# Supplementary material for: Transcriptional Responses and Gentiopicroside Biosynthesis in Methyl Jasmonate-Treated Gentiana macrophylla Seedlings
Source: PLoS One. 2016 Nov 16;11(11):e0166493. doi: 10.1371/journal.pone.0166493 (PMC5112864; doi:10.1371/journal.pone.0166493)
Supplement: S1 Table — (XLS) [file pone.0166493.s001.xls]

## Sheet: Integrated_Function.anno
#GeneID	COG_class	COG_class_annotation	GO_annotation	KEGG_annotation	KOG_class	KOG_class_annotation	Pfam_annotation	Swissprot_annotation	nr_annotation
c3319.graph_c0	--	--	--	--	[U]	Intracellular trafficking, secretion, and vesicular transport	Reticulon	Reticulon-like protein B2 GN=F8L21.10 OS=Arabidopsis thaliana (Mouse-ear cress) PE=1 SV=1	PREDICTED: reticulon-like protein B3 [Tarenaya hassleriana]
c77496.graph_c0	--	--	Molecular Function: nucleic acid binding (GO:0003676);;	--	[L]	Replication, recombination and repair	Domain of unknown function (DUF4413);; hAT family C-terminal dimerisation region;; BED zinc finger	Zinc finger BED domain-containing protein RICESLEEPER 1 OS=Oryza sativa subsp. japonica (Rice) PE=3 SV=1	unnamed protein product [Coffea canephora]
c62926.graph_c0	--	--	--	--	--	--	BURP domain	Probable polygalacturonase non-catalytic subunit JP630 (Precursor) GN=JP630 OS=Arabidopsis thaliana (Mouse-ear cress) PE=2 SV=2	unnamed protein product [Coffea canephora]
c87850.graph_c0	--	--	--	--	--	--	Polysaccharide biosynthesis	Protein IRX15-LIKE GN=IRX15-L OS=Arabidopsis thaliana (Mouse-ear cress) PE=2 SV=1	PREDICTED: protein IRX15-LIKE-like [Populus euphratica]
c161733.graph_c0	[MR]	--	--	--	--	--	Enolase C-terminal domain-like	--	hypothetical protein V500_01041 [Pseudogymnoascus pannorum VKM F-4518 (FW-2643)]
c88894.graph_c0	--	--	Molecular Function: ATP binding (GO:0005524);; Biological Process: cation transport (GO:0006812);; Molecular Function: hydrogen-exporting ATPase activity, phosphorylative mechanism (GO:0008553);; Cellular Component: integral component of membrane (GO:0016021);; Molecular Function: metal ion binding (GO:0046872);;	K01535|5.2471e-154|pper:PRUPE_ppa000931mg|hypothetical protein; K01535 H+-transporting ATPase [EC:3.6.3.6] (A)	[P]	Inorganic ion transport and metabolism	--	Plasma membrane ATPase 2 (Fragment) GN=LHA2 OS=Solanum lycopersicum (Tomato) PE=3 SV=1	hypothetical protein PRUPE_ppa000931mg [Prunus persica]
c9530.graph_c0	[G]	Carbohydrate transport and metabolism	Molecular Function: magnesium ion binding (GO:0000287);; Molecular Function: pyruvate kinase activity (GO:0004743);; Molecular Function: ATP binding (GO:0005524);; Cellular Component: cytoplasm (GO:0005737);; Biological Process: glycolytic process (GO:0006096);; Biological Process: phosphorylation (GO:0016310);; Molecular Function: potassium ion binding (GO:0030955);;	K00873|2.05892e-52|sot:102596468|pyruvate kinase, cytosolic isozyme-like; K00873 pyruvate kinase [EC:2.7.1.40] (A)	[G]	Carbohydrate transport and metabolism	Pyruvate kinase, barrel domain	Pyruvate kinase, cytosolic isozyme OS=Nicotiana tabacum (Common tobacco) PE=2 SV=1	hypothetical protein MIMGU_mgv1a004734mg [Erythranthe guttata]
c95806.graph_c0	--	--	Molecular Function: methyltransferase activity (GO:0008168);; Biological Process: methylation (GO:0032259);;	K14568|1.3465e-17|cam:101499888|ribosomal RNA small subunit methyltransferase NEP1-like; K14568 rRNA small subunit pseudouridine methyltransferase Nep1 [EC:2.1.1.260] (A)	[J]	Translation, ribosomal structure and biogenesis	--	--	unnamed protein product [Coffea canephora]
c11219.graph_c0	[J]	Translation, ribosomal structure and biogenesis	Cellular Component: plastid (GO:0009536);; Cellular Component: ribonucleoprotein complex (GO:0030529);; Biological Process: posttranscriptional gene silencing by RNA (GO:0035194);; Biological Process: production of small RNA involved in gene silencing by RNA (GO:0070918);;	K02959|2.16481e-37|sly:100191136|rps16; 30S ribosomal protein S16; K02959 small subunit ribosomal protein S16 (A)	[J]	Translation, ribosomal structure and biogenesis	Ribosomal protein S16	30S ribosomal protein S16, chloroplastic {ECO:0000255|HAMAP-Rule:MF_00385} OS=Emiliania huxleyi (Pontosphaera huxleyi) PE=3 SV=1	30S ribosomal protein S16 [Solanum lycopersicum]
c86031.graph_c0	--	--	--	K15633|6.9385e-12|mdm:103433794|2,3-bisphosphoglycerate-independent phosphoglycerate mutase-like; K15633 2,3-bisphosphoglycerate-independent phosphoglycerate mutase [EC:5.4.2.12] (A)	[G]	Carbohydrate transport and metabolism	--	2,3-bisphosphoglycerate-independent phosphoglycerate mutase OS=Ricinus communis (Castor bean) PE=1 SV=2	unknown [Populus trichocarpa]
c73112.graph_c0	--	--	--	--	--	--	--	--	PREDICTED: uncharacterized protein LOC100775432 [Glycine max]
c57608.graph_c0	[MG]	--	Cellular Component: Golgi membrane (GO:0000139);; Cellular Component: vacuole (GO:0005773);; Cellular Component: plasma membrane (GO:0005886);; Biological Process: D-xylose metabolic process (GO:0042732);; Biological Process: cellular metabolic process (GO:0044237);; Molecular Function: UDP-glucuronate decarboxylase activity (GO:0048040);; Molecular Function: coenzyme binding (GO:0050662);;	--	[GM]	--	NAD dependent epimerase/dehydratase family;; 3-beta hydroxysteroid dehydrogenase/isomerase family;; Male sterility protein;; Polysaccharide biosynthesis protein;; RmlD substrate binding domain	UDP-glucuronic acid decarboxylase 2 GN=F26K9_260 OS=Arabidopsis thaliana (Mouse-ear cress) PE=1 SV=1	PREDICTED: UDP-glucuronic acid decarboxylase 2-like [Nicotiana tomentosiformis]
c71864.graph_c0	--	--	--	--	--	--	--	--	unnamed protein product [Coffea canephora]
c20359.graph_c0	[RTKL]	--	Molecular Function: protein serine/threonine kinase activity (GO:0004674);; Molecular Function: ATP binding (GO:0005524);; Biological Process: protein phosphorylation (GO:0006468);;	--	[T]	Signal transduction mechanisms	Protein tyrosine kinase;; Protein kinase domain	Proline-rich receptor-like protein kinase PERK1 GN=PERK1 OS=Arabidopsis thaliana (Mouse-ear cress) PE=2 SV=1	hypothetical protein PRUPE_ppa002532mg [Prunus persica]
c100565.graph_c0	--	--	Molecular Function: binding (GO:0005488);;	--	[R]	General function prediction only	--	Uncharacterized mitochondrial protein AtMg00810 GN=AtMg00810 OS=Arabidopsis thaliana (Mouse-ear cress) PE=4 SV=1	PREDICTED: uncharacterized mitochondrial protein AtMg00810-like [Glycine max]
c72429.graph_c0	--	--	--	K01535|4.68471e-13|gmx:100782329|ATPase 9, plasma membrane-type-like; K01535 H+-transporting ATPase [EC:3.6.3.6] (A)	[P]	Inorganic ion transport and metabolism	--	Plasma membrane ATPase 4 GN=PMA4 OS=Nicotiana plumbaginifolia (Leadwort-leaved tobacco) PE=2 SV=1	plasma membrane H+ ATPase [Lilium longiflorum]
c45530.graph_c0	--	--	--	--	--	--	Protein of unknown function (DUF1664)	--	PREDICTED: uncharacterized protein LOC105156013 [Sesamum indicum]
c24357.graph_c0	--	--	Molecular Function: methyltransferase activity (GO:0008168);;	K08241|1.13856e-34|cmo:103485074|salicylate carboxymethyltransferase-like; K08241 jasmonate O-methyltransferase [EC:2.1.1.141] (A)	--	--	SAM dependent carboxyl methyltransferase	Salicylate carboxymethyltransferase GN=SAMT OS=Clarkia breweri (Fairy fans) PE=1 SV=1	S-adenosyl-L-methionine:salicylic acid carboxyl methyltransferase [Stephanotis floribunda]
c24649.graph_c0	--	--	--	--	--	--	--	--	hypothetical protein PRUPE_ppa010944mg [Prunus persica]
c49893.graph_c0	--	--	--	--	[O]	Posttranslational modification, protein turnover, chaperones	--	Chaperone protein dnaJ 8, chloroplastic (Precursor) GN=F23A5.28 OS=Arabidopsis thaliana (Mouse-ear cress) PE=2 SV=1	PREDICTED: chaperone protein dnaJ 8, chloroplastic [Beta vulgaris subsp. vulgaris]
c96744.graph_c0	--	--	--	--	[S]	Function unknown	Rtf2 RING-finger	--	hypothetical protein PRUPE_ppa007127mg [Prunus persica]
c110461.graph_c0	--	--	--	--	--	--	--	--	PREDICTED: uncharacterized protein LOC103992980 [Musa acuminata subsp. malaccensis]
c58741.graph_c0	--	--	Molecular Function: sequence-specific DNA binding transcription factor activity (GO:0003700);; Biological Process: regulation of transcription, DNA-templated (GO:0006355);; Molecular Function: zinc ion binding (GO:0008270);; Molecular Function: sequence-specific DNA binding (GO:0043565);;	--	[K]	Transcription	GATA zinc finger	GATA transcription factor 1 GN=GATA1 OS=Arabidopsis thaliana (Mouse-ear cress) PE=2 SV=2	GATA transcription factor [Medicago truncatula]
c58755.graph_c0	--	--	Molecular Function: transferase activity, transferring phosphorus-containing groups (GO:0016772);;	K04733|3.88734e-20|mtr:MTR_1g021610|Cysteine-rich receptor-like protein kinase; K04733 interleukin-1 receptor-associated kinase 4 [EC:2.7.11.1] (A)	--	--	--	Cysteine-rich receptor-like protein kinase 26 (Precursor) GN=CRK26 OS=Arabidopsis thaliana (Mouse-ear cress) PE=2 SV=1	PREDICTED: cysteine-rich receptor-like protein kinase 29 [Vitis vinifera]
c135572.graph_c0	[R]	General function prediction only	--	--	--	--	--	--	--
c115957.graph_c0	--	--	Biological Process: mitotic cell cycle (GO:0000278);; Cellular Component: cell wall (GO:0005618);; Cellular Component: cytosol (GO:0005829);; Cellular Component: plasma membrane (GO:0005886);; Biological Process: cell adhesion (GO:0007155);; Biological Process: photomorphogenesis (GO:0009640);; Biological Process: response to auxin (GO:0009733);; Biological Process: embryo development ending in s…	K17263|8.72135e-66|mdm:103444556|cullin-associated NEDD8-dissociated protein 1; K17263 cullin-associated NEDD8-dissociated protein 1 (A)	[R]	General function prediction only	--	Cullin-associated NEDD8-dissociated protein 1 GN=T8K22.14 OS=Arabidopsis thaliana (Mouse-ear cress) PE=1 SV=1	PREDICTED: LOW QUALITY PROTEIN: cullin-associated NEDD8-dissociated protein 1 [Sesamum indicum]
c82750.graph_c0	[G]	Carbohydrate transport and metabolism	Cellular Component: cell wall (GO:0005618);; Biological Process: carbohydrate metabolic process (GO:0005975);; Molecular Function: beta-primeverosidase activity (GO:0050535);;	K01188|1.10235e-57|vvi:100249344|beta-glucosidase 12-like; K01188 beta-glucosidase [EC:3.2.1.21] (A)	[G]	Carbohydrate transport and metabolism	Glycosyl hydrolase family 1	Furcatin hydrolase {ECO:0000303|PubMed:14976214, ECO:0000312|EMBL:BAD14925.1} (Precursor) OS=Viburnum furcatum (Scarlet leaved viburnum) PE=1 SV=1	unnamed protein product [Coffea canephora]
c66339.graph_c0	[J]	Translation, ribosomal structure and biogenesis	--	K01874|0|pper:PRUPE_ppa001564mg|hypothetical protein; K01874 methionyl-tRNA synthetase [EC:6.1.1.10] (A)	[J]	Translation, ribosomal structure and biogenesis	tRNA synthetases class I (M);; tRNA synthetases class I (I, L, M and V)	Probable methionine--tRNA ligase GN=At4g13780 OS=Arabidopsis thaliana (Mouse-ear cress) PE=2 SV=1	hypothetical protein PRUPE_ppa001564mg [Prunus persica]
c63270.graph_c0	--	--	--	--	--	--	--	--	PREDICTED: DEAD-box ATP-dependent RNA helicase 37-like isoform X1 [Sesamum indicum]
c76961.graph_c0	--	--	Cellular Component: cytosol (GO:0005829);; Biological Process: purine nucleotide biosynthetic process (GO:0006164);; Biological Process: mRNA export from nucleus (GO:0006406);; Biological Process: protein methylation (GO:0006479);; Molecular Function: protein methyltransferase activity (GO:0008276);; Biological Process: embryo sac egg cell differentiation (GO:0009560);; Biological Process: photom…	K02516|0|sot:102597573|protein arginine N-methyltransferase 1.5-like; K02516 protein arginine N-methyltransferase 5 [EC:2.1.1.125] (A)	[D]	Cell cycle control, cell division, chromosome partitioning	PRMT5 arginine-N-methyltransferase	Protein arginine N-methyltransferase 1.5 GN=F6E21.40 OS=Arabidopsis thaliana (Mouse-ear cress) PE=1 SV=2	hypothetical protein MIMGU_mgv1a002660mg [Erythranthe guttata]
c82123.graph_c0	[RTKL]	--	Molecular Function: protein serine/threonine kinase activity (GO:0004674);; Molecular Function: ATP binding (GO:0005524);; Biological Process: protein phosphorylation (GO:0006468);; Biological Process: recognition of pollen (GO:0048544);;	--	--	--	Protein kinase domain;; Protein tyrosine kinase;; D-mannose binding lectin;; S-locus glycoprotein family	G-type lectin S-receptor-like serine/threonine-protein kinase At5g24080 (Precursor) GN=At5g24080 OS=Arabidopsis thaliana (Mouse-ear cress) PE=2 SV=1	unnamed protein product [Coffea canephora]
c29884.graph_c0	--	--	--	--	--	--	--	--	PREDICTED: uncharacterized protein LOC104095311 [Nicotiana tomentosiformis]
c31075.graph_c0	[F]	Nucleotide transport and metabolism	Biological Process: response to reactive oxygen species (GO:0000302);; Molecular Function: xanthine oxidase activity (GO:0004855);; Molecular Function: iron ion binding (GO:0005506);; Molecular Function: UDP-N-acetylmuramate dehydrogenase activity (GO:0008762);; Molecular Function: electron carrier activity (GO:0009055);; Biological Process: response to water deprivation (GO:0009414);; Biological…	K00106|2.11656e-137|pop:POPTR_0009s05940g|POPTRDRAFT_804467; xanthine dehydrogenase family protein; K00106 xanthine dehydrogenase/oxidase [EC:1.17.1.4 1.17.3.2] (A)	[F]	Nucleotide transport and metabolism	Molybdopterin-binding domain of aldehyde dehydrogenase	Xanthine dehydrogenase 1 GN=XDH1 OS=Arabidopsis thaliana (Mouse-ear cress) PE=1 SV=1	unnamed protein product [Coffea canephora]
c74512.graph_c0	--	--	--	--	--	--	NYN domain;; OST-HTH/LOTUS domain;; OST-HTH/LOTUS domain	--	PREDICTED: uncharacterized protein LOC105169534 [Sesamum indicum]
c20155.graph_c0	--	--	--	K14001|5.70219e-46|mtr:MTR_3g080080|Nucleotide exchange factor SIL1; K14001 nucleotide exchange factor SIL1 (A)	[O]	Posttranslational modification, protein turnover, chaperones	--	--	PREDICTED: hsp70 nucleotide exchange factor FES1 [Sesamum indicum]
c90031.graph_c0	[V]	Defense mechanisms	Molecular Function: ATP binding (GO:0005524);; Biological Process: ATP catabolic process (GO:0006200);; Molecular Function: organic phosphonate transmembrane-transporting ATPase activity (GO:0015416);; Cellular Component: membrane (GO:0016020);;	--	[Q]	Secondary metabolites biosynthesis, transport and catabolism	--	Pleiotropic drug resistance protein 3 GN=PDR3 OS=Nicotiana tabacum (Common tobacco) PE=2 SV=1	unnamed protein product [Coffea canephora]
c104324.graph_c0	--	--	Molecular Function: zinc ion binding (GO:0008270);; Molecular Function: oxidoreductase activity, acting on paired donors, with incorporation or reduction of molecular oxygen, 2-oxoglutarate as one donor, and incorporation of one atom each of oxygen into both donors (GO:0016706);; Biological Process: oxidation-reduction process (GO:0055114);;	--	[S]	Function unknown	2OG-Fe(II) oxygenase superfamily	--	PREDICTED: uncharacterized protein LOC103340199 [Prunus mume]
c104647.graph_c0	--	--	--	--	--	--	--	--	unnamed protein product [Vitis vinifera]
c170043.graph_c0	--	--	--	--	--	--	Fascin domain	--	--
c96254.graph_c0	--	--	Molecular Function: ATP binding (GO:0005524);; Cellular Component: vacuolar membrane (GO:0005774);; Cellular Component: endoplasmic reticulum (GO:0005783);; Cellular Component: Golgi apparatus (GO:0005794);; Cellular Component: plasma membrane (GO:0005886);; Biological Process: protein folding (GO:0006457);; Biological Process: oligopeptide transport (GO:0006857);; Biological Process: response to…	K09486|2.27108e-42|obr:102706918|heat shock 70 kDa protein 17-like; K09486 hypoxia up-regulated 1 (A)	[O]	Posttranslational modification, protein turnover, chaperones	--	Heat shock 70 kDa protein 17 (Precursor) OS=Arabidopsis thaliana (Mouse-ear cress) PE=1 SV=1	PREDICTED: heat shock 70 kDa protein 17 [Sesamum indicum]
c66566.graph_c0	[E]	Amino acid transport and metabolism	Molecular Function: prephenate dehydratase activity (GO:0004664);; Biological Process: L-phenylalanine biosynthetic process (GO:0009094);; Biological Process: vernalization response (GO:0010048);; Molecular Function: amino acid binding (GO:0016597);; Biological Process: anthocyanin accumulation in tissues in response to UV light (GO:0043481);; Molecular Function: arogenate dehydratase activity (G…	K05359|0|sly:101251252|arogenate dehydratase/prephenate dehydratase 2, chloroplastic; K05359 arogenate/prephenate dehydratase [EC:4.2.1.91 4.2.1.51] (A)	[E]	Amino acid transport and metabolism	Prephenate dehydratase;; ACT domain	Arogenate dehydratase/prephenate dehydratase 2, chloroplastic (Precursor) GN=MLP3.8 OS=Arabidopsis thaliana (Mouse-ear cress) PE=1 SV=1	PREDICTED: arogenate dehydratase/prephenate dehydratase 2, chloroplastic [Sesamum indicum]
c57757.graph_c0	--	--	Biological Process: rRNA processing (GO:0006364);; Cellular Component: PSII associated light-harvesting complex II (GO:0009517);; Cellular Component: chloroplast stromal thylakoid (GO:0009533);; Biological Process: response to blue light (GO:0009637);; Biological Process: response to high light intensity (GO:0009644);; Biological Process: response to sucrose (GO:0009744);; Biological Process: pho…	K08916|1.48649e-21|vvi:100246457|chlorophyll a-b binding protein CP26, chloroplastic; K08916 light-harvesting complex II chlorophyll a/b binding protein 5 (A)	--	--	--	Chlorophyll a-b binding protein CP26, chloroplastic (Precursor) GN=LHCB5 OS=Arabidopsis thaliana (Mouse-ear cress) PE=1 SV=1	unnamed protein product [Coffea canephora]
c112684.graph_c0	--	--	--	K03426|7.70205e-26|pmum:103341034|nudix hydrolase 19, chloroplastic; K03426 NAD+ diphosphatase [EC:3.6.1.22] (A)	[L]	Replication, recombination and repair	--	Nudix hydrolase 19, chloroplastic (Precursor) GN=F28I16.220 OS=Arabidopsis thaliana (Mouse-ear cress) PE=1 SV=1	PREDICTED: nudix hydrolase 19, chloroplastic [Prunus mume]
c71569.graph_c0	--	--	Molecular Function: 3-oxo-5-alpha-steroid 4-dehydrogenase activity (GO:0003865);; Cellular Component: plasma membrane (GO:0005886);; Biological Process: calcium ion transport (GO:0006816);; Biological Process: Golgi organization (GO:0007030);; Biological Process: response to salt stress (GO:0009651);; Molecular Function: fatty acid elongase activity (GO:0009922);; Cellular Component: fatty acid e…	K10258|0|sly:101263911|very-long-chain enoyl-CoA reductase; K10258 very-long-chain enoyl-CoA reductase [EC:1.3.1.93] (A)	[I]	Lipid transport and metabolism	3-oxo-5-alpha-steroid 4-dehydrogenase	Very-long-chain enoyl-CoA reductase GN=T22E16.20 OS=Arabidopsis thaliana (Mouse-ear cress) PE=2 SV=1	PREDICTED: very-long-chain enoyl-CoA reductase [Solanum lycopersicum]
c94504.graph_c0	--	--	--	--	--	--	Protein of unknown function (DUF2768)	--	--
c79585.graph_c1	--	--	--	--	--	--	--	--	PREDICTED: serine/arginine repetitive matrix protein 1-like [Sesamum indicum]
c96235.graph_c0	--	--	Molecular Function: magnesium ion binding (GO:0000287);; Molecular Function: pyruvate kinase activity (GO:0004743);; Molecular Function: ATP binding (GO:0005524);; Cellular Component: cytosol (GO:0005829);; Cellular Component: plasma membrane (GO:0005886);; Biological Process: glycolytic process (GO:0006096);; Biological Process: phosphorylation (GO:0016310);; Molecular Function: potassium ion bi…	K00873|2.32956e-27|pvu:PHAVU_004G000800g|hypothetical protein; K00873 pyruvate kinase [EC:2.7.1.40] (A)	[G]	Carbohydrate transport and metabolism	Pyruvate kinase, alpha/beta domain	Pyruvate kinase, cytosolic isozyme OS=Solanum tuberosum (Potato) PE=2 SV=1	hypothetical protein PHAVU_004G000800g [Phaseolus vulgaris]
c19041.graph_c0	--	--	Cellular Component: nucleoplasm (GO:0005654);; Biological Process: specification of symmetry (GO:0009799);; Biological Process: polarity specification of adaxial/abaxial axis (GO:0009944);; Biological Process: proximal/distal pattern formation (GO:0009954);; Biological Process: petal development (GO:0048441);;	--	--	--	--	LOB domain-containing protein 6 GN=F5I14.15 OS=Arabidopsis thaliana (Mouse-ear cress) PE=1 SV=1	unnamed protein product [Coffea canephora]
c51408.graph_c0	[IQR]	--	Molecular Function: protochlorophyllide reductase activity (GO:0016630);; Biological Process: oxidation-reduction process (GO:0055114);;	--	[Q]	Secondary metabolites biosynthesis, transport and catabolism	--	Short-chain dehydrogenase TIC 32, chloroplastic GN=TIC32 OS=Pisum sativum (Garden pea) PE=1 SV=1	PREDICTED: short-chain dehydrogenase TIC 32, chloroplastic-like [Nicotiana sylvestris]
c134338.graph_c0	[L]	Replication, recombination and repair	--	--	--	--	Bacterial dnaA protein helix-turn-helix	--	PREDICTED: chromosomal replication initiator protein DnaA-like [Cucumis sativus]
c101190.graph_c0	--	--	Biological Process: cell wall biogenesis (GO:0042546);;	--	[S]	Function unknown	--	--	PREDICTED: uncharacterized protein LOC104089939 [Nicotiana tomentosiformis]
c101922.graph_c0	--	--	Cellular Component: cytoplasm (GO:0005737);; Biological Process: proteolysis (GO:0006508);; Biological Process: autophagy (GO:0006914);; Molecular Function: cysteine-type peptidase activity (GO:0008234);; Biological Process: protein transport (GO:0015031);;	K08342|1.18146e-66|pper:PRUPE_ppa004885mg|hypothetical protein; K08342 cysteine protease ATG4 [EC:3.4.22.-] (A)	[ZU]	--	Peptidase family C54	Cysteine protease ATG4 GN=ATG4 OS=Medicago truncatula (Barrel medic) PE=3 SV=1	hypothetical protein PRUPE_ppa004885mg [Prunus persica]
c53371.graph_c0	[C]	Energy production and conversion	Molecular Function: oxidoreductase activity (GO:0016491);; Biological Process: oxidation-reduction process (GO:0055114);;	--	[C]	Energy production and conversion	Aldo/keto reductase family	IN2-2 protein GN=IN2-2 OS=Zea mays (Maize) PE=2 SV=1	unnamed protein product [Coffea canephora]
c30798.graph_c0	--	--	--	--	[R]	General function prediction only	PPR repeat family;; PPR repeat;; PPR repeat;; Pentatricopeptide repeat domain;; Tetratricopeptide repeat	Putative pentatricopeptide repeat-containing protein At1g64310 GN=PCMP-E65 OS=Arabidopsis thaliana (Mouse-ear cress) PE=3 SV=1	unnamed protein product [Coffea canephora]
c137337.graph_c0	[T]	Signal transduction mechanisms	--	--	--	--	Cyclic nucleotide-binding domain	--	--
c7255.graph_c0	--	--	Molecular Function: binding (GO:0005488);; Biological Process: metabolic process (GO:0008152);;	--	[R]	General function prediction only	--	Endonuclease OS=Nicotiana tabacum (Common tobacco) PE=2 SV=1	hypothetical protein VITISV_042460 [Vitis vinifera]
c44171.graph_c0	[J]	Translation, ribosomal structure and biogenesis	Molecular Function: RNA binding (GO:0003723);; Molecular Function: structural constituent of ribosome (GO:0003735);; Cellular Component: nucleolus (GO:0005730);; Cellular Component: vacuole (GO:0005773);; Cellular Component: plasma membrane (GO:0005886);; Biological Process: translation (GO:0006412);; Cellular Component: chloroplast (GO:0009507);; Biological Process: response to salt stress (GO:0…	K02985|3.76101e-132|pxb:103927487|40S ribosomal protein S3-3-like; K02985 small subunit ribosomal protein S3e (A)	[J]	Translation, ribosomal structure and biogenesis	Ribosomal protein S3, C-terminal domain;; KH domain	40S ribosomal protein S3-3 GN=RPS3C OS=Arabidopsis thaliana (Mouse-ear cress) PE=1 SV=1	unnamed protein product [Coffea canephora]
c137388.graph_c0	--	--	--	--	[R]	General function prediction only	--	--	PREDICTED: uncharacterized protein LOC104647124 [Solanum lycopersicum]
c57564.graph_c0	[Q]	Secondary metabolites biosynthesis, transport and catabolism	--	--	[QI]	--	Cytochrome P450	Cytochrome P450 87A3 GN=OSJNBa0088I22.16 OS=Oryza sativa subsp. japonica (Rice) PE=2 SV=3	hypothetical protein JCGZ_16728 [Jatropha curcas]
c62914.graph_c0	[E]	Amino acid transport and metabolism	Molecular Function: L-aspartate:2-oxoglutarate aminotransferase activity (GO:0004069);; Biological Process: L-phenylalanine biosynthetic process (GO:0009094);; Cellular Component: chloroplast stroma (GO:0009570);; Biological Process: embryo development ending in seed dormancy (GO:0009793);; Molecular Function: pyridoxal phosphate binding (GO:0030170);; Molecular Function: aspartate-prephenate ami…	K15849|0|sly:100736464|PAT; prephenate aminotransferase; K15849 bifunctional aspartate aminotransferase and glutamate/aspartate-prephenate aminotransferase [EC:2.6.1.1 2.6.1.78 2.6.1.79] (A)	[E]	Amino acid transport and metabolism	Aminotransferase class I and II	Bifunctional aspartate aminotransferase and glutamate/aspartate-prephenate aminotransferase (Precursor) OS=Petunia hybrida (Petunia) PE=1 SV=1	unnamed protein product [Coffea canephora]
c82446.graph_c0	[L]	Replication, recombination and repair	--	--	[L]	Replication, recombination and repair	DNA polymerase III, delta subunit;; DNA polymerase III subunits gamma and tau domain III;; ATPase family associated with various cellular activities (AAA);; Holliday junction DNA helicase ruvB N-terminus	Protein STICHEL-like 3 GN=At4g18820 OS=Arabidopsis thaliana (Mouse-ear cress) PE=3 SV=1	unnamed protein product [Coffea canephora]
c62446.graph_c0	--	--	--	--	--	--	--	--	hypothetical protein CICLE_v10010505mg [Citrus clementina]
c68353.graph_c0	[M]	Cell wall/membrane/envelope biogenesis	Cellular Component: cytoplasm (GO:0005737);; Biological Process: galactose metabolic process (GO:0006012);; Molecular Function: metal ion binding (GO:0046872);; Molecular Function: inositol 3-alpha-galactosyltransferase activity (GO:0047216);;	K18819|9.98193e-138|sly:100316891|GolS2, GolS-2, SlGolS2; galactinol synthase (EC:2.4.1.123); K18819 inositol 3-alpha-galactosyltransferase [EC:2.4.1.123] (A)	[G]	Carbohydrate transport and metabolism	Glycosyl transferase family 8	Galactinol synthase 2 GN=GOLS2 OS=Solanum lycopersicum (Tomato) PE=2 SV=1	galactinol synthase [Coffea arabica]
c76600.graph_c0	[GEPR]	--	Molecular Function: transporter activity (GO:0005215);; Biological Process: transport (GO:0006810);; Cellular Component: membrane (GO:0016020);; Biological Process: brassinosteroid biosynthetic process (GO:0016132);;	--	--	--	BT1 family;; Major Facilitator Superfamily	Probable folate-biopterin transporter 6 GN=At5g10820 OS=Arabidopsis thaliana (Mouse-ear cress) PE=2 SV=1	PREDICTED: probable folate-biopterin transporter 6 [Sesamum indicum]
c71677.graph_c0	--	--	Cellular Component: mitochondrial outer membrane (GO:0005741);; Molecular Function: voltage-gated anion channel activity (GO:0008308);; Biological Process: regulation of anion transport (GO:0044070);; Biological Process: transmembrane transport (GO:0055085);;	K15040|1.42717e-151|sot:102596232|mitochondrial outer membrane protein porin 2-like; K15040 voltage-dependent anion channel protein 2 (A)	[P]	Inorganic ion transport and metabolism	Eukaryotic porin	Mitochondrial outer membrane protein porin 2 GN=VDAC2 OS=Arabidopsis thaliana (Mouse-ear cress) PE=1 SV=1	unnamed protein product [Coffea canephora]
c68636.graph_c0	[K]	Transcription	--	--	[K]	Transcription	Histone-like transcription factor (CBF/NF-Y) and archaeal histone	Nuclear transcription factor Y subunit C-3 OS=Arabidopsis thaliana (Mouse-ear cress) PE=2 SV=1	unnamed protein product [Coffea canephora]
c68560.graph_c0	--	--	Molecular Function: RNA binding (GO:0003723);; Molecular Function: metal ion binding (GO:0046872);;	--	[R]	General function prediction only	Zinc finger C-x8-C-x5-C-x3-H type (and similar);; KH domain;; Zinc finger C-x8-C-x5-C-x3-H type;; KH domain	Zinc finger CCCH domain-containing protein 14 OS=Oryza sativa subsp. japonica (Rice) PE=2 SV=1	unnamed protein product [Coffea canephora]
c92290.graph_c0	--	--	Cellular Component: integral component of membrane (GO:0016021);; Molecular Function: cellulose synthase (UDP-forming) activity (GO:0016760);; Biological Process: cellulose biosynthetic process (GO:0030244);;	--	--	--	Cellulose synthase	Cellulose synthase-like protein E6 GN=P0556A05.32 OS=Oryza sativa subsp. japonica (Rice) PE=2 SV=1	PREDICTED: cellulose synthase-like protein E6-like [Solanum tuberosum]
c139031.graph_c0	--	--	--	K18812|7.13407e-12|cic:CICLE_v10015968mg|hypothetical protein; K18812 cyclin D6, plant (A)	[D]	Cell cycle control, cell division, chromosome partitioning	--	Putative cyclin-D6-1 GN=CYCD6-1 OS=Arabidopsis thaliana (Mouse-ear cress) PE=3 SV=1	unnamed protein product [Coffea canephora]
c17440.graph_c0	[I]	Lipid transport and metabolism	Molecular Function: diacylglycerol O-acyltransferase activity (GO:0004144);; Cellular Component: plastoglobule (GO:0010287);; Biological Process: triglyceride biosynthetic process (GO:0019432);; Biological Process: phytol metabolic process (GO:0033306);;	--	--	--	Diacylglycerol acyltransferase	Acyltransferase-like protein At1g54570, chloroplastic (Precursor) GN=At1g54570 OS=Arabidopsis thaliana (Mouse-ear cress) PE=2 SV=1	PREDICTED: acyltransferase-like protein At1g54570, chloroplastic [Nicotiana sylvestris]
c29573.graph_c0	[R]	General function prediction only	Molecular Function: iron ion binding (GO:0005506);; Molecular Function: oxidoreductase activity, acting on paired donors, with incorporation or reduction of molecular oxygen, 2-oxoglutarate as one donor, and incorporation of one atom each of oxygen into both donors (GO:0016706);; Biological Process: oxidation-reduction process (GO:0055114);;	--	[QR]	--	2OG-Fe(II) oxygenase superfamily	Probable 2-oxoglutarate/Fe(II)-dependent dioxygenase GN=DIOX2 OS=Papaver somniferum (Opium poppy) PE=2 SV=1	hypothetical protein MIMGU_mgv1a019737mg [Erythranthe guttata]
c90648.graph_c0	--	--	--	--	--	--	--	--	unnamed protein product [Coffea canephora]
c71723.graph_c0	[R]	General function prediction only	--	--	[R]	General function prediction only	RNA recognition motif. (a.k.a. RRM, RBD, or RNP domain);; RNA recognition motif (a.k.a. RRM, RBD, or RNP domain);; RNA recognition motif. (a.k.a. RRM, RBD, or RNP domain)	Polyadenylate-binding protein RBP45 GN=RBP45 OS=Nicotiana plumbaginifolia (Leadwort-leaved tobacco) PE=1 SV=1	PREDICTED: polyadenylate-binding protein RBP45 isoform X2 [Sesamum indicum]
c126236.graph_c0	--	--	--	--	--	--	Phosphate-induced protein 1 conserved region	Protein EXORDIUM (Precursor) GN=EXO OS=Arabidopsis thaliana (Mouse-ear cress) PE=2 SV=1	hypothetical protein L484_012731 [Morus notabilis]
c114368.graph_c0	--	--	--	--	--	--	Reverse transcriptase-like	--	--
c117771.graph_c0	--	--	Molecular Function: RNA binding (GO:0003723);; Molecular Function: RNA-directed DNA polymerase activity (GO:0003964);; Molecular Function: RNA-DNA hybrid ribonuclease activity (GO:0004523);; Biological Process: RNA-dependent DNA replication (GO:0006278);;	--	[R]	General function prediction only	--	--	F1E22.12 [Arabidopsis thaliana]
c141890.graph_c0	[J]	Translation, ribosomal structure and biogenesis	Biological Process: translation (GO:0006412);; Molecular Function: ligase activity (GO:0016874);;	--	[J]	Translation, ribosomal structure and biogenesis	Zinc finger found in FPG and IleRS	--	PREDICTED: isoleucine--tRNA ligase-like [Cucumis sativus]
c145665.graph_c0	--	--	Biological Process: metabolic process (GO:0008152);; Molecular Function: hydrolase activity (GO:0016787);; Molecular Function: metal ion binding (GO:0046872);;	--	[O]	Posttranslational modification, protein turnover, chaperones	--	--	pitrilysin, putative [Ricinus communis]
c93534.graph_c0	--	--	Molecular Function: nucleotide binding (GO:0000166);; Molecular Function: helicase activity (GO:0004386);; Molecular Function: ion binding (GO:0043167);; Biological Process: single-organism process (GO:0044699);;	K18663|3.94132e-29|mtr:MTR_3g025280|Activating signal cointegrator 1 complex subunit; K18663 activating signal cointegrator complex subunit 3 [EC:3.6.4.12] (A)	[A]	RNA processing and modification	Sec63 Brl domain	--	Activating signal cointegrator 1 complex subunit [Medicago truncatula]
c18708.graph_c0	--	--	Cellular Component: nucleus (GO:0005634);;	--	--	--	MYND finger;; Sel1 repeat	F-box protein At1g67340 GN=At1g67340 OS=Arabidopsis thaliana (Mouse-ear cress) PE=1 SV=1	PREDICTED: F-box protein At1g67340 [Sesamum indicum]
c65593.graph_c0	--	--	Biological Process: regulation of cell growth (GO:0001558);; Cellular Component: nucleus (GO:0005634);; Cellular Component: plasma membrane (GO:0005886);; Biological Process: regulation of mitotic cell cycle (GO:0007346);; Biological Process: cell proliferation (GO:0008283);; Cellular Component: chloroplast (GO:0009507);; Cellular Component: thylakoid (GO:0009579);; Biological Process: embryo dev…	--	[DZ]	--	Translationally controlled tumour protein	Translationally-controlled tumor protein homolog GN=TCTP OS=Oryza sativa subsp. japonica (Rice) PE=1 SV=1	Translationally-controlled tumor [Gossypium arboreum]
c108648.graph_c0	--	--	--	--	--	--	--	Uncharacterized protein At3g49055 GN=At3g49055 OS=Arabidopsis thaliana (Mouse-ear cress) PE=2 SV=1	hypothetical protein PRUPE_ppa004385mg [Prunus persica]
c28095.graph_c0	--	--	--	--	[S]	Function unknown	--	Protein SHOOT GRAVITROPISM 6 GN=SGR6 OS=Arabidopsis thaliana (Mouse-ear cress) PE=2 SV=1	unnamed protein product [Coffea canephora]
c26802.graph_c0	[Q]	Secondary metabolites biosynthesis, transport and catabolism	Molecular Function: iron ion binding (GO:0005506);; Molecular Function: electron carrier activity (GO:0009055);; Molecular Function: heme binding (GO:0020037);; Molecular Function: N-methylcoclaurine 3'-monooxygenase activity (GO:0050593);; Biological Process: oxidation-reduction process (GO:0055114);;	--	[Q]	Secondary metabolites biosynthesis, transport and catabolism	Cytochrome P450	Probable (S)-N-methylcoclaurine 3&apos;-hydroxylase isozyme 2 GN=CYP80B2 OS=Coptis japonica (Japanese goldthread) PE=2 SV=1	unnamed protein product [Vitis vinifera]
c76230.graph_c0	--	--	Biological Process: cell-cell signaling (GO:0007267);; Biological Process: virus induced gene silencing (GO:0009616);; Biological Process: determination of bilateral symmetry (GO:0009855);; Biological Process: meristem initiation (GO:0010014);; Biological Process: vegetative phase change (GO:0010050);; Biological Process: meristem maintenance (GO:0010073);; Biological Process: production of ta-si…	--	[U]	Intracellular trafficking, secretion, and vesicular transport	--	Exocyst complex component EXO84C GN=EXO84C OS=Arabidopsis thaliana (Mouse-ear cress) PE=2 SV=1	unnamed protein product [Coffea canephora]
c100163.graph_c0	[OC]	--	Molecular Function: protein disulfide isomerase activity (GO:0003756);; Biological Process: protein folding (GO:0006457);; Biological Process: glycerol ether metabolic process (GO:0006662);; Molecular Function: electron carrier activity (GO:0009055);; Molecular Function: protein disulfide oxidoreductase activity (GO:0015035);; Biological Process: cell redox homeostasis (GO:0045454);;	K09584|0|pper:PRUPE_ppa005396mg|hypothetical protein; K09584 protein disulfide-isomerase A6 [EC:5.3.4.1] (A)	[O]	Posttranslational modification, protein turnover, chaperones	Thioredoxin;; Thioredoxin-like domain;; Thioredoxin-like domain;; Thioredoxin-like	Protein disulfide isomerase-like 2-3 (Precursor) OS=Oryza sativa subsp. japonica (Rice) PE=2 SV=1	hypothetical protein PRUPE_ppa005396mg [Prunus persica]
c109717.graph_c0	--	--	--	--	--	--	--	--	PREDICTED: uncharacterized protein LOC105108393 [Populus euphratica]
c23924.graph_c0	--	--	--	K06700|6.06833e-39|sly:101244518|probable proteasome inhibitor; K06700 proteasome inhibitor subunit 1 (PI31) (A)	[O]	Posttranslational modification, protein turnover, chaperones	PI31 proteasome regulator N-terminal	Probable proteasome inhibitor GN=At3g53970 OS=Arabidopsis thaliana (Mouse-ear cress) PE=1 SV=1	proteasome inhibitor-like protein [Solanum tuberosum]
c41279.graph_c0	--	--	Cellular Component: proteasome complex (GO:0000502);; Cellular Component: nucleus (GO:0005634);; Molecular Function: enzyme regulator activity (GO:0030234);; Biological Process: regulation of protein catabolic process (GO:0042176);; Biological Process: regulation of catalytic activity (GO:0050790);;	K03033|1.93594e-49|cit:102622301|probable 26S proteasome non-ATPase regulatory subunit 3-like; K03033 26S proteasome regulatory subunit N3 (A)	[O]	Posttranslational modification, protein turnover, chaperones	--	Probable 26S proteasome non-ATPase regulatory subunit 3 GN=21D7 OS=Nicotiana tabacum (Common tobacco) PE=2 SV=1	unnamed protein product [Coffea canephora]
c61815.graph_c0	--	--	Molecular Function: acid phosphatase activity (GO:0003993);; Molecular Function: metal ion binding (GO:0046872);;	--	[G]	Carbohydrate transport and metabolism	--	Peroxidase (Precursor) GN=PAP26 OS=Arabidopsis thaliana (Mouse-ear cress) PE=1 SV=1	PREDICTED: bifunctional purple acid phosphatase 26-like [Nicotiana sylvestris]
c80970.graph_c0	--	--	Biological Process: aromatic amino acid family biosynthetic process (GO:0009073);; Cellular Component: chloroplast stroma (GO:0009570);; Cellular Component: proplastid stroma (GO:0009571);; Biological Process: photosystem II assembly (GO:0010207);; Biological Process: iron-sulfur cluster assembly (GO:0016226);;	--	--	--	Domain of unknown function (DUF1995)	Protein LOW PSII ACCUMULATION 3, chloroplastic (Precursor) GN=LPA3 OS=Arabidopsis thaliana (Mouse-ear cress) PE=1 SV=1	unnamed protein product [Coffea canephora]
c89962.graph_c0	--	--	--	K00921|0|pper:PRUPE_ppa000155mg|hypothetical protein; K00921 1-phosphatidylinositol-3-phosphate 5-kinase [EC:2.7.1.150] (A)	[T]	Signal transduction mechanisms	--	Putative 1-phosphatidylinositol-3-phosphate 5-kinase FAB1D GN=FAB1D OS=Arabidopsis thaliana (Mouse-ear cress) PE=3 SV=1	hypothetical protein PRUPE_ppa000155mg [Prunus persica]
c30964.graph_c0	[R]	General function prediction only	--	K14566|8.42179e-132|pper:PRUPE_ppa011750mg|hypothetical protein; K14566 U3 small nucleolar RNA-associated protein 24 (A)	[R]	General function prediction only	Fcf1	--	hypothetical protein PRUPE_ppa011750mg [Prunus persica]
c131956.graph_c0	--	--	Molecular Function: transferase activity, transferring glycosyl groups (GO:0016757);;	K13681|9.28675e-41|sly:101260527|galactoside 2-alpha-L-fucosyltransferase; K13681 xyloglucan fucosyltransferase [EC:2.4.1.-] (A)	--	--	Xyloglucan fucosyltransferase	Galactoside 2-alpha-L-fucosyltransferase GN=FT1 OS=Pisum sativum (Garden pea) PE=2 SV=1	PREDICTED: galactoside 2-alpha-L-fucosyltransferase [Solanum lycopersicum]
c58687.graph_c0	--	--	Biological Process: lipid metabolic process (GO:0006629);; Molecular Function: hydrolase activity, acting on ester bonds (GO:0016788);;	--	--	--	GDSL-like Lipase/Acylhydrolase	GDSL esterase/lipase At5g03820 (Precursor) GN=At5g03820 OS=Arabidopsis thaliana (Mouse-ear cress) PE=3 SV=1	unnamed protein product [Coffea canephora]
c74532.graph_c0	--	--	--	--	--	--	F-box associated	F-box protein CPR30 GN=CPR30 OS=Arabidopsis thaliana (Mouse-ear cress) PE=1 SV=2	unnamed protein product [Coffea canephora]
c1425.graph_c0	--	--	Molecular Function: hydrolase activity (GO:0016787);;	K14213|5.81984e-12|cmo:103492299|xaa-Pro dipeptidase; K14213 Xaa-Pro dipeptidase [EC:3.4.13.9] (A)	[R]	General function prediction only	--	--	Xaa-Pro dipeptidase [Glycine soja]
c80866.graph_c1	--	--	Molecular Function: acetylglucosaminyltransferase activity (GO:0008375);; Cellular Component: membrane (GO:0016020);;	--	--	--	Core-2/I-Branching enzyme	--	unnamed protein product [Coffea canephora]
c31382.graph_c0	--	--	Molecular Function: transferase activity, transferring glycosyl groups (GO:0016757);; Biological Process: single-organism carbohydrate metabolic process (GO:0044723);;	--	[GMW]	--	Exostosin family	Xyloglucan galactosyltransferase KATAMARI1 GN=F11A3.8 OS=Arabidopsis thaliana (Mouse-ear cress) PE=1 SV=1	PREDICTED: xyloglucan galactosyltransferase KATAMARI1-like [Nicotiana sylvestris]
c92060.graph_c0	--	--	--	--	--	--	--	--	hypothetical protein PRUPE_ppa004067mg [Prunus persica]
c92221.graph_c0	[E]	Amino acid transport and metabolism	--	K08776|0|pper:PRUPE_ppa001233mg|hypothetical protein; K08776 puromycin-sensitive aminopeptidase [EC:3.4.11.-] (A)	[EO]	--	ERAP1-like C-terminal domain	Aminopeptidase M1 GN=APM1 OS=Arabidopsis thaliana (Mouse-ear cress) PE=1 SV=1	hypothetical protein PRUPE_ppa001233mg [Prunus persica]
c85220.graph_c0	[J]	Translation, ribosomal structure and biogenesis	Molecular Function: structural constituent of ribosome (GO:0003735);; Biological Process: translation (GO:0006412);; Cellular Component: large ribosomal subunit (GO:0015934);;	K02880|1.50764e-121|pper:PRUPE_ppa012087mg|hypothetical protein; K02880 large subunit ribosomal protein L17e (A)	[J]	Translation, ribosomal structure and biogenesis	Ribosomal protein L22p/L17e	60S ribosomal protein L17-2 GN=RPL17B OS=Arabidopsis thaliana (Mouse-ear cress) PE=2 SV=2	hypothetical protein PRUPE_ppa012087mg [Prunus persica]
c58999.graph_c0	--	--	--	--	--	--	Transposase	--	--
c58171.graph_c0	--	--	--	--	--	--	--	--	unnamed protein product [Coffea canephora]
c139893.graph_c0	[L]	Replication, recombination and repair	Biological Process: DNA metabolic process (GO:0006259);; Biological Process: proton transport (GO:0015992);; Molecular Function: hydrolase activity, acting on acid anhydrides, catalyzing transmembrane movement of substances (GO:0016820);; Biological Process: single-organism cellular process (GO:0044763);;	K10747|7.1716e-11|ccp:CHC_T00009199001|Putative ATP dependent DNA ligase; K10747 DNA ligase 1 [EC:6.5.1.1 6.5.1.6 6.5.1.7] (A)	--	--	ATP dependent DNA ligase domain	--	hypothetical protein OsI_15081 [Oryza sativa Indica Group]
c9865.graph_c0	--	--	--	--	--	--	--	--	hypothetical protein MIMGU_mgv1a009695mg [Erythranthe guttata]
c68895.graph_c0	--	--	--	--	[R]	General function prediction only	gag-polypeptide of LTR copia-type	--	PREDICTED: uncharacterized protein LOC101501674 [Cicer arietinum]
c113760.graph_c0	--	--	--	K14569|9.18775e-14|pper:PRUPE_ppa000398mg|hypothetical protein; K14569 ribosome biogenesis protein BMS1 (A)	--	--	--	--	unnamed protein product [Coffea canephora]
c82748.graph_c0	[RTKL]	--	--	--	[R]	General function prediction only	Protein kinase domain;; Protein tyrosine kinase	Serine/threonine-protein kinase KIPK GN=KIPK OS=Arabidopsis thaliana (Mouse-ear cress) PE=1 SV=1	unnamed protein product [Coffea canephora]
c28029.graph_c0	--	--	--	--	--	--	--	--	unnamed protein product [Coffea canephora]
c59246.graph_c0	--	--	--	--	--	--	--	--	unnamed protein product [Coffea canephora]
c15897.graph_c0	--	--	Molecular Function: aspartic-type endopeptidase activity (GO:0004190);; Biological Process: proteolysis (GO:0006508);; Biological Process: lipid metabolic process (GO:0006629);;	K08245|4.88724e-58|sly:101258673|cyprosin-like; K08245 phytepsin [EC:3.4.23.40] (A)	[O]	Posttranslational modification, protein turnover, chaperones	Saposin-like type B, region 2;; Saposin-like type B, region 1;; Eukaryotic aspartyl protease	Aspartic proteinase A2 (Precursor) GN=APA2 OS=Arabidopsis thaliana (Mouse-ear cress) PE=2 SV=1	unnamed protein product [Coffea canephora]
c29365.graph_c0	--	--	--	--	[A]	RNA processing and modification	RING-variant domain	--	unnamed protein product [Coffea canephora]
c104098.graph_c0	--	--	Molecular Function: nucleic acid binding (GO:0003676);; Molecular Function: zinc ion binding (GO:0008270);; Biological Process: DNA integration (GO:0015074);;	--	[R]	General function prediction only	--	--	hypothetical protein glysoja_044829, partial [Glycine soja]
c82323.graph_c0	[E]	Amino acid transport and metabolism	--	K11450|0|cit:102631397|lysine-specific histone demethylase 1 homolog 2-like; K11450 lysine-specific histone demethylase 1 [EC:1.-.-.-] (A)	[Q]	Secondary metabolites biosynthesis, transport and catabolism	Flavin containing amine oxidoreductase;; SWIRM domain;; NAD(P)-binding Rossmann-like domain;; Pyridine nucleotide-disulphide oxidoreductase;; FAD binding domain;; Thi4 family;; Pyridine nucleotide-disulphide oxidoreductase;; FAD binding domain	Lysine-specific histone demethylase 1 homolog 2 GN=LDL2 OS=Arabidopsis thaliana (Mouse-ear cress) PE=2 SV=1	unnamed protein product [Coffea canephora]
c108019.graph_c0	--	--	Molecular Function: binding (GO:0005488);;	--	[R]	General function prediction only	--	Uncharacterized mitochondrial protein AtMg00310 GN=AtMg00310 OS=Arabidopsis thaliana (Mouse-ear cress) PE=4 SV=1	putative reverse transcriptase [Oryza sativa Japonica Group]
c36346.graph_c0	--	--	--	--	--	--	--	Protein FLX-like 1 GN=MIE1.26 OS=Arabidopsis thaliana (Mouse-ear cress) PE=1 SV=1	unnamed protein product [Coffea canephora]
c80941.graph_c1	[O]	Posttranslational modification, protein turnover, chaperones	Molecular Function: nucleotide binding (GO:0000166);; Molecular Function: hydrolase activity (GO:0016787);; Biological Process: protein metabolic process (GO:0019538);;	K03544|0|sly:101259945|ATP-dependent Clp protease ATP-binding subunit clpX-like, mitochondrial; K03544 ATP-dependent Clp protease ATP-binding subunit ClpX (A)	[O]	Posttranslational modification, protein turnover, chaperones	AAA domain (Cdc48 subfamily);; C-terminal, D2-small domain, of ClpB protein;; ATPase family associated with various cellular activities (AAA);; AAA domain (dynein-related subfamily);; Magnesium chelatase, subunit ChlI	ATP-dependent zinc metalloprotease FTSH 12, chloroplastic (Precursor) GN=FTSH12 OS=Arabidopsis thaliana (Mouse-ear cress) PE=2 SV=2	PREDICTED: ATP-dependent Clp protease ATP-binding subunit clpX-like, mitochondrial isoform X1 [Nicotiana sylvestris]
c26412.graph_c0	--	--	--	--	[R]	General function prediction only	PPR repeat family;; PPR repeat;; PPR repeat;; Pentatricopeptide repeat domain	Pentatricopeptide repeat-containing protein At1g43980, mitochondrial (Precursor) GN=PCMP-E58 OS=Arabidopsis thaliana (Mouse-ear cress) PE=3 SV=1	pentatricopeptide repeat-containing protein, putative [Ricinus communis]
c85504.graph_c0	[R]	General function prediction only	Biological Process: cell morphogenesis (GO:0000902);; Molecular Function: GTP binding (GO:0005525);; Cellular Component: endoplasmic reticulum (GO:0005783);; Cellular Component: Golgi apparatus (GO:0005794);; Cellular Component: plasma membrane (GO:0005886);; Biological Process: glycolytic process (GO:0006096);; Biological Process: ubiquitin-dependent protein catabolic process (GO:0006511);; Biol…	K07953|1.27171e-71|pper:PRUPE_ppa011842mg|hypothetical protein; K07953 GTP-binding protein SAR1 [EC:3.6.5.-] (A)	[U]	Intracellular trafficking, secretion, and vesicular transport	ADP-ribosylation factor family	GTP-binding protein SAR1A GN=SAR1A OS=Arabidopsis thaliana (Mouse-ear cress) PE=2 SV=1	hypothetical protein PRUPE_ppa011842mg [Prunus persica]
c77152.graph_c0	--	--	--	--	--	--	--	--	PREDICTED: uncharacterized protein LOC105172026 [Sesamum indicum]
c69593.graph_c0	[E]	Amino acid transport and metabolism	Molecular Function: protein-arginine deiminase activity (GO:0004668);; Biological Process: putrescine biosynthetic process (GO:0009446);; Molecular Function: agmatine deiminase activity (GO:0047632);;	K10536|0|tcc:TCM_014443|Porphyromonas-type peptidyl-arginine deiminase family protein isoform 1; K10536 agmatine deiminase [EC:3.5.3.12] (A)	--	--	Porphyromonas-type peptidyl-arginine deiminase	Agmatine deiminase GN=T22D6.110 OS=Arabidopsis thaliana (Mouse-ear cress) PE=1 SV=2	PREDICTED: agmatine deiminase [Beta vulgaris subsp. vulgaris]
c38017.graph_c0	--	--	--	--	--	--	Cotton fibre expressed protein;; Domain of unknown function (DUF4408)	--	hypothetical protein PRUPE_ppa007964mg [Prunus persica]
c99319.graph_c0	--	--	Molecular Function: carboxylic ester hydrolase activity (GO:0004091);; Molecular Function: triglyceride lipase activity (GO:0004806);; Molecular Function: calmodulin binding (GO:0005516);; Biological Process: lipid catabolic process (GO:0016042);;	--	[IOT]	--	--	--	PREDICTED: uncharacterized protein LOC104112611 [Nicotiana tomentosiformis]
c113894.graph_c0	[F]	Nucleotide transport and metabolism	--	--	--	--	Metal binding domain of Ada	--	DNA repair and transcription factor Ada [Aspergillus niger CBS 513.88]
c1479.graph_c0	--	--	--	K11320|3.97509e-30|pvu:PHAVU_007G259200g|hypothetical protein; K11320 E1A-binding protein p400 [EC:3.6.4.-] (A)	--	--	--	Protein PHOTOPERIOD-INDEPENDENT EARLY FLOWERING 1 GN=At3g12810 OS=Arabidopsis thaliana (Mouse-ear cress) PE=1 SV=1	unnamed protein product [Coffea canephora]
c93714.graph_c0	[I]	Lipid transport and metabolism	Molecular Function: acetyl-CoA carboxylase activity (GO:0003989);; Molecular Function: biotin carboxylase activity (GO:0004075);; Molecular Function: ATP binding (GO:0005524);; Biological Process: metabolic process (GO:0008152);; Molecular Function: metal ion binding (GO:0046872);;	K01961|2.4478e-34|sly:101267921|biotin carboxylase 1, chloroplastic; K01961 acetyl-CoA carboxylase, biotin carboxylase subunit [EC:6.4.1.2 6.3.4.14] (A)	[IE]	--	Biotin carboxylase C-terminal domain	Biotin carboxylase 1, chloroplastic (Precursor) GN=POPTRDRAFT_831870 OS=Populus trichocarpa (Western balsam poplar) PE=2 SV=1	unnamed protein product [Coffea canephora]
c2974.graph_c0	--	--	--	--	--	--	--	--	PREDICTED: uncharacterized protein LOC103337678 [Prunus mume]
c13873.graph_c0	[L]	Replication, recombination and repair	Molecular Function: nucleic acid binding (GO:0003676);; Biological Process: DNA metabolic process (GO:0006259);;	K13356|1.31376e-23|pda:103696395|uncharacterized LOC103696395; K13356 fatty acyl-CoA reductase [EC:1.2.1.-] (A)	[R]	General function prediction only	--	Uncharacterized mitochondrial protein AtMg00860 GN=AtMg00860 OS=Arabidopsis thaliana (Mouse-ear cress) PE=4 SV=1	Gag-pol polyprotein, putative [Asparagus officinalis]
c89936.graph_c0	--	--	Molecular Function: transferase activity, transferring acyl groups other than amino-acyl groups (GO:0016747);;	--	--	--	Transferase family	Anthocyanin 5-aromatic acyltransferase OS=Gentiana triflora (Clustered gentian) PE=1 SV=1	acyltransferase homolog [Gentiana triflora]
c21607.graph_c0	--	--	Molecular Function: ubiquitin thiolesterase activity (GO:0004221);; Cellular Component: intracellular (GO:0005622);; Biological Process: ubiquitin-dependent protein catabolic process (GO:0006511);; Molecular Function: omega peptidase activity (GO:0008242);;	K05610|1.10762e-84|gmx:100792356|ubiquitin carboxyl-terminal hydrolase isozyme L5-like; K05610 ubiquitin carboxyl-terminal hydrolase L5 [EC:3.4.19.12] (A)	[O]	Posttranslational modification, protein turnover, chaperones	Ubiquitin carboxyl-terminal hydrolase, family 1	--	unnamed protein product [Coffea canephora]
c70963.graph_c0	--	--	Molecular Function: calcium ion binding (GO:0005509);; Cellular Component: chloroplast (GO:0009507);; Biological Process: response to abscisic acid (GO:0009737);; Biological Process: drought recovery (GO:0009819);;	--	--	--	Caleosin related protein	Probable peroxygenase 4 GN=F5A18.15 OS=Arabidopsis thaliana (Mouse-ear cress) PE=1 SV=1	hypothetical protein MIMGU_mgv1a013937mg [Erythranthe guttata]
c105038.graph_c0	--	--	--	--	[S]	Function unknown	--	--	PREDICTED: ultraviolet-B receptor UVR8 [Prunus mume]
c44846.graph_c0	--	--	--	--	--	--	--	--	PREDICTED: putative uncharacterized protein DDB_G0284695 [Solanum lycopersicum]
c58606.graph_c0	[E]	Amino acid transport and metabolism	Molecular Function: glutamate-ammonia ligase activity (GO:0004356);; Molecular Function: ATP binding (GO:0005524);; Cellular Component: cytoplasm (GO:0005737);; Biological Process: glutamine biosynthetic process (GO:0006542);;	K01915|1.51342e-74|mus:103977579|glutamine synthetase nodule isozyme-like; K01915 glutamine synthetase [EC:6.3.1.2] (A)	[E]	Amino acid transport and metabolism	Glutamine synthetase, beta-Grasp domain	Glutamine synthetase cytosolic isozyme 1 GN=GS1-1 OS=Vitis vinifera (Grape) PE=2 SV=1	unnamed protein product [Coffea canephora]
c56819.graph_c0	--	--	--	--	--	--	Drought induced 19 protein (Di19), zinc-binding;; Stress-induced protein Di19, C-terminal	Protein DEHYDRATION-INDUCED 19 homolog 5 OS=Oryza sativa subsp. japonica (Rice) PE=2 SV=1	unnamed protein product [Coffea canephora]
c27042.graph_c0	[I]	Lipid transport and metabolism	Biological Process: metabolic process (GO:0008152);; Molecular Function: hydrolase activity (GO:0016787);;	--	[V]	Defense mechanisms	alpha/beta hydrolase fold;; Carboxylesterase family	2-hydroxyisoflavanone dehydratase GN=HIDM OS=Glycyrrhiza echinata (Licorice) PE=1 SV=1	unnamed protein product [Coffea canephora]
c68184.graph_c0	[R]	General function prediction only	Molecular Function: ATP binding (GO:0005524);; Biological Process: ATP catabolic process (GO:0006200);; Molecular Function: organic phosphonate transmembrane-transporting ATPase activity (GO:0015416);;	K06184|2.04373e-88|mdm:103415678|ABC transporter F family member 4-like; K06184 ATP-binding cassette, subfamily F, member 1 (A)	[R]	General function prediction only	ABC transporter;; AAA domain	ABC transporter F family member 4 GN=T14E10.110 OS=Arabidopsis thaliana (Mouse-ear cress) PE=2 SV=1	hypothetical protein Csa_4G417490 [Cucumis sativus]
c45023.graph_c0	--	--	--	--	--	--	--	Scarecrow-like protein 34 GN=SCL34 OS=Arabidopsis thaliana (Mouse-ear cress) PE=3 SV=1	--
c74691.graph_c0	--	--	--	K14775|2.09228e-86|sot:102595050|ribosomal L1 domain-containing protein 1-like; K14775 ribosome biogenesis protein UTP30 (A)	[S]	Function unknown	Ribosomal protein L1p/L10e family	--	unnamed protein product [Coffea canephora]
c53681.graph_c1	[O]	Posttranslational modification, protein turnover, chaperones	--	K12160|3.41851e-51|sly:543735|sumo; SUMO protein; K12160 small ubiquitin-related modifier (A)	[O]	Posttranslational modification, protein turnover, chaperones	Ubiquitin-2 like Rad60 SUMO-like;; Ubiquitin family	Small ubiquitin-related modifier 2 GN=MCO15.11 OS=Arabidopsis thaliana (Mouse-ear cress) PE=1 SV=1	PREDICTED: small ubiquitin-related modifier 1-like [Nelumbo nucifera]
c79694.graph_c0	--	--	--	--	--	--	--	--	hypothetical protein AMTR_s00028p00129850 [Amborella trichopoda]
c5365.graph_c0	--	--	--	K13140|4.48572e-14|pop:POPTR_0001s28380g|POPTRDRAFT_752416; hypothetical protein; K13140 integrator complex subunit 3 (A)	[S]	Function unknown	Conserved protein (DUF2356)	--	PREDICTED: integrator complex subunit 3 [Elaeis guineensis]
c101978.graph_c0	--	--	--	K14164|1.54518e-07|vvi:100246137|glycine--tRNA ligase 2, chloroplastic/mitochondrial; K14164 glycyl-tRNA synthetase [EC:6.1.1.14] (A)	--	--	--	Glycine--tRNA ligase 2, chloroplastic/mitochondrial (Precursor) GN=T17F15.20 OS=Arabidopsis thaliana (Mouse-ear cress) PE=2 SV=1	unnamed protein product [Coffea canephora]
c41684.graph_c0	--	--	Biological Process: polysaccharide biosynthetic process (GO:0000271);; Cellular Component: endosome (GO:0005768);; Cellular Component: Golgi apparatus (GO:0005794);; Cellular Component: trans-Golgi network (GO:0005802);; Molecular Function: methyltransferase activity (GO:0008168);; Cellular Component: plasmodesma (GO:0009506);; Biological Process: plant-type cell wall organization (GO:0009664);; …	--	--	--	Putative S-adenosyl-L-methionine-dependent methyltransferase	Probable methyltransferase PMT3 GN=At4g14360 OS=Arabidopsis thaliana (Mouse-ear cress) PE=2 SV=1	hypothetical protein CARUB_v10004405mg [Capsella rubella]
c85848.graph_c0	[J]	Translation, ribosomal structure and biogenesis	Molecular Function: structural constituent of ribosome (GO:0003735);; Biological Process: translation (GO:0006412);; Cellular Component: cytosolic large ribosomal subunit (GO:0022625);;	K02921|1.41635e-57|pper:PRUPE_ppa013350mg|hypothetical protein; K02921 large subunit ribosomal protein L37Ae (A)	[J]	Translation, ribosomal structure and biogenesis	Ribosomal L37ae protein family	60S ribosomal protein L37a OS=Oryza sativa subsp. japonica (Rice) PE=1 SV=1	hypothetical protein PRUPE_ppa013350mg [Prunus persica]
c60487.graph_c0	[R]	General function prediction only	Cellular Component: plastid chromosome (GO:0009508);;	--	--	--	Protein of unknown function (DUF861)	--	unnamed protein product [Coffea canephora]
c104554.graph_c0	--	--	--	--	--	--	--	--	PREDICTED: uncharacterized protein LOC103974454 [Musa acuminata subsp. malaccensis]
c107265.graph_c0	--	--	--	--	[R]	General function prediction only	--	--	PREDICTED: uncharacterized protein LOC104893237 [Beta vulgaris subsp. vulgaris]
c101313.graph_c0	--	--	Cellular Component: exocyst (GO:0000145);; Biological Process: cell plate assembly (GO:0000919);; Cellular Component: nucleus (GO:0005634);; Cellular Component: cytosol (GO:0005829);; Cellular Component: plasma membrane (GO:0005886);; Biological Process: glycolytic process (GO:0006096);; Biological Process: protein targeting to vacuole (GO:0006623);; Biological Process: water transport (GO:000683…	K07195|6.19881e-112|sot:102588620|exocyst complex component 7-like; K07195 exocyst complex component 7 (A)	[U]	Intracellular trafficking, secretion, and vesicular transport	--	Exocyst complex component EXO70A1 GN=EXO70A1 OS=Arabidopsis thaliana (Mouse-ear cress) PE=1 SV=1	hypothetical protein MIMGU_mgv1a002725mg [Erythranthe guttata]
c37708.graph_c0	[IQ]	--	Biological Process: metabolic process (GO:0008152);; Molecular Function: o-succinylbenzoate-CoA ligase activity (GO:0008756);;	--	[I]	Lipid transport and metabolism	AMP-binding enzyme;; AMP-binding enzyme C-terminal domain	Probable acyl-activating enzyme 5, peroxisomal GN=MQK4.9 OS=Arabidopsis thaliana (Mouse-ear cress) PE=2 SV=1	unnamed protein product [Coffea canephora]
c167070.graph_c0	[KL]	--	--	--	--	--	--	--	--
c105863.graph_c0	--	--	--	--	--	--	--	Protein IQ-DOMAIN 1 GN=IQD1 OS=Arabidopsis thaliana (Mouse-ear cress) PE=1 SV=1	hypothetical protein PRUPE_ppa005071mg [Prunus persica]
c106126.graph_c0	--	--	--	--	--	--	--	Maltose excess protein 1-like, chloroplastic (Precursor) GN=OSJNBa0041A02.13 OS=Oryza sativa subsp. japonica (Rice) PE=2 SV=2	PREDICTED: maltose excess protein 1-like, chloroplastic isoform X2 [Sesamum indicum]
c17832.graph_c0	--	--	--	--	[R]	General function prediction only	--	Endo-1,3;1,4-beta-D-glucanase (Precursor) OS=Zea mays (Maize) PE=1 SV=1	hypothetical protein PRUPE_ppa010552mg [Prunus persica]
c63762.graph_c0	--	--	--	--	--	--	--	--	PREDICTED: uncharacterized protein LOC103642757 [Zea mays]
c64810.graph_c0	--	--	Molecular Function: structural constituent of ribosome (GO:0003735);; Cellular Component: ribosome (GO:0005840);; Biological Process: translation (GO:0006412);;	K02904|9.86126e-71|sly:101244648|50S ribosomal protein L29, chloroplastic-like; K02904 large subunit ribosomal protein L29 (A)	[J]	Translation, ribosomal structure and biogenesis	Ribosomal L29 protein	50S ribosomal protein L29, chloroplastic (Precursor) GN=RPL29 OS=Arabidopsis thaliana (Mouse-ear cress) PE=1 SV=1	unnamed protein product [Coffea canephora]
c101944.graph_c0	--	--	Biological Process: activation of MAPKK activity (GO:0000186);; Molecular Function: MAP kinase kinase kinase activity (GO:0004709);; Molecular Function: ATP binding (GO:0005524);; Biological Process: cell division (GO:0051301);;	--	[T]	Signal transduction mechanisms	--	--	hypothetical protein PRUPE_ppa000241mg [Prunus persica]
c56623.graph_c0	--	--	--	--	[L]	Replication, recombination and repair	hAT family C-terminal dimerisation region;; Domain of unknown function (DUF4413)	Zinc finger BED domain-containing protein DAYSLEEPER GN=HAT OS=Arabidopsis thaliana (Mouse-ear cress) PE=1 SV=1	PREDICTED: zinc finger BED domain-containing protein DAYSLEEPER [Sesamum indicum]
c77561.graph_c0	--	--	--	--	--	--	Protein of unknown function (DUF1677)	--	PREDICTED: uncharacterized protein LOC105157814 [Sesamum indicum]
c120544.graph_c0	--	--	--	--	[R]	General function prediction only	C2 domain	Elicitor-responsive protein 1 GN=ERG1 OS=Oryza sativa subsp. japonica (Rice) PE=2 SV=1	unnamed protein product [Coffea canephora]
c134373.graph_c0	[E]	Amino acid transport and metabolism	--	K01754|3.89537e-07|gsl:Gasu_26990|threonine dehydratase (EC:4.3.1.19); K01754 threonine dehydratase [EC:4.3.1.19] (A)	--	--	--	Threonine dehydratase biosynthetic, chloroplastic (Precursor) GN=TD OS=Solanum lycopersicum (Tomato) PE=1 SV=1	hypothetical protein GUITHDRAFT_86078 [Guillardia theta CCMP2712]
c13679.graph_c0	--	--	--	--	--	--	--	--	PREDICTED: uncharacterized protein LOC103324488 isoform X2 [Prunus mume]
c53280.graph_c0	--	--	Molecular Function: actin binding (GO:0003779);; Biological Process: cytoskeleton organization (GO:0007010);;	K05768|5.14518e-10|vvi:100254775|villin-4 (A)	[Z]	Cytoskeleton	--	Villin-4 {ECO:0000303|PubMed:10631247} OS=Arabidopsis thaliana (Mouse-ear cress) PE=1 SV=1	PREDICTED: villin-4-like [Elaeis guineensis]
c35335.graph_c0	--	--	Biological Process: MAPK cascade (GO:0000165);; Biological Process: protein targeting to membrane (GO:0006612);; Biological Process: detection of biotic stimulus (GO:0009595);; Biological Process: ethylene biosynthetic process (GO:0009693);; Biological Process: salicylic acid biosynthetic process (GO:0009697);; Molecular Function: 1-aminocyclopropane-1-carboxylate oxidase activity (GO:0009815);; …	K05933|7.2847e-43|sly:543506|ACO4, LE-ACO4; 1-aminocyclopropane-1-carboxylate oxidase (EC:1.14.17.4); K05933 aminocyclopropanecarboxylate oxidase [EC:1.14.17.4] (A)	[QR]	--	--	1-aminocyclopropane-1-carboxylate oxidase 3 GN=ACO3 OS=Petunia hybrida (Petunia) PE=3 SV=1	1-aminocyclopropane-1-carboxylate oxidase [Paeonia lactiflora]
c78842.graph_c0	--	--	Molecular Function: transferase activity (GO:0016740);;	--	[GC]	--	UDP-glucoronosyl and UDP-glucosyl transferase	7-deoxyloganetic acid glucosyltransferase GN=UGT709C2 OS=Catharanthus roseus (Madagascar periwinkle) PE=1 SV=1	UGT4 [Panax ginseng]
c80539.graph_c0	--	--	--	--	--	--	FAR1 DNA-binding domain;; MULE transposase domain;; SWIM zinc finger	Protein FAR1-RELATED SEQUENCE 4 GN=FRS4 OS=Arabidopsis thaliana (Mouse-ear cress) PE=2 SV=2	PREDICTED: protein FAR1-RELATED SEQUENCE 4 isoform X3 [Nicotiana tomentosiformis]
c53626.graph_c0	[IQ]	--	Biological Process: metabolic process (GO:0008152);; Molecular Function: oxidoreductase activity (GO:0016491);;	K10526|2.48874e-159|cic:CICLE_v10000764mg|hypothetical protein; K10526 OPC-8:0 CoA ligase 1 [EC:6.2.1.-] (A)	[I]	Lipid transport and metabolism	AMP-binding enzyme	4-coumarate--CoA ligase-like 5 GN=F5M15.17 OS=Arabidopsis thaliana (Mouse-ear cress) PE=1 SV=2	PREDICTED: 4-coumarate--CoA ligase-like 5 [Nelumbo nucifera]
c77452.graph_c0	[R]	General function prediction only	--	--	[R]	General function prediction only	Alpha/beta hydrolase family;; Alpha/beta hydrolase family;; alpha/beta hydrolase fold;; Prolyl oligopeptidase family	--	PREDICTED: alpha/beta hydrolase domain-containing protein 17B [Solanum lycopersicum]
c79739.graph_c1	--	--	--	--	[R]	General function prediction only	PPR repeat family;; PPR repeat;; PPR repeat;; Pentatricopeptide repeat domain;; Tetratricopeptide repeat	Pentatricopeptide repeat-containing protein At5g42450, mitochondrial (Precursor) GN=PCMP-E102 OS=Arabidopsis thaliana (Mouse-ear cress) PE=2 SV=1	unnamed protein product [Coffea canephora]
c60883.graph_c0	--	--	--	--	--	--	Glycine rich protein family	--	--
c82396.graph_c0	[S]	Function unknown	Molecular Function: ion channel activity (GO:0005216);; Biological Process: ion transport (GO:0006811);; Cellular Component: integral component of membrane (GO:0016021);; Biological Process: transmembrane transport (GO:0055085);;	K05391|0|sot:102595037|cyclic nucleotide-gated ion channel 2-like; K05391 cyclic nucleotide gated channel, other eukaryote (A)	[PT]	--	Saccharopine dehydrogenase	Cyclic nucleotide-gated ion channel 2 GN=T20K14_20 OS=Arabidopsis thaliana (Mouse-ear cress) PE=1 SV=1	PREDICTED: cyclic nucleotide-gated ion channel 2 isoform X2 [Solanum lycopersicum]
c44222.graph_c0	[Z]	Cytoskeleton	Molecular Function: ATP binding (GO:0005524);; Cellular Component: cytoplasm (GO:0005737);; Cellular Component: cytoskeleton (GO:0005856);;	--	[Z]	Cytoskeleton	Actin	Actin-103 (Fragment) OS=Nicotiana tabacum (Common tobacco) PE=3 SV=1	actin, partial [Rhododendron x pulchrum]
c110592.graph_c0	--	--	--	--	[R]	General function prediction only	--	Endonuclease OS=Nicotiana tabacum (Common tobacco) PE=2 SV=1	Integrase, catalytic region; Zinc finger, CCHC-type; Retrotransposon gag protein, putative [Medicago truncatula]
c67488.graph_c0	[T]	Signal transduction mechanisms	Molecular Function: protein serine/threonine phosphatase activity (GO:0004722);; Cellular Component: cytosol (GO:0005829);;	--	[TR]	--	Calcineurin-like phosphoesterase	Uncharacterized protein At1g18480 GN=At1g18480 OS=Arabidopsis thaliana (Mouse-ear cress) PE=2 SV=1	unnamed protein product [Coffea canephora]
c17359.graph_c0	[O]	Posttranslational modification, protein turnover, chaperones	Molecular Function: ATP binding (GO:0005524);; Cellular Component: nucleus (GO:0005634);; Cellular Component: cytoplasm (GO:0005737);; Cellular Component: plasma membrane (GO:0005886);; Cellular Component: proteasome regulatory particle, base subcomplex (GO:0008540);; Molecular Function: nucleoside-triphosphatase activity (GO:0017111);; Biological Process: protein catabolic process (GO:0030163);;	K03061|3.45883e-29|cit:102627050|26S protease regulatory subunit 7-like; K03061 26S proteasome regulatory subunit T1 (A)	[O]	Posttranslational modification, protein turnover, chaperones	--	26S protease regulatory subunit 7 OS=Oryza sativa subsp. japonica (Rice) PE=2 SV=1	PREDICTED: 26S protease regulatory subunit 7-like [Citrus sinensis]
c82914.graph_c1	[J]	Translation, ribosomal structure and biogenesis	Molecular Function: RNA binding (GO:0003723);; Molecular Function: tRNA (guanine-N2-)-methyltransferase activity (GO:0004809);; Biological Process: tRNA processing (GO:0008033);;	K00555|6.91914e-156|sbi:SORBI_01g039720|SORBIDRAFT_01g039720, Sb01g039720; hypothetical protein; K00555 tRNA (guanine26-N2/guanine27-N2)-dimethyltransferase [EC:2.1.1.215 2.1.1.216] (A)	[J]	Translation, ribosomal structure and biogenesis	N2,N2-dimethylguanosine tRNA methyltransferase	Probable tRNA (guanine(26)-N(2))-dimethyltransferase 2 GN=At3g02320 OS=Arabidopsis thaliana (Mouse-ear cress) PE=2 SV=3	hypothetical protein [Cleome spinosa]
c44814.graph_c0	--	--	--	--	--	--	GIY-YIG catalytic domain	--	--
c149052.graph_c0	--	--	Biological Process: nucleobase-containing compound metabolic process (GO:0006139);; Molecular Function: organic cyclic compound binding (GO:0097159);; Molecular Function: heterocyclic compound binding (GO:1901363);;	--	--	--	--	--	hypothetical protein VITISV_004324 [Vitis vinifera]
c67786.graph_c0	--	--	--	--	--	--	--	--	PREDICTED: methyl-CpG-binding domain-containing protein 7 [Sesamum indicum]
c73992.graph_c0	--	--	--	K11666|2.28896e-58|sot:102597315|eukaryotic translation initiation factor 5B-like; K11666 INO80 complex subunit B (A)	--	--	PAPA-1-like conserved region	--	PREDICTED: eukaryotic translation initiation factor 5B-like [Solanum tuberosum]
c66802.graph_c0	--	--	--	--	--	--	--	--	PREDICTED: uncharacterized protein LOC104090098 isoform X1 [Nicotiana tomentosiformis]
c87847.graph_c0	--	--	--	--	--	--	PLATZ transcription factor	--	PREDICTED: uncharacterized protein LOC103339778 [Prunus mume]
c62788.graph_c0	[O]	Posttranslational modification, protein turnover, chaperones	Biological Process: protein O-linked glycosylation (GO:0006493);; Molecular Function: transferase activity, transferring glycosyl groups (GO:0016757);;	K09667|0|sot:102597898|probable UDP-N-acetylglucosamine--peptide N-acetylglucosaminyltransferase SEC-like; K09667 protein O-GlcNAc transferase [EC:2.4.1.255] (A)	[GOT]	--	Glycosyl transferase family 41;; Tetratricopeptide repeat;; TPR repeat;; Tetratricopeptide repeat;; Tetratricopeptide repeat;; Tetratricopeptide repeat;; Tetratricopeptide repeat;; Tetratricopeptide repeat;; Tetratricopeptide repeat;; Tetratricopeptide repeat;; Tetratricopeptide repeat;; Tetratricopeptide repeat;; Tetratricopeptide repeat;; Tetratricopeptide repeat;; Est1 DNA/RNA binding domain;;…	Probable UDP-N-acetylglucosamine--peptide N-acetylglucosaminyltransferase SEC GN=SEC OS=Arabidopsis thaliana (Mouse-ear cress) PE=2 SV=1	unnamed protein product [Coffea canephora]
c107705.graph_c0	--	--	--	--	--	--	GAGA binding protein-like family	Protein BASIC PENTACYSTEINE2 OS=Arabidopsis thaliana (Mouse-ear cress) PE=1 SV=1	hypothetical protein PRUPE_ppa009765mg [Prunus persica]
c17093.graph_c0	[P]	Inorganic ion transport and metabolism	Molecular Function: potassium ion transmembrane transporter activity (GO:0015079);; Cellular Component: membrane (GO:0016020);; Biological Process: potassium ion transmembrane transport (GO:0071805);;	K03549|6.55914e-116|sly:101255394|potassium transporter 6-like; K03549 KUP system potassium uptake protein (A)	--	--	K+ potassium transporter	Potassium transporter 6 GN=F17O7.17 OS=Arabidopsis thaliana (Mouse-ear cress) PE=2 SV=1	PREDICTED: potassium transporter 6-like isoform X2 [Nicotiana sylvestris]
c18916.graph_c0	--	--	Molecular Function: mannosyl-oligosaccharide 1,2-alpha-mannosidase activity (GO:0004571);; Molecular Function: calcium ion binding (GO:0005509);; Cellular Component: mitochondrion (GO:0005739);; Cellular Component: Golgi apparatus (GO:0005794);; Biological Process: N-glycan processing (GO:0006491);; Cellular Component: membrane (GO:0016020);; Biological Process: root development (GO:0048364);;	K01230|8.96048e-38|zma:103643125|mannosyl-oligosaccharide 1,2-alpha-mannosidase MNS2-like; K01230 mannosyl-oligosaccharide alpha-1,2-mannosidase [EC:3.2.1.113] (A)	[G]	Carbohydrate transport and metabolism	Glycosyl hydrolase family 47	Mannosyl-oligosaccharide 1,2-alpha-mannosidase MNS1 OS=Arabidopsis thaliana (Mouse-ear cress) PE=1 SV=1	PREDICTED: mannosyl-oligosaccharide 1,2-alpha-mannosidase MNS2-like [Zea mays]
c90010.graph_c0	--	--	Molecular Function: iron ion binding (GO:0005506);; Molecular Function: oxidoreductase activity, acting on paired donors, with incorporation or reduction of molecular oxygen, 2-oxoglutarate as one donor, and incorporation of one atom each of oxygen into both donors (GO:0016706);; Biological Process: peptidyl-proline hydroxylation to 4-hydroxy-L-proline (GO:0018401);; Molecular Function: L-ascorbi…	K00472|4.9904e-88|pper:PRUPE_ppa009475mg|hypothetical protein; K00472 prolyl 4-hydroxylase [EC:1.14.11.2] (A)	[E]	Amino acid transport and metabolism	2OG-Fe(II) oxygenase superfamily;; 2OG-Fe(II) oxygenase superfamily	Probable prolyl 4-hydroxylase 10 (Precursor) GN=P4H10 OS=Arabidopsis thaliana (Mouse-ear cress) PE=2 SV=1	hypothetical protein PRUPE_ppa009475mg [Prunus persica]
c29820.graph_c0	--	--	Molecular Function: alpha,alpha-trehalose-phosphate synthase (UDP-forming) activity (GO:0003825);; Molecular Function: trehalose-phosphatase activity (GO:0004805);; Biological Process: trehalose biosynthetic process (GO:0005992);;	K16055|1.66455e-22|fve:101312923|probable alpha,alpha-trehalose-phosphate synthase [UDP-forming] 10-like; K16055 trehalose 6-phosphate synthase/phosphatase [EC:2.4.1.15 3.1.3.12] (A)	[G]	Carbohydrate transport and metabolism	Trehalose-phosphatase	Probable alpha,alpha-trehalose-phosphate synthase [UDP-forming] 10 GN=T13D8.4 OS=Arabidopsis thaliana (Mouse-ear cress) PE=2 SV=1	unnamed protein product [Coffea canephora]
c70397.graph_c0	--	--	--	--	--	--	--	TDIFp (Precursor) GN=TDIF OS=Zinnia violacea (Garden zinnia) PE=1 SV=1	PREDICTED: CLAVATA3/ESR (CLE)-related protein TDIF [Vitis vinifera]
c80784.graph_c0	--	--	Cellular Component: chloroplast (GO:0009507);; Biological Process: carotenoid biosynthetic process (GO:0016117);; Molecular Function: oxidoreductase activity, acting on paired donors, with incorporation or reduction of molecular oxygen (GO:0016705);;	--	--	--	Lycopene cyclase protein;; FAD dependent oxidoreductase	--	unnamed protein product [Coffea canephora]
c84608.graph_c0	[E]	Amino acid transport and metabolism	Molecular Function: glutamate decarboxylase activity (GO:0004351);; Biological Process: glutamate metabolic process (GO:0006536);; Molecular Function: pyridoxal phosphate binding (GO:0030170);;	K01580|4.74202e-59|sly:101251185|glutamate decarboxylase-like; K01580 glutamate decarboxylase [EC:4.1.1.15] (A)	[E]	Amino acid transport and metabolism	Pyridoxal-dependent decarboxylase conserved domain	Glutamate decarboxylase GN=GAD OS=Petunia hybrida (Petunia) PE=1 SV=1	Glutamate decarboxylase 1 [Morus notabilis]
c55550.graph_c0	--	--	Molecular Function: omega peptidase activity (GO:0008242);; Biological Process: protein metabolic process (GO:0019538);;	K09602|4.16388e-38|tcc:TCM_008341|Otubain, Ubiquitin thioesterase Otubain, Peptidase C65, otubain isoform 1; K09602 ubiquitin thioesterase protein OTUB1 [EC:3.4.19.12] (A)	[S]	Function unknown	Peptidase C65 Otubain	Ubiquitin thioesterase otubain-like GN=At1g28120 OS=Arabidopsis thaliana (Mouse-ear cress) PE=2 SV=2	Otubain, Ubiquitin thioesterase Otubain, Peptidase C65, otubain isoform 6 [Theobroma cacao]
c71699.graph_c0	--	--	Molecular Function: monooxygenase activity (GO:0004497);; Molecular Function: iron ion binding (GO:0005506);; Molecular Function: electron carrier activity (GO:0009055);; Molecular Function: oxidoreductase activity, acting on paired donors, with incorporation or reduction of molecular oxygen (GO:0016705);; Molecular Function: heme binding (GO:0020037);; Biological Process: oxidation-reduction pro…	K01723|9.5096e-119|fve:101312801|allene oxide synthase, chloroplastic-like; K01723 hydroperoxide dehydratase [EC:4.2.1.92] (A)	--	--	Cytochrome P450	Allene oxide synthase, chloroplastic (Precursor) GN=MJB21.2 OS=Arabidopsis thaliana (Mouse-ear cress) PE=1 SV=3	PREDICTED: allene oxide synthase [Sesamum indicum]
c72652.graph_c0	--	--	--	--	--	--	FBD	--	unnamed protein product [Coffea canephora]
c67104.graph_c0	--	--	--	--	--	--	--	Uncharacterized membrane protein At1g16860 GN=At1g16860 OS=Arabidopsis thaliana (Mouse-ear cress) PE=1 SV=1	PREDICTED: uncharacterized membrane protein At1g16860-like [Sesamum indicum]
c22229.graph_c0	--	--	--	--	[R]	General function prediction only	--	Pheophytinase, chloroplastic (Precursor) GN=MAC12.25 OS=Arabidopsis thaliana (Mouse-ear cress) PE=1 SV=1	PREDICTED: pheophytinase, chloroplastic [Sesamum indicum]
c61042.graph_c0	--	--	Molecular Function: poly(A)-specific ribonuclease activity (GO:0004535);;	K12603|3.59142e-111|tcc:TCM_024996|DNAse I-like superfamily protein isoform 1; K12603 CCR4-NOT transcription complex subunit 6 [EC:3.1.13.4] (A)	[K]	Transcription	Endonuclease/Exonuclease/phosphatase family	Carbon catabolite repressor protein 4 homolog 2 GN=CCR4-2 OS=Arabidopsis thaliana (Mouse-ear cress) PE=2 SV=2	DNAse I-like superfamily protein isoform 2, partial [Theobroma cacao]
c80425.graph_c0	[I]	Lipid transport and metabolism	Cellular Component: plasma membrane (GO:0005886);; Biological Process: metabolic process (GO:0008152);; Molecular Function: ligase activity (GO:0016874);;	K01897|0|sot:102578151|long chain acyl-CoA synthetase 4-like; K01897 long-chain acyl-CoA synthetase [EC:6.2.1.3] (A)	[I]	Lipid transport and metabolism	Tesmin/TSO1-like CXC domain, cysteine-rich domain;; AMP-binding enzyme	Long chain acyl-CoA synthetase 4 GN=LACS4 OS=Arabidopsis thaliana (Mouse-ear cress) PE=2 SV=1	unnamed protein product [Coffea canephora]
c78852.graph_c0	[E]	Amino acid transport and metabolism	Biological Process: amino acid transmembrane transport (GO:0003333);; Molecular Function: L-glutamate transmembrane transporter activity (GO:0005313);; Cellular Component: plasma membrane (GO:0005886);; Molecular Function: arginine transmembrane transporter activity (GO:0015181);; Molecular Function: L-lysine transmembrane transporter activity (GO:0015189);; Molecular Function: basic amino acid t…	K03294|0|sot:102595081|cationic amino acid transporter 5-like; K03294 basic amino acid/polyamine antiporter, APA family (A)	[E]	Amino acid transport and metabolism	Amino acid permease;; Amino acid permease;; C-terminus of AA_permease;; Amino acid permease;; Amino acid permease	Cationic amino acid transporter 5 GN=CAT5 OS=Arabidopsis thaliana (Mouse-ear cress) PE=1 SV=1	PREDICTED: cationic amino acid transporter 5 [Nicotiana sylvestris]
c121671.graph_c0	--	--	--	--	--	--	--	--	hypothetical protein PRUPE_ppa003398mg [Prunus persica]
c93155.graph_c0	--	--	Molecular Function: DNA binding (GO:0003677);; Biological Process: RNA metabolic process (GO:0016070);;	K09419|7.98854e-13|vvi:100267444|heat stress transcription factor A-5; K09419 heat shock transcription factor, other eukaryote (A)	[K]	Transcription	--	Heat stress transcription factor A-5 OS=Arabidopsis thaliana (Mouse-ear cress) PE=2 SV=1	PREDICTED: heat stress transcription factor A-5 [Vitis vinifera]
c102753.graph_c0	--	--	Molecular Function: protein kinase C activity (GO:0004697);; Molecular Function: ATP binding (GO:0005524);; Biological Process: protein phosphorylation (GO:0006468);;	--	[TR]	--	--	Probable serine/threonine protein kinase IREH1 {ECO:0000305} OS=Arabidopsis thaliana (Mouse-ear cress) PE=1 SV=1	unnamed protein product [Coffea canephora]
c61756.graph_c0	--	--	Molecular Function: sequence-specific DNA binding transcription factor activity (GO:0003700);; Cellular Component: nucleus (GO:0005634);; Biological Process: regulation of transcription, DNA-templated (GO:0006355);; Molecular Function: sequence-specific DNA binding (GO:0043565);;	--	[K]	Transcription	KNOX2 domain;; KNOX1 domain;; Homeobox KN domain;; Homeobox domain	Homeobox protein HD1 GN=HD1 OS=Brassica napus (Rape) PE=2 SV=1	PREDICTED: homeobox protein HD1 [Sesamum indicum]
c48903.graph_c0	--	--	--	--	--	--	--	Protein FLX-like 3 OS=Arabidopsis thaliana (Mouse-ear cress) PE=1 SV=1	unnamed protein product [Coffea canephora]
c39550.graph_c0	--	--	Cellular Component: peroxisome (GO:0005777);; Cellular Component: cytosol (GO:0005829);; Biological Process: fatty acid beta-oxidation (GO:0006635);; Molecular Function: zinc ion binding (GO:0008270);; Biological Process: photomorphogenesis (GO:0009640);; Biological Process: protein import into peroxisome matrix (GO:0016558);;	K06664|1.25139e-105|cit:102621715|peroxisome biogenesis protein 2-like; K06664 peroxin-2 (A)	[O]	Posttranslational modification, protein turnover, chaperones	Pex2 / Pex12 amino terminal region	Peroxisome biogenesis protein 2 OS=Arabidopsis thaliana (Mouse-ear cress) PE=1 SV=1	PREDICTED: peroxisome biogenesis protein 2-like [Citrus sinensis]
c79270.graph_c0	--	--	--	K03327|2.80713e-14|sly:101265879|MATE efflux family protein 9-like; K03327 multidrug resistance protein, MATE family (A)	[R]	General function prediction only	--	MATE efflux family protein LAL5 GN=MDB19.3 OS=Arabidopsis thaliana (Mouse-ear cress) PE=2 SV=1	PREDICTED: MATE efflux family protein 9-like isoform X1 [Solanum lycopersicum]
c93547.graph_c0	[R]	General function prediction only	Biological Process: formation of translation preinitiation complex (GO:0001731);; Molecular Function: translation initiation factor activity (GO:0003743);; Cellular Component: nucleus (GO:0005634);; Cellular Component: cytosol (GO:0005829);; Cellular Component: eukaryotic translation initiation factor 3 complex (GO:0005852);; Biological Process: regulation of translational initiation (GO:0006446)…	K03249|0|pper:PRUPE_ppa009579mg|hypothetical protein; K03249 translation initiation factor 3 subunit F (A)	[J]	Translation, ribosomal structure and biogenesis	JAB1/Mov34/MPN/PAD-1 ubiquitin protease;; Maintenance of mitochondrial structure and function	Eukaryotic translation initiation factor 3 subunit F {ECO:0000255|HAMAP-Rule:MF_03005} GN=TIF3F1 OS=Arabidopsis thaliana (Mouse-ear cress) PE=1 SV=1	hypothetical protein PRUPE_ppa009579mg [Prunus persica]
c40450.graph_c0	--	--	--	--	--	--	--	--	PREDICTED: uncharacterized protein LOC105177095 [Sesamum indicum]
c98930.graph_c0	--	--	Molecular Function: hydrolase activity, hydrolyzing O-glycosyl compounds (GO:0004553);; Biological Process: carbohydrate metabolic process (GO:0005975);; Molecular Function: carbohydrate binding (GO:0030246);;	K01187|2.81483e-58|sly:101249477|neutral alpha-glucosidase C; K01187 alpha-glucosidase [EC:3.2.1.20] (A)	--	--	Galactose mutarotase-like	--	unnamed protein product [Coffea canephora]
c17324.graph_c0	--	--	Cellular Component: plasma membrane (GO:0005886);; Biological Process: carbohydrate metabolic process (GO:0005975);; Molecular Function: glucan endo-1,3-beta-D-glucosidase activity (GO:0042973);; Molecular Function: cation binding (GO:0043169);;	--	--	--	--	Glucan endo-1,3-beta-glucosidase 1 (Precursor) OS=Arabidopsis thaliana (Mouse-ear cress) PE=1 SV=3	PREDICTED: glucan endo-1,3-beta-glucosidase 12 [Cucumis melo]
c106533.graph_c0	--	--	Molecular Function: binding (GO:0005488);;	--	--	--	--	--	PREDICTED: uncharacterized protein LOC104877542 [Vitis vinifera]
c85813.graph_c0	--	--	--	--	--	--	--	--	conserved hypothetical protein [Ricinus communis]
c89821.graph_c0	[IQR]	--	Cellular Component: cytosol (GO:0005829);; Molecular Function: oxidoreductase activity (GO:0016491);; Biological Process: oxidation-reduction process (GO:0055114);;	K08081|8.55053e-30|vvi:100265103|tropinone reductase homolog At1g07440; K08081 Tropinone reductase 1 [EC:1.1.1.206] (A)	[R]	General function prediction only	Enoyl-(Acyl carrier protein) reductase	Tropinone reductase homolog At1g07440 GN=At1g07440 OS=Arabidopsis thaliana (Mouse-ear cress) PE=1 SV=1	putative tropinone reductase [Gardenia jasminoides]
c107643.graph_c0	--	--	--	--	--	--	Cotton fibre expressed protein	--	PREDICTED: uncharacterized protein LOC103323489 [Prunus mume]
c56766.graph_c0	--	--	Molecular Function: binding (GO:0005488);;	--	[R]	General function prediction only	Integrase core domain;; GAG-pre-integrase domain	Endonuclease OS=Nicotiana tabacum (Common tobacco) PE=2 SV=1	hypothetical protein VITISV_030700 [Vitis vinifera]
c46180.graph_c0	--	--	--	--	--	--	Reverse transcriptase-like	--	PREDICTED: uncharacterized protein LOC104743220 [Camelina sativa]
c72530.graph_c0	--	--	Molecular Function: chitinase activity (GO:0004568);; Biological Process: carbohydrate metabolic process (GO:0005975);; Biological Process: chitin catabolic process (GO:0006032);; Molecular Function: chitin binding (GO:0008061);; Biological Process: cell wall macromolecule catabolic process (GO:0016998);;	K01183|5.40583e-176|pper:PRUPE_ppa010731mg|hypothetical protein; K01183 chitinase [EC:3.2.1.14] (A)	[R]	General function prediction only	Chitinase class I	Endochitinase PR4 (Precursor) GN=CHI4 OS=Phaseolus vulgaris (Kidney bean) PE=2 SV=1	hypothetical protein PRUPE_ppa010731mg [Prunus persica]
c95023.graph_c0	--	--	Molecular Function: phosphatidylinositol phospholipase C activity (GO:0004435);; Molecular Function: signal transducer activity (GO:0004871);; Molecular Function: calcium ion binding (GO:0005509);; Biological Process: lipid metabolic process (GO:0006629);; Biological Process: intracellular signal transduction (GO:0035556);;	K05857|6.31497e-164|pper:PRUPE_ppa003223mg|hypothetical protein; K05857 phosphatidylinositol phospholipase C, delta [EC:3.1.4.11] (A)	[T]	Signal transduction mechanisms	Phosphatidylinositol-specific phospholipase C, X domain	Phosphoinositide phospholipase C 2 GN=PLC2 OS=Arabidopsis thaliana (Mouse-ear cress) PE=1 SV=1	hypothetical protein PRUPE_ppa003223mg [Prunus persica]
c17785.graph_c0	--	--	Molecular Function: sequence-specific DNA binding transcription factor activity (GO:0003700);; Molecular Function: RNA binding (GO:0003723);; Cellular Component: nucleus (GO:0005634);; Cellular Component: cytoplasm (GO:0005737);; Biological Process: regulation of transcription, DNA-templated (GO:0006355);; Biological Process: positive regulation of cell proliferation (GO:0008284);; Biological Pro…	--	--	--	Homeobox domain	WUSCHEL-related homeobox 9 GN=WOX9 OS=Arabidopsis thaliana (Mouse-ear cress) PE=2 SV=1	WUSCHEL-related homeobox 9 [Glycine soja]
c135551.graph_c0	--	--	--	--	--	--	Uncharacterised conserved protein (DUF2342)	--	--
c77779.graph_c0	[G]	Carbohydrate transport and metabolism	Molecular Function: 1,4-alpha-glucan branching enzyme activity (GO:0003844);; Molecular Function: hydrolase activity, hydrolyzing O-glycosyl compounds (GO:0004553);; Biological Process: glycogen biosynthetic process (GO:0005978);; Molecular Function: cation binding (GO:0043169);;	K00700|0|vvi:100257371|1,4-alpha-glucan-branching enzyme 1, chloroplastic/amyloplastic; K00700 1,4-alpha-glucan branching enzyme [EC:2.4.1.18] (A)	[G]	Carbohydrate transport and metabolism	Alpha amylase, C-terminal all-beta domain;; Carbohydrate-binding module 48 (Isoamylase N-terminal domain);; Alpha amylase, catalytic domain	1,4-alpha-glucan-branching enzyme GN=SBE1 OS=Solanum tuberosum (Potato) PE=2 SV=2	unnamed protein product [Coffea canephora]
c91065.graph_c0	--	--	Biological Process: metabolic process (GO:0008152);; Molecular Function: transferase activity, transferring phosphorus-containing groups (GO:0016772);;	K00844|2.94049e-11|sot:102577690|HXK2, StHK2; hexokinase 2 (EC:2.7.1.1); K00844 hexokinase [EC:2.7.1.1] (A)	[G]	Carbohydrate transport and metabolism	Hexokinase	Hexokinase-2 GN=HXK2 OS=Solanum tuberosum (Potato) PE=2 SV=1	hexokinase 3 [Nicotiana sylvestris]
c99970.graph_c0	[NU]	--	--	--	--	--	Type II secretion system (T2SS), protein F	--	--
c106587.graph_c0	--	--	--	--	--	--	Plant invertase/pectin methylesterase inhibitor	Cell wall / vacuolar inhibitor of fructosidase 1 (Precursor) GN=T2J15.13 OS=Arabidopsis thaliana (Mouse-ear cress) PE=1 SV=1	Putative invertase inhibitor [Glycine soja]
c93945.graph_c0	--	--	--	K04078|6.49839e-08|mus:103975153|20 kDa chaperonin, chloroplastic; K04078 chaperonin GroES (A)	--	--	--	--	PREDICTED: 20 kDa chaperonin, chloroplastic [Musa acuminata subsp. malaccensis]
c95909.graph_c0	--	--	--	--	[R]	General function prediction only	gag-polypeptide of LTR copia-type;; gag-polypeptide of LTR copia-type;; gag-polypeptide of LTR copia-type	--	PREDICTED: uncharacterized protein LOC101501674 [Cicer arietinum]
c76217.graph_c0	[L]	Replication, recombination and repair	Molecular Function: DNA-(apurinic or apyrimidinic site) lyase activity (GO:0003906);; Biological Process: DNA methylation (GO:0006306);; Biological Process: regulation of gene expression by genetic imprinting (GO:0006349);; Biological Process: embryo development ending in seed dormancy (GO:0009793);; Molecular Function: DNA N-glycosylase activity (GO:0019104);; Cellular Component: polar nucleus (…	--	--	--	HhH-GPD superfamily base excision DNA repair protein;; RRM in Demeter;; Permuted single zf-CXXC unit	Transcriptional activator DEMETER GN=T32M21.160/T32M21.170/T32M21.180 OS=Arabidopsis thaliana (Mouse-ear cress) PE=1 SV=2	unnamed protein product [Coffea canephora]
c54913.graph_c0	[D]	Cell cycle control, cell division, chromosome partitioning	Biological Process: mitotic cell cycle (GO:0000278);; Molecular Function: transporter activity (GO:0005215);; Molecular Function: ATP binding (GO:0005524);; Cellular Component: nucleus (GO:0005634);; Biological Process: DNA repair (GO:0006281);; Biological Process: DNA recombination (GO:0006310);; Biological Process: methylation-dependent chromatin silencing (GO:0006346);; Biological Process: RNA…	K06636|3.92857e-110|pvu:PHAVU_007G1926000|hypothetical protein; K06636 structural maintenance of chromosome 1 (A)	[D]	Cell cycle control, cell division, chromosome partitioning	RecF/RecN/SMC N terminal domain	Structural maintenance of chromosomes protein 1 GN=T5N23.30 OS=Arabidopsis thaliana (Mouse-ear cress) PE=2 SV=2	unnamed protein product [Coffea canephora]
c56123.graph_c0	[RTKL]	--	Molecular Function: G-protein coupled receptor kinase activity (GO:0004703);; Molecular Function: ATP binding (GO:0005524);; Biological Process: protein phosphorylation (GO:0006468);; Cellular Component: integral component of membrane (GO:0016021);; Molecular Function: 2-alkenal reductase [NAD(P)] activity (GO:0032440);; Biological Process: oxidation-reduction process (GO:0055114);;	--	--	--	Protein kinase domain;; Protein tyrosine kinase;; Leucine rich repeat;; Leucine Rich repeats (2 copies);; Leucine Rich Repeat;; Leucine Rich repeat;; Leucine rich repeat N-terminal domain;; Leucine rich repeat	Probably inactive leucine-rich repeat receptor-like protein kinase At3g28040 (Precursor) GN=At3g28040 OS=Arabidopsis thaliana (Mouse-ear cress) PE=2 SV=1	unnamed protein product [Coffea canephora]
c60562.graph_c0	--	--	--	--	--	--	--	--	PREDICTED: uncharacterized protein LOC100247533 isoform X2 [Vitis vinifera]
c43033.graph_c0	--	--	--	--	--	--	Drought induced 19 protein (Di19), zinc-binding	Protein DEHYDRATION-INDUCED 19 homolog 3 GN=DI19-3 OS=Arabidopsis thaliana (Mouse-ear cress) PE=1 SV=1	PREDICTED: protein DEHYDRATION-INDUCED 19 homolog 3-like isoform X1 [Sesamum indicum]
c32533.graph_c0	--	--	--	--	[R]	General function prediction only	Domain of unknown function (DUF4283);; Zinc knuckle	--	PREDICTED: uncharacterized protein LOC102581842 [Solanum tuberosum]
c98048.graph_c0	--	--	--	--	--	--	--	--	hypothetical protein POPTR_0005s00970g [Populus trichocarpa]
c58726.graph_c0	--	--	Molecular Function: protein serine/threonine kinase activity (GO:0004674);; Molecular Function: ATP binding (GO:0005524);; Biological Process: protein phosphorylation (GO:0006468);; Cellular Component: integral component of membrane (GO:0016021);;	K13420|2.28625e-27|fve:101309130|LRR receptor-like serine/threonine-protein kinase FLS2-like; K13420 LRR receptor-like serine/threonine-protein kinase FLS2 [EC:2.7.11.1] (A)	--	--	Leucine Rich Repeat;; Leucine rich repeat;; Leucine Rich repeats (2 copies);; Leucine Rich repeat	LRR receptor-like serine/threonine-protein kinase FLS2 (Precursor) GN=FLS2 OS=Arabidopsis thaliana (Mouse-ear cress) PE=1 SV=1	PREDICTED: LRR receptor-like serine/threonine-protein kinase FLS2-like [Fragaria vesca subsp. vesca]
c79744.graph_c0	[Q]	Secondary metabolites biosynthesis, transport and catabolism	Molecular Function: iron ion binding (GO:0005506);; Cellular Component: plasma membrane (GO:0005886);; Molecular Function: electron carrier activity (GO:0009055);; Molecular Function: oxygen binding (GO:0019825);; Molecular Function: heme binding (GO:0020037);; Biological Process: oxidation-reduction process (GO:0055114);; Molecular Function: aromatase activity (GO:0070330);;	K00517|0|vvi:100246851|cytochrome P450 77A1; K00517 [EC:1.14.-.-] (A)	[Q]	Secondary metabolites biosynthesis, transport and catabolism	Cytochrome P450;; Cytochrome P450	Cytochrome P450 77A3 GN=CYP77A3 OS=Glycine max (Soybean) PE=2 SV=1	PREDICTED: cytochrome P450 77A1 [Vitis vinifera]
c59966.graph_c0	--	--	--	K16276|1.03735e-10|tcc:TCM_009598|Zinc finger protein-related isoform 1; K16276 zinc finger protein-like protein (A)	[R]	General function prediction only	--	--	Zinc finger protein-related isoform 1 [Theobroma cacao]
c106130.graph_c0	[CHR]	--	--	K15919|0|pmum:103327951|glyoxylate/hydroxypyruvate reductase A HPR2-like; K15919 hydroxypyruvate reductase 2 (A)	[C]	Energy production and conversion	D-isomer specific 2-hydroxyacid dehydrogenase, NAD binding domain;; D-isomer specific 2-hydroxyacid dehydrogenase, catalytic domain	Hydroxyphenylpyruvate reductase GN=HPPR OS=Plectranthus scutellarioides (Coleus) PE=1 SV=2	PREDICTED: glyoxylate/hydroxypyruvate reductase A HPR2-like [Prunus mume]
c24232.graph_c0	--	--	--	--	[A]	RNA processing and modification	Lsm interaction motif	--	PREDICTED: squamous cell carcinoma antigen recognized by T-cells 3-like [Solanum tuberosum]
c101987.graph_c0	--	--	Biological Process: metabolic process (GO:0008152);; Molecular Function: transferase activity, transferring phosphorus-containing groups (GO:0016772);;	--	[R]	General function prediction only	--	Putative ribonuclease H protein At1g65750 GN=At1g65750 OS=Arabidopsis thaliana (Mouse-ear cress) PE=3 SV=1	PREDICTED: putative ribonuclease H protein At1g65750-like [Cucumis sativus]
c71553.graph_c0	--	--	--	--	--	--	--	--	unnamed protein product [Coffea canephora]
c61172.graph_c0	--	--	Molecular Function: beta-glucuronidase activity (GO:0004566);; Biological Process: carbohydrate metabolic process (GO:0005975);; Cellular Component: plant-type cell wall (GO:0009505);; Cellular Component: membrane (GO:0016020);;	K07964|3.98772e-61|sly:101258669|heparanase-like protein 3; K07964 heparanase 1 [EC:3.2.1.166] (A)	--	--	Glycosyl hydrolase family 79, N-terminal domain	Heparanase-like protein 3 (Precursor) GN=At5g34940 OS=Arabidopsis thaliana (Mouse-ear cress) PE=2 SV=2	PREDICTED: heparanase-like protein 3 [Solanum lycopersicum]
c22214.graph_c0	[C]	Energy production and conversion	Cellular Component: mitochondrial respiratory chain complex I (GO:0005747);; Biological Process: mitochondrial electron transport, NADH to ubiquinone (GO:0006120);; Biological Process: protein glycosylation (GO:0006486);; Biological Process: ubiquitin-dependent protein catabolic process (GO:0006511);; Molecular Function: NADH dehydrogenase (ubiquinone) activity (GO:0008137);; Molecular Function: …	K03940|3.41061e-61|ath:AT5G11770|NADH dehydrogenase (ubiquinone) Fe-S protein 7; K03940 NADH dehydrogenase (ubiquinone) Fe-S protein 7 [EC:1.6.5.3 1.6.99.3] (A)	[C]	Energy production and conversion	NADH ubiquinone oxidoreductase, 20 Kd subunit	NADH dehydrogenase [ubiquinone] iron-sulfur protein 7, mitochondrial (Precursor) GN=At5g11770 OS=Arabidopsis thaliana (Mouse-ear cress) PE=2 SV=1	NADH dehydrogenase (ubiquinone) Fe-S protein 7 [Arabidopsis thaliana]
c72724.graph_c0	--	--	--	--	[R]	General function prediction only	AN1-like Zinc finger	Zinc finger A20 and AN1 domain-containing stress-associated protein 5 GN=SAP5 OS=Arabidopsis thaliana (Mouse-ear cress) PE=2 SV=1	PREDICTED: zinc finger A20 and AN1 domain-containing stress-associated protein 5-like [Sesamum indicum]
c115248.graph_c0	[J]	Translation, ribosomal structure and biogenesis	Biological Process: RNA methylation (GO:0001510);; Molecular Function: structural constituent of ribosome (GO:0003735);; Cellular Component: nucleolus (GO:0005730);; Biological Process: translation (GO:0006412);; Cellular Component: cytosolic large ribosomal subunit (GO:0022625);;	K02937|4.65638e-178|pper:PRUPE_ppa010527mg|hypothetical protein; K02937 large subunit ribosomal protein L7e (A)	[J]	Translation, ribosomal structure and biogenesis	Ribosomal protein L30p/L7e;; Ribosomal L30 N-terminal domain	60S ribosomal protein L7-1 GN=RPL7A OS=Arabidopsis thaliana (Mouse-ear cress) PE=2 SV=1	hypothetical protein PRUPE_ppa010527mg [Prunus persica]
c58646.graph_c0	--	--	Biological Process: regulation of transcription, DNA-templated (GO:0006355);; Biological Process: cell cycle (GO:0007049);; Cellular Component: intracellular part (GO:0044424);; Biological Process: positive regulation of cellular process (GO:0048522);;	K06620|7.56608e-54|sly:101244053|transcription factor E2FB-like; K06620 transcription factor E2F3 (A)	[K]	Transcription	--	Transcription factor E2FB GN=E2FB OS=Arabidopsis thaliana (Mouse-ear cress) PE=1 SV=1	PREDICTED: transcription factor E2FB isoform X2 [Nicotiana sylvestris]
c46318.graph_c0	--	--	Molecular Function: protein dimerization activity (GO:0046983);;	--	--	--	Helix-loop-helix DNA-binding domain	Transcription factor PRE5 GN=MLD15.1 OS=Arabidopsis thaliana (Mouse-ear cress) PE=1 SV=1	hypothetical protein PRUPE_ppa014004mg [Prunus persica]
c79185.graph_c0	[O]	Posttranslational modification, protein turnover, chaperones	--	K03676|5.52637e-40|sot:102582728|monothiol glutaredoxin-S1-like; K03676 glutaredoxin 3 (A)	[O]	Posttranslational modification, protein turnover, chaperones	Glutaredoxin	Monothiol glutaredoxin-S6 GN=T20O10.30 OS=Arabidopsis thaliana (Mouse-ear cress) PE=3 SV=1	PREDICTED: monothiol glutaredoxin-S6-like [Nicotiana tomentosiformis]
c86317.graph_c0	[G]	Carbohydrate transport and metabolism	Biological Process: maltose metabolic process (GO:0000023);; Biological Process: polysaccharide catabolic process (GO:0000272);; Molecular Function: RNA binding (GO:0003723);; Molecular Function: glucose-6-phosphate isomerase activity (GO:0004347);; Molecular Function: ATP binding (GO:0005524);; Cellular Component: cytosol (GO:0005829);; Biological Process: gluconeogenesis (GO:0006094);; Biologic…	K01810|1.02475e-35|gmx:100818441|glucose-6-phosphate isomerase 1, chloroplastic-like; K01810 glucose-6-phosphate isomerase [EC:5.3.1.9] (A)	[G]	Carbohydrate transport and metabolism	--	Glucose-6-phosphate isomerase 1, chloroplastic (Precursor) GN=F22K18.180 OS=Arabidopsis thaliana (Mouse-ear cress) PE=1 SV=1	Glucose-6-phosphate isomerase, partial [Glycine soja]
c50367.graph_c0	--	--	--	K07466|1.9308e-06|sot:102582542|replication protein A 70 kDa DNA-binding subunit B-like; K07466 replication factor A1 (A)	--	--	--	--	unnamed protein product [Coffea canephora]
c78594.graph_c0	--	--	Molecular Function: nucleic acid binding (GO:0003676);; Molecular Function: zinc ion binding (GO:0008270);; Biological Process: DNA integration (GO:0015074);;	--	[R]	General function prediction only	--	Endonuclease OS=Nicotiana tabacum (Common tobacco) PE=2 SV=1	hypothetical protein VITISV_033739 [Vitis vinifera]
c106522.graph_c0	[R]	General function prediction only	Molecular Function: transferase activity, transferring acyl groups (GO:0016746);;	--	--	--	--	Acyltransferase-like protein At3g26840, chloroplastic (Precursor) GN=At3g26840 OS=Arabidopsis thaliana (Mouse-ear cress) PE=2 SV=1	hypothetical protein CISIN_1g0416412mg, partial [Citrus sinensis]
c61749.graph_c0	[P]	Inorganic ion transport and metabolism	Molecular Function: ferredoxin-NADP+ reductase activity (GO:0004324);; Molecular Function: copper ion binding (GO:0005507);; Cellular Component: chloroplast (GO:0009507);; Biological Process: photosynthesis (GO:0015979);; Biological Process: electron transport chain (GO:0022900);; Cellular Component: thylakoid membrane (GO:0042651);; Molecular Function: flavin adenine dinucleotide binding (GO:005…	K02641|0|cam:101497111|ferredoxin--NADP reductase, root isozyme, chloroplastic-like; K02641 ferredoxin--NADP+ reductase [EC:1.18.1.2] (A)	[C]	Energy production and conversion	Oxidoreductase NAD-binding domain;; Oxidoreductase FAD-binding domain	Ferredoxin--NADP reductase, root isozyme, chloroplastic (Precursor) OS=Pisum sativum (Garden pea) PE=2 SV=2	unnamed protein product [Coffea canephora]
c67299.graph_c0	--	--	--	--	[R]	General function prediction only	--	--	PREDICTED: licodione synthase-like [Prunus mume]
c81902.graph_c0	[O]	Posttranslational modification, protein turnover, chaperones	--	K03687|2.49389e-77|sly:101266394|grpE protein homolog, mitochondrial; K03687 molecular chaperone GrpE (A)	[O]	Posttranslational modification, protein turnover, chaperones	GrpE	--	unnamed protein product [Coffea canephora]
c70137.graph_c0	--	--	--	--	[R]	General function prediction only	Reverse transcriptase (RNA-dependent DNA polymerase);; Reverse transcriptase-like;; zinc-binding in reverse transcriptase	Uncharacterized mitochondrial protein AtMg01250 GN=AtMg01250 OS=Arabidopsis thaliana (Mouse-ear cress) PE=4 SV=1	PREDICTED: uncharacterized protein LOC105167219 [Sesamum indicum]
c66352.graph_c0	--	--	--	--	--	--	Domain of unknown function (DUF4228)	--	unnamed protein product [Coffea canephora]
c34508.graph_c0	[P]	Inorganic ion transport and metabolism	--	--	[P]	Inorganic ion transport and metabolism	Sodium/hydrogen exchanger family	Cation/H(+) antiporter 19 GN=CHX19 OS=Arabidopsis thaliana (Mouse-ear cress) PE=2 SV=1	hypothetical protein MIMGU_mgv1a024127mg, partial [Erythranthe guttata]
c73327.graph_c0	--	--	--	--	[C]	Energy production and conversion	--	--	unnamed protein product [Coffea canephora]
c50128.graph_c0	--	--	--	--	--	--	--	--	PREDICTED: uncharacterized protein LOC101255409 [Solanum lycopersicum]
c83156.graph_c0	--	--	--	--	--	--	--	--	unnamed protein product [Coffea canephora]
c83617.graph_c0	--	--	Cellular Component: nucleosome (GO:0000786);; Molecular Function: DNA binding (GO:0003677);; Cellular Component: nucleus (GO:0005634);; Biological Process: nucleosome assembly (GO:0006334);;	K11275|2.39145e-20|sot:102589354|histone H1-like; K11275 histone H1/5 (A)	--	--	linker histone H1 and H5 family	Histone H1 OS=Solanum lycopersicum (Tomato) PE=3 SV=1	unnamed protein product [Coffea canephora]
c90413.graph_c0	--	--	Molecular Function: lactoylglutathione lyase activity (GO:0004462);; Molecular Function: transferase activity (GO:0016740);;	K00799|1.60481e-50|pmum:103325846|probable glutathione S-transferase; K00799 glutathione S-transferase [EC:2.5.1.18] (A)	[O]	Posttranslational modification, protein turnover, chaperones	Glutathione S-transferase, C-terminal domain;; Glutathione S-transferase, C-terminal domain	Glutathione S-transferase U25 GN=GSTU25 OS=Arabidopsis thaliana (Mouse-ear cress) PE=1 SV=1	PREDICTED: probable glutathione S-transferase [Prunus mume]
c54134.graph_c0	--	--	Cellular Component: cytosol (GO:0005829);; Molecular Function: protein phosphatase type 2A regulator activity (GO:0008601);; Biological Process: toxin catabolic process (GO:0009407);; Biological Process: regulation of signal transduction (GO:0009966);;	--	[T]	Signal transduction mechanisms	TAP42-like family	PP2A regulatory subunit TAP46 GN=TAP46 OS=Arabidopsis thaliana (Mouse-ear cress) PE=1 SV=2	unnamed protein product [Coffea canephora]
c47374.graph_c0	--	--	Molecular Function: DNA binding (GO:0003677);; Biological Process: regulation of transcription, DNA-templated (GO:0006355);;	--	--	--	Dof domain, zinc finger	Dof zinc finger protein DOF1.4 GN=DOF1.4 OS=Arabidopsis thaliana (Mouse-ear cress) PE=2 SV=1	PREDICTED: dof zinc finger protein DOF1.4 [Vitis vinifera]
c54909.graph_c0	[U]	Intracellular trafficking, secretion, and vesicular transport	Cellular Component: membrane (GO:0016020);;	K17279|1.45104e-89|sly:101250343|HVA22-like protein f; K17279 receptor expression-enhancing protein 5/6 (A)	[U]	Intracellular trafficking, secretion, and vesicular transport	TB2/DP1, HVA22 family	HVA22-like protein f GN=HVA22F OS=Arabidopsis thaliana (Mouse-ear cress) PE=2 SV=1	PREDICTED: HVA22-like protein f [Sesamum indicum]
c60391.graph_c0	--	--	--	K15200|2.05092e-63|tcc:TCM_002902|DNA binding protein, putative isoform 1; K15200 general transcription factor 3C polypeptide 2 (A)	[L]	Replication, recombination and repair	--	--	unnamed protein product [Coffea canephora]
c162535.graph_c0	--	--	--	--	[R]	General function prediction only	--	--	hypothetical protein F444_21113 [Phytophthora parasitica P1976]
c19216.graph_c0	--	--	--	--	--	--	--	--	PREDICTED: uncharacterized protein LOC100791221 [Glycine max]
c35700.graph_c0	[F]	Nucleotide transport and metabolism	Biological Process: endonucleolytic cleavage involved in rRNA processing (GO:0000478);; Molecular Function: CTP synthase activity (GO:0003883);; Cellular Component: cytosol (GO:0005829);; Biological Process: pyrimidine nucleotide biosynthetic process (GO:0006221);; Biological Process: embryo development ending in seed dormancy (GO:0009793);;	K01937|5.34708e-56|sly:101244545|CTP synthase-like; K01937 CTP synthase [EC:6.3.4.2] (A)	[F]	Nucleotide transport and metabolism	CTP synthase N-terminus	--	PREDICTED: CTP synthase-like isoform X1 [Sesamum indicum]
c70602.graph_c0	--	--	Cellular Component: nucleus (GO:0005634);; Biological Process: nucleosome assembly (GO:0006334);;	K11290|2.18486e-98|vvi:100249121|NAP1-related protein 2; K11290 template-activating factor I (A)	[L]	Replication, recombination and repair	Nucleosome assembly protein (NAP)	NAP1-related protein 2 GN=F6A14.10 OS=Arabidopsis thaliana (Mouse-ear cress) PE=1 SV=2	unnamed protein product [Coffea canephora]
c39714.graph_c0	--	--	Molecular Function: DNA binding (GO:0003677);;	K17046|6.08808e-14|tcc:TCM_030649|DEK domain-containing chromatin associated protein isoform 1; K17046 protein DEK (A)	[B]	Chromatin structure and dynamics	--	--	DEK domain-containing chromatin associated protein isoform 1 [Theobroma cacao]
c98131.graph_c0	--	--	Molecular Function: hydrolase activity (GO:0016787);;	--	[R]	General function prediction only	--	Probable inactive purple acid phosphatase 29 (Precursor) GN=PAP29 OS=Arabidopsis thaliana (Mouse-ear cress) PE=2 SV=1	Purple acid phosphatase 29 isoform 1 [Theobroma cacao]
c54950.graph_c0	--	--	Cellular Component: membrane (GO:0016020);;	K17790|8.97863e-74|sot:102593338|mitochondrial import inner membrane translocase subunit TIM22-2-like; K17790 mitochondrial import inner membrane translocase subunit TIM22 (A)	[U]	Intracellular trafficking, secretion, and vesicular transport	Tim17/Tim22/Tim23/Pmp24 family	Mitochondrial import inner membrane translocase subunit TIM22-3 GN=TIM22-3 OS=Arabidopsis thaliana (Mouse-ear cress) PE=2 SV=1	PREDICTED: mitochondrial import inner membrane translocase subunit TIM22-2-like [Nicotiana sylvestris]
c152016.graph_c0	--	--	--	--	[R]	General function prediction only	--	--	--
c44951.graph_c0	--	--	Molecular Function: nucleic acid binding (GO:0003676);; Biological Process: nucleobase-containing compound metabolic process (GO:0006139);; Molecular Function: hydrolase activity (GO:0016787);; Biological Process: macromolecule metabolic process (GO:0043170);;	--	[R]	General function prediction only	GAG-pre-integrase domain	Endonuclease OS=Nicotiana tabacum (Common tobacco) PE=2 SV=1	hypothetical protein VITISV_002159 [Vitis vinifera]
c74071.graph_c1	[G]	Carbohydrate transport and metabolism	Molecular Function: 6-phosphofructokinase activity (GO:0003872);; Molecular Function: ATP binding (GO:0005524);; Cellular Component: 6-phosphofructokinase complex (GO:0005945);; Biological Process: fructose 6-phosphate metabolic process (GO:0006002);; Biological Process: glycolytic process (GO:0006096);; Biological Process: phosphorylation (GO:0016310);;	K00850|0|pvu:PHAVU_004G173900g|hypothetical protein; K00850 6-phosphofructokinase 1 [EC:2.7.1.11] (A)	[G]	Carbohydrate transport and metabolism	Phosphofructokinase	ATP-dependent 6-phosphofructokinase 3 {ECO:0000255|HAMAP-Rule:MF_03186} GN=At4g26270 OS=Arabidopsis thaliana (Mouse-ear cress) PE=1 SV=1	unnamed protein product [Coffea canephora]
c73663.graph_c2	--	--	Molecular Function: transporter activity (GO:0005215);; Cellular Component: mitochondrial inner membrane (GO:0005743);; Biological Process: mitochondrial transport (GO:0006839);; Cellular Component: integral component of membrane (GO:0016021);; Biological Process: transmembrane transport (GO:0055085);;	K14684|9.83408e-41|tcc:TCM_027762|Mitochondrial substrate carrier family protein isoform 1; K14684 solute carrier family 25 (mitochondrial phosphate transporter), member 23/24/25/41 (A)	[C]	Energy production and conversion	Mitochondrial carrier protein	Probable mitochondrial adenine nucleotide transporter BTL1 GN=At3g20240 OS=Arabidopsis thaliana (Mouse-ear cress) PE=2 SV=1	unnamed protein product [Coffea canephora]
c121752.graph_c0	[H]	Coenzyme transport and metabolism	Molecular Function: methionine adenosyltransferase activity (GO:0004478);; Molecular Function: ATP binding (GO:0005524);; Cellular Component: cytoplasm (GO:0005737);; Biological Process: S-adenosylmethionine biosynthetic process (GO:0006556);; Biological Process: one-carbon metabolic process (GO:0006730);; Molecular Function: metal ion binding (GO:0046872);;	K00789|1.75168e-25|pmum:103344495|S-adenosylmethionine synthase 2-like; K00789 S-adenosylmethionine synthetase [EC:2.5.1.6] (A)	[H]	Coenzyme transport and metabolism	--	S-adenosylmethionine synthase GN=METK OS=Medicago truncatula (Barrel medic) PE=1 SV=1	PREDICTED: S-adenosylmethionine synthase 2-like [Prunus mume]
c67194.graph_c0	--	--	--	--	--	--	--	--	PREDICTED: serine/threonine-protein kinase EDR1 isoform X3 [Nicotiana tomentosiformis]
c82356.graph_c0	--	--	Molecular Function: phosphoprotein phosphatase activity (GO:0004721);;	K01102|5.29701e-23|mdm:103444910|probable protein phosphatase 2C 60; K01102 pyruvate dehydrogenase phosphatase [EC:3.1.3.43] (A)	[T]	Signal transduction mechanisms	--	Probable protein phosphatase 2C 46 (Precursor) GN=At3g51370 OS=Arabidopsis thaliana (Mouse-ear cress) PE=2 SV=1	hypothetical protein F383_13791 [Gossypium arboreum]
c62325.graph_c1	[K]	Transcription	Cellular Component: small nucleolar ribonucleoprotein complex (GO:0005732);; Cellular Component: cytosol (GO:0005829);; Biological Process: mRNA processing (GO:0006397);;	K12621|3.27981e-61|sot:102601306|U6 snRNA-associated Sm-like protein LSm2-like; K12621 U6 snRNA-associated Sm-like protein LSm2 (A)	[A]	RNA processing and modification	LSM domain	Sm-like protein LSM2 {ECO:0000305} OS=Arabidopsis thaliana (Mouse-ear cress) PE=1 SV=1	PREDICTED: U6 snRNA-associated Sm-like protein LSm2-like [Solanum tuberosum]
c81158.graph_c0	--	--	Biological Process: primary metabolic process (GO:0044238);; Molecular Function: metal ion binding (GO:0046872);; Biological Process: organic substance metabolic process (GO:0071704);;	--	[R]	General function prediction only	Reverse transcriptase-like	Uncharacterized mitochondrial protein AtMg00810 GN=AtMg00810 OS=Arabidopsis thaliana (Mouse-ear cress) PE=4 SV=1	putative retrotransposon protein [Oryza sativa Japonica Group]
c94214.graph_c0	--	--	--	--	--	--	--	--	unnamed protein product [Coffea canephora]
c76274.graph_c0	--	--	--	--	[R]	General function prediction only	gag-polypeptide of LTR copia-type;; Retrotransposon gag protein	--	PREDICTED: uncharacterized protein LOC104905057 [Beta vulgaris subsp. vulgaris]
c74573.graph_c0	--	--	Molecular Function: hydrolase activity (GO:0016787);;	--	--	--	GDSL-like Lipase/Acylhydrolase	GDSL esterase/lipase At5g03610 (Precursor) GN=At5g03610 OS=Arabidopsis thaliana (Mouse-ear cress) PE=2 SV=1	unnamed protein product [Coffea canephora]
c122713.graph_c0	--	--	Biological Process: transport (GO:0006810);; Cellular Component: membrane (GO:0016020);; Cellular Component: cytoplasmic part (GO:0044444);;	--	[D]	Cell cycle control, cell division, chromosome partitioning	--	--	unnamed protein product [Coffea canephora]
c54878.graph_c0	[C]	Energy production and conversion	Cellular Component: mitochondrial respiratory chain complex I (GO:0005747);; Molecular Function: NADH dehydrogenase (ubiquinone) activity (GO:0008137);; Molecular Function: FMN binding (GO:0010181);; Molecular Function: NAD binding (GO:0051287);; Molecular Function: 4 iron, 4 sulfur cluster binding (GO:0051539);; Biological Process: oxidation-reduction process (GO:0055114);;	K03942|1.4226e-87|pop:POPTR_0010s06750g|POPTRDRAFT_821834; hypothetical protein; K03942 NADH dehydrogenase (ubiquinone) flavoprotein 1 [EC:1.6.5.3 1.6.99.3] (A)	[C]	Energy production and conversion	Respiratory-chain NADH dehydrogenase 51 Kd subunit	NADH dehydrogenase [ubiquinone] flavoprotein 1, mitochondrial (Precursor) GN=At5g08530 OS=Arabidopsis thaliana (Mouse-ear cress) PE=1 SV=1	esterase/lipase/thioesterase [Populus tremula]
c100694.graph_c0	--	--	Molecular Function: cation channel activity (GO:0005261);; Molecular Function: binding (GO:0005488);; Molecular Function: ligand-gated ion channel activity (GO:0015276);; Cellular Component: membrane (GO:0016020);; Biological Process: metal ion transport (GO:0030001);;	K05391|6.04838e-35|pper:PRUPE_ppa002135mg|hypothetical protein; K05391 cyclic nucleotide gated channel, other eukaryote (A)	[PT]	--	--	Cyclic nucleotide-gated ion channel 1 GN=CNGC1 OS=Arabidopsis thaliana (Mouse-ear cress) PE=1 SV=1	hypothetical protein PRUPE_ppa002135mg [Prunus persica]
c78942.graph_c0	[R]	General function prediction only	Molecular Function: metalloendopeptidase activity (GO:0004222);; Biological Process: proteolysis (GO:0006508);; Molecular Function: zinc ion binding (GO:0008270);; Cellular Component: chloroplast (GO:0009507);;	--	[O]	Posttranslational modification, protein turnover, chaperones	Peptidase M16 inactive domain;; Insulinase (Peptidase family M16)	Ubiquinol-cytochrome-c reductase complex core protein I, mitochondrial (Precursor) OS=Euglena gracilis PE=2 SV=1	unnamed protein product [Coffea canephora]
c73131.graph_c0	[BQ]	--	Biological Process: cellular process (GO:0009987);; Molecular Function: hydrolase activity (GO:0016787);; Biological Process: single-organism process (GO:0044699);;	K11407|0|sot:102603454|histone deacetylase 15-like; K11407 histone deacetylase 6 [EC:3.5.1.98] (A)	[B]	Chromatin structure and dynamics	Histone deacetylase domain	Histone deacetylase 15 GN=HDA15 OS=Arabidopsis thaliana (Mouse-ear cress) PE=2 SV=2	unnamed protein product [Coffea canephora]
c75451.graph_c0	--	--	--	--	[R]	General function prediction only	PPR repeat family;; PPR repeat;; Pentatricopeptide repeat domain;; PPR repeat	Pentatricopeptide repeat-containing protein At1g79490, mitochondrial (Precursor) GN=EMB2217 OS=Arabidopsis thaliana (Mouse-ear cress) PE=2 SV=1	unnamed protein product [Coffea canephora]
c83431.graph_c0	[S]	Function unknown	Molecular Function: protein kinase activity (GO:0004672);; Cellular Component: membrane (GO:0016020);; Biological Process: phosphorylation (GO:0016310);;	K13420|2.4404e-154|cic:CICLE_v10018646mg|hypothetical protein; K13420 LRR receptor-like serine/threonine-protein kinase FLS2 [EC:2.7.11.1] (A)	--	--	Leucine rich repeat;; Leucine Rich repeats (2 copies);; Leucine Rich Repeat;; Leucine Rich repeat;; Leucine rich repeat	LRR receptor-like serine/threonine-protein kinase FLS2 (Precursor) GN=FLS2 OS=Arabidopsis thaliana (Mouse-ear cress) PE=1 SV=1	hypothetical protein CICLE_v10018646mg [Citrus clementina]
c116410.graph_c0	--	--	--	K03254|1.2987e-06|sot:102596360|eukaryotic translation initiation factor 3 subunit A-like; K03254 translation initiation factor 3 subunit A (A)	--	--	--	Eukaryotic translation initiation factor 3 subunit A {ECO:0000255|HAMAP-Rule:MF_03000} GN=TIF3A1 OS=Nicotiana tabacum (Common tobacco) PE=2 SV=1	unnamed protein product [Coffea canephora]
c104230.graph_c0	--	--	Cellular Component: membrane (GO:0016020);; Biological Process: cellular component organization (GO:0016043);; Cellular Component: intracellular membrane-bounded organelle (GO:0043231);; Cellular Component: cytoplasmic part (GO:0044444);; Biological Process: single-organism cellular process (GO:0044763);; Biological Process: single-organism transport (GO:0044765);;	--	--	--	--	--	PREDICTED: uncharacterized protein LOC100245241 [Vitis vinifera]
c50499.graph_c0	--	--	Cellular Component: chloroplast thylakoid membrane (GO:0009535);; Cellular Component: apoplast (GO:0048046);;	--	--	--	Hydrophobic seed protein	pEARLI1-like lipid transfer protein 1 (Precursor) GN=AZI1 OS=Arabidopsis thaliana (Mouse-ear cress) PE=1 SV=1	PREDICTED: uncharacterized protein LOC101309478 [Fragaria vesca subsp. vesca]
c42346.graph_c0	[R]	General function prediction only	--	--	[R]	General function prediction only	TPR repeat;; Tetratricopeptide repeat;; Tetratricopeptide repeat;; Tetratricopeptide repeat;; Tetratricopeptide repeat;; Tetratricopeptide repeat;; Tetratricopeptide repeat;; Tetratricopeptide repeat;; Fis1 C-terminal tetratricopeptide repeat;; Tetratricopeptide repeat;; Tetratricopeptide repeat;; Anaphase-promoting complex, cyclosome, subunit 3;; Tetratricopeptide repeat	70 kDa peptidyl-prolyl isomerase GN=FKBP70 OS=Triticum aestivum (Wheat) PE=1 SV=1	hypothetical protein PRUPE_ppa009782mg [Prunus persica]
c95956.graph_c0	--	--	Molecular Function: 3-oxo-5-alpha-steroid 4-dehydrogenase activity (GO:0003865);; Cellular Component: plasma membrane (GO:0005886);; Biological Process: calcium ion transport (GO:0006816);; Biological Process: Golgi organization (GO:0007030);; Biological Process: response to salt stress (GO:0009651);; Molecular Function: fatty acid elongase activity (GO:0009922);; Cellular Component: fatty acid e…	K10258|1.70869e-56|pper:PRUPE_ppa009010mg|hypothetical protein; K10258 very-long-chain enoyl-CoA reductase [EC:1.3.1.93] (A)	[I]	Lipid transport and metabolism	3-oxo-5-alpha-steroid 4-dehydrogenase	Very-long-chain enoyl-CoA reductase GN=T22E16.20 OS=Arabidopsis thaliana (Mouse-ear cress) PE=2 SV=1	hypothetical protein PRUPE_ppa009010mg [Prunus persica]
c94474.graph_c0	--	--	--	K01280|3.10073e-43|sot:102591471|tripeptidyl-peptidase 2-like; K01280 tripeptidyl-peptidase II [EC:3.4.14.10] (A)	[O]	Posttranslational modification, protein turnover, chaperones	--	Tripeptidyl-peptidase 2 OS=Oryza sativa subsp. japonica (Rice) PE=2 SV=1	PREDICTED: tripeptidyl-peptidase 2 isoform X4 [Sesamum indicum]
c67165.graph_c0	--	--	--	--	--	--	--	Probable WRKY transcription factor 19 GN=WRKY19 OS=Arabidopsis thaliana (Mouse-ear cress) PE=2 SV=1	unnamed protein product [Coffea canephora]
c53574.graph_c0	--	--	--	--	[K]	Transcription	--	--	unnamed protein product [Coffea canephora]
c85560.graph_c0	[CHR]	--	Cellular Component: chloroplast (GO:0009507);; Cellular Component: thylakoid (GO:0009579);; Biological Process: response to wounding (GO:0009611);; Molecular Function: oxidoreductase activity, acting on the CH-OH group of donors, NAD or NADP as acceptor (GO:0016616);; Molecular Function: NAD binding (GO:0051287);; Biological Process: oxidation-reduction process (GO:0055114);;	K00122|2.35511e-131|tcc:TCM_016872|Formate dehydrogenase; K00122 formate dehydrogenase [EC:1.2.1.2] (A)	[C]	Energy production and conversion	D-isomer specific 2-hydroxyacid dehydrogenase, catalytic domain;; D-isomer specific 2-hydroxyacid dehydrogenase, NAD binding domain	Formate dehydrogenase, mitochondrial (Precursor) GN=FDH1 OS=Solanum tuberosum (Potato) PE=1 SV=2	unnamed protein product [Coffea canephora]
c53429.graph_c0	--	--	Cellular Component: protein phosphatase type 2A complex (GO:0000159);; Biological Process: signal transduction (GO:0007165);; Molecular Function: protein phosphatase type 2A regulator activity (GO:0008601);;	K11584|0|sot:102600904|serine/threonine protein phosphatase 2A 57 kDa regulatory subunit B' beta isoform-like; K11584 serine/threonine-protein phosphatase 2A regulatory subunit B' (A)	[T]	Signal transduction mechanisms	Protein phosphatase 2A regulatory B subunit (B56 family)	Serine/threonine protein phosphatase 2A 57 kDa regulatory subunit B&apos; beta isoform GN=B&apos;BETA OS=Arabidopsis thaliana (Mouse-ear cress) PE=1 SV=1	hypothetical protein MIMGU_mgv1a005619mg [Erythranthe guttata]
c74482.graph_c0	--	--	--	--	--	--	mTERF	--	PREDICTED: uncharacterized protein LOC104099281 [Nicotiana tomentosiformis]
c62943.graph_c0	[U]	Intracellular trafficking, secretion, and vesicular transport	Molecular Function: protein binding (GO:0005515);; Biological Process: DNA-templated transcription, elongation (GO:0006354);; Biological Process: protein secretion (GO:0009306);; Cellular Component: chloroplast (GO:0009507);; Biological Process: thylakoid membrane organization (GO:0010027);; Molecular Function: P-P-bond-hydrolysis-driven protein transmembrane transporter activity (GO:0015450);; C…	K10956|0|tcc:TCM_038601|SECY isoform 1; K10956 protein transport protein SEC61 subunit alpha (A)	--	--	SecY translocase	Preprotein translocase subunit SCY1, chloroplastic (Precursor) GN=MSF3.9 OS=Arabidopsis thaliana (Mouse-ear cress) PE=1 SV=2	unnamed protein product [Coffea canephora]
c52859.graph_c0	--	--	--	K16675|5.30153e-52|sot:102600349|probable protein S-acyltransferase 7-like; K16675 palmitoyltransferase ZDHHC9/14/18 [EC:2.3.1.225] (A)	[R]	General function prediction only	--	Probable protein S-acyltransferase 5 GN=PAT05 OS=Arabidopsis thaliana (Mouse-ear cress) PE=1 SV=2	unnamed protein product [Coffea canephora]
c55207.graph_c0	--	--	--	--	[P]	Inorganic ion transport and metabolism	Heavy-metal-associated domain	--	unnamed protein product [Coffea canephora]
c73077.graph_c0	--	--	--	--	--	--	WRKY DNA -binding domain	Probable WRKY transcription factor 53 GN=WRKY53 OS=Arabidopsis thaliana (Mouse-ear cress) PE=1 SV=1	unnamed protein product [Coffea canephora]
c49470.graph_c0	[R]	General function prediction only	--	--	--	--	Alpha/beta hydrolase family;; alpha/beta hydrolase fold;; Alpha/beta hydrolase family	--	unnamed protein product [Coffea canephora]
c43892.graph_c0	--	--	--	--	--	--	Protein of unknown function, DUF538	--	unnamed protein product [Coffea canephora]
c63191.graph_c0	--	--	--	--	--	--	--	--	unnamed protein product [Coffea canephora]
c28547.graph_c0	[R]	General function prediction only	Cellular Component: nucleus (GO:0005634);; Biological Process: proteolysis (GO:0006508);; Biological Process: response to glucose (GO:0009749);; Biological Process: hormone-mediated signaling pathway (GO:0009755);; Biological Process: defense response signaling pathway, resistance gene-dependent (GO:0009870);; Biological Process: sugar mediated signaling pathway (GO:0010182);; Biological Process:…	K12862|0|sot:102589483|protein pleiotropic regulatory locus 1-like; K12862 pleiotropic regulator 1 (A)	[A]	RNA processing and modification	WD domain, G-beta repeat	Protein pleiotropic regulatory locus 1 OS=Arabidopsis thaliana (Mouse-ear cress) PE=1 SV=1	PREDICTED: protein pleiotropic regulatory locus 1-like [Solanum tuberosum]
c91258.graph_c0	--	--	--	--	--	--	--	--	PREDICTED: uncharacterized protein LOC105178332 [Sesamum indicum]
c18596.graph_c0	--	--	Molecular Function: transferase activity, transferring hexosyl groups (GO:0016758);;	--	[GC]	--	UDP-glucoronosyl and UDP-glucosyl transferase	7-deoxyloganetin glucosyltransferase GN=UGT85A24 OS=Gardenia jasminoides (Cape jasmine) PE=1 SV=1	PREDICTED: 7-deoxyloganetin glucosyltransferase-like [Solanum lycopersicum]
c79388.graph_c0	--	--	--	--	--	--	--	--	unnamed protein product [Coffea canephora]
c108425.graph_c0	[R]	General function prediction only	Molecular Function: iron ion binding (GO:0005506);; Molecular Function: desacetoxyvindoline 4-hydroxylase activity (GO:0050590);; Biological Process: oxidation-reduction process (GO:0055114);;	K06892|1.12818e-106|cit:102630294|1-aminocyclopropane-1-carboxylate oxidase homolog 1-like (A)	[QR]	--	2OG-Fe(II) oxygenase superfamily	1-aminocyclopropane-1-carboxylate oxidase homolog 1 GN=At1g06620 OS=Arabidopsis thaliana (Mouse-ear cress) PE=2 SV=1	PREDICTED: 1-aminocyclopropane-1-carboxylate oxidase homolog 1-like [Citrus sinensis]
c95438.graph_c0	--	--	--	--	--	--	Wax ester synthase-like Acyl-CoA acyltransferase domain	O-acyltransferase WSD1 GN=WSD1 OS=Arabidopsis thaliana (Mouse-ear cress) PE=2 SV=1	hypothetical protein PRUPE_ppa027070mg [Prunus persica]
c140147.graph_c0	--	--	Molecular Function: nucleic acid binding (GO:0003676);; Biological Process: nucleobase-containing compound metabolic process (GO:0006139);; Biological Process: signal transduction (GO:0007165);; Molecular Function: nucleoside-triphosphatase activity (GO:0017111);; Molecular Function: purine ribonucleoside binding (GO:0032550);; Molecular Function: adenyl ribonucleotide binding (GO:0032559);; Mole…	--	--	--	--	--	PREDICTED: uncharacterized protein LOC105119472 [Populus euphratica]
c64020.graph_c0	[Z]	Cytoskeleton	Molecular Function: GTPase activity (GO:0003924);; Molecular Function: structural constituent of cytoskeleton (GO:0005200);; Molecular Function: GTP binding (GO:0005525);; Cellular Component: cytoplasm (GO:0005737);; Cellular Component: microtubule (GO:0005874);; Biological Process: GTP catabolic process (GO:0006184);; Biological Process: microtubule-based process (GO:0007017);; Biological Proces…	K07374|1.3067e-45|mdm:103447033|tubulin alpha-3 chain-like; K07374 tubulin alpha (A)	[Z]	Cytoskeleton	Tubulin C-terminal domain	Tubulin alpha-1 chain GN=F13O11.5 OS=Arabidopsis thaliana (Mouse-ear cress) PE=2 SV=1	alpha-tubulin, partial [Camellia sinensis]
c22436.graph_c0	[O]	Posttranslational modification, protein turnover, chaperones	Molecular Function: threonine-type endopeptidase activity (GO:0004298);; Cellular Component: nucleus (GO:0005634);; Cellular Component: cytoplasm (GO:0005737);; Cellular Component: proteasome core complex (GO:0005839);; Biological Process: proteolysis involved in cellular protein catabolic process (GO:0051603);;	K02735|2.37294e-98|pper:PRUPE_ppa011601mg|hypothetical protein; K02735 20S proteasome subunit beta 3 [EC:3.4.25.1] (A)	[O]	Posttranslational modification, protein turnover, chaperones	Proteasome subunit	Proteasome subunit beta type-3-A GN=F8K7.15 OS=Arabidopsis thaliana (Mouse-ear cress) PE=1 SV=2	hypothetical protein PRUPE_ppa011601mg [Prunus persica]
c118821.graph_c0	--	--	Cellular Component: vacuolar membrane (GO:0005774);; Cellular Component: cytosol (GO:0005829);; Molecular Function: serine-type peptidase activity (GO:0008236);; Cellular Component: plant-type cell wall (GO:0009505);; Biological Process: chlorophyll catabolic process (GO:0015996);; Cellular Component: apoplast (GO:0048046);;	--	--	--	--	--	subtilisin-like protein [Nicotiana benthamiana]
c81898.graph_c0	[C]	Energy production and conversion	Molecular Function: NADH dehydrogenase activity (GO:0003954);; Molecular Function: calcium ion binding (GO:0005509);; Cellular Component: mitochondrial intermembrane space (GO:0005758);; Cellular Component: peroxisome (GO:0005777);; Molecular Function: disulfide oxidoreductase activity (GO:0015036);; Cellular Component: extrinsic component of mitochondrial inner membrane (GO:0031314);; Molecular …	K17871|0|sly:101257306|external alternative NAD(P)H-ubiquinone oxidoreductase B1, mitochondrial; K17871 NADH:ubiquinone reductase (non-electrogenic) [EC:1.6.5.9] (A)	[C]	Energy production and conversion	Pyridine nucleotide-disulphide oxidoreductase;; Pyridine nucleotide-disulphide oxidoreductase	External alternative NAD(P)H-ubiquinone oxidoreductase B1, mitochondrial (Precursor) GN=NDB1 OS=Solanum tuberosum (Potato) PE=3 SV=1	unnamed protein product [Coffea canephora]
c35127.graph_c0	--	--	--	K10635|9.15322e-51|sly:101249818|probable E3 ubiquitin-protein ligase HIP1; K10635 E3 ubiquitin-protein ligase Arkadia [EC:6.3.2.19] (A)	[O]	Posttranslational modification, protein turnover, chaperones	--	Probable E3 ubiquitin-protein ligase HIP1 OS=Oryza sativa subsp. japonica (Rice) PE=1 SV=2	PREDICTED: probable E3 ubiquitin-protein ligase HIP1 [Nicotiana tomentosiformis]
c114523.graph_c0	[J]	Translation, ribosomal structure and biogenesis	Biological Process: RNA splicing, via endonucleolytic cleavage and ligation (GO:0000394);; Molecular Function: structural constituent of ribosome (GO:0003735);; Cellular Component: ribosome (GO:0005840);; Biological Process: DNA-templated transcription, elongation (GO:0006354);; Biological Process: translation (GO:0006412);; Biological Process: methionine biosynthetic process (GO:0009086);;	K02879|2.83451e-34|pop:POPTR_0007s04040g|POPTRDRAFT_832235; ribosomal protein L17; K02879 large subunit ribosomal protein L17 (A)	[J]	Translation, ribosomal structure and biogenesis	Ribosomal protein L17	50S ribosomal protein L17, chloroplastic (Precursor) GN=RPL17 OS=Nicotiana tabacum (Common tobacco) PE=2 SV=1	PREDICTED: 50S ribosomal protein L17, chloroplastic-like [Sesamum indicum]
c110249.graph_c0	[L]	Replication, recombination and repair	--	--	--	--	--	--	--
c101925.graph_c0	--	--	--	--	[R]	General function prediction only	Tub family	Tubby-like F-box protein 8 OS=Oryza sativa subsp. japonica (Rice) PE=2 SV=1	PREDICTED: tubby-like F-box protein 8 [Sesamum indicum]
c69322.graph_c0	--	--	Biological Process: polysaccharide catabolic process (GO:0000272);; Molecular Function: beta-amylase activity (GO:0016161);;	K01177|0|pmum:103323813|beta-amylase 1, chloroplastic; K01177 beta-amylase [EC:3.2.1.2] (A)	--	--	Glycosyl hydrolase family 14	Beta-amylase 1, chloroplastic (Precursor) GN=F14O13.12 OS=Arabidopsis thaliana (Mouse-ear cress) PE=1 SV=1	PREDICTED: beta-amylase 1, chloroplastic [Prunus mume]
c96228.graph_c0	--	--	--	K13917|1.10915e-30|pper:PRUPE_ppa002348mg|hypothetical protein; K13917 mRNA-capping enzyme [EC:2.7.7.50 3.6.1.-] (A)	[A]	RNA processing and modification	--	--	hypothetical protein PRUPE_ppa002348mg [Prunus persica]
c80154.graph_c0	--	--	--	--	[S]	Function unknown	U-box domain;; Armadillo/beta-catenin-like repeat;; Armadillo-like;; Zinc-finger of the MIZ type in Nse subunit	U-box domain-containing protein 19 GN=PUB19 OS=Arabidopsis thaliana (Mouse-ear cress) PE=2 SV=1	unnamed protein product [Coffea canephora]
c69087.graph_c0	--	--	--	--	[R]	General function prediction only	PPR repeat family;; PPR repeat;; PPR repeat;; Pentatricopeptide repeat domain;; DYW family of nucleic acid deaminases	Pentatricopeptide repeat-containing protein DOT4, chloroplastic {ECO:0000305} (Precursor) GN=At4g18750 OS=Arabidopsis thaliana (Mouse-ear cress) PE=2 SV=1	unnamed protein product [Coffea canephora]
c168188.graph_c0	[M]	Cell wall/membrane/envelope biogenesis	--	--	--	--	Phosphoesterase family	--	hypothetical protein HMPREF1544_05348 [Mucor circinelloides f. circinelloides 1006PhL]
c106722.graph_c0	--	--	--	K17985|1.3817e-75|pper:PRUPE_ppa001647mg|hypothetical protein; K17985 activating molecule in BECN1-regulated autophagy protein 1 (A)	[R]	General function prediction only	--	--	hypothetical protein PRUPE_ppa001647mg [Prunus persica]
c51335.graph_c0	--	--	Biological Process: transcription, DNA-templated (GO:0006351);;	K09286|6.4402e-21|sot:102591860|ethylene-responsive transcription factor RAP2-12-like; K09286 EREBP-like factor (A)	--	--	--	Ethylene-responsive transcription factor RAP2-12 GN=T18A20.14 OS=Arabidopsis thaliana (Mouse-ear cress) PE=1 SV=1	callus-expressing factor [Nicotiana tabacum]
c24787.graph_c0	[G]	Carbohydrate transport and metabolism	Molecular Function: glycerone kinase activity (GO:0004371);; Molecular Function: ATP binding (GO:0005524);; Biological Process: glycerol metabolic process (GO:0006071);; Biological Process: response to symbiotic fungus (GO:0009610);; Biological Process: cellular response to phosphate starvation (GO:0016036);; Biological Process: phosphorylation (GO:0016310);; Biological Process: galactolipid bios…	K00863|0|sot:102592901|putative 3,4-dihydroxy-2-butanone kinase-like; K00863 dihydroxyacetone kinase [EC:2.7.1.29] (A)	[G]	Carbohydrate transport and metabolism	Dak1 domain;; DAK2 domain	Putative 3,4-dihydroxy-2-butanone kinase GN=DHBK OS=Solanum lycopersicum (Tomato) PE=2 SV=1	PREDICTED: putative 3,4-dihydroxy-2-butanone kinase-like [Solanum tuberosum]
c111774.graph_c0	--	--	Molecular Function: ligase activity (GO:0016874);;	--	[S]	Function unknown	--	U-box domain-containing protein 4 GN=PUB4 OS=Arabidopsis thaliana (Mouse-ear cress) PE=1 SV=3	unnamed protein product [Coffea canephora]
c79322.graph_c0	[A]	RNA processing and modification	--	K10661|0|cit:102617124|probable E3 ubiquitin ligase SUD1-like; K10661 E3 ubiquitin-protein ligase MARCH6 [EC:6.3.2.19] (A)	[A]	RNA processing and modification	RING-variant domain	Probable E3 ubiquitin ligase SUD1 GN=F28A23.140 OS=Arabidopsis thaliana (Mouse-ear cress) PE=1 SV=1	unnamed protein product [Coffea canephora]
c22548.graph_c0	[J]	Translation, ribosomal structure and biogenesis	--	K07562|3.95298e-85|cic:CICLE_v10011515mg|hypothetical protein; K07562 nonsense-mediated mRNA decay protein 3 (A)	[J]	Translation, ribosomal structure and biogenesis	NMD3 family	--	PREDICTED: LOW QUALITY PROTEIN: 60S ribosomal export protein NMD3-like, partial [Nicotiana tomentosiformis]
c31441.graph_c0	--	--	--	--	[R]	General function prediction only	--	--	unnamed protein product [Coffea canephora]
c68960.graph_c0	--	--	--	--	[R]	General function prediction only	Ankyrin repeat;; Ankyrin repeats (3 copies);; Ankyrin repeats (many copies);; Ankyrin repeats (many copies);; Ankyrin repeat;; Zinc finger C-x8-C-x5-C-x3-H type (and similar)	Zinc finger CCCH domain-containing protein 30 GN=At2g41900 OS=Arabidopsis thaliana (Mouse-ear cress) PE=1 SV=2	unnamed protein product [Coffea canephora]
c67784.graph_c0	[EH]	--	Biological Process: tryptophan biosynthetic process (GO:0000162);; Molecular Function: anthranilate synthase activity (GO:0004049);;	K01657|1.49187e-136|pper:PRUPE_ppa003426mg|hypothetical protein; K01657 anthranilate synthase component I [EC:4.1.3.27] (A)	[E]	Amino acid transport and metabolism	Anthranilate synthase component I, N terminal region	Anthranilate synthase alpha subunit 1, chloroplastic (Precursor) GN=At5g05730 OS=Arabidopsis thaliana (Mouse-ear cress) PE=1 SV=1	anthranilate synthase alpha-subunit 1 [Mitragyna speciosa]
c106938.graph_c0	[I]	Lipid transport and metabolism	Biological Process: mitotic cell cycle (GO:0000278);; Biological Process: long-chain fatty acid metabolic process (GO:0001676);; Molecular Function: long-chain fatty acid-CoA ligase activity (GO:0004467);; Cellular Component: peroxisome (GO:0005777);; Biological Process: RNA processing (GO:0006396);; Biological Process: fatty acid beta-oxidation (GO:0006635);; Biological Process: peroxisome organ…	K01897|8.58605e-31|pper:PRUPE_ppa002256mg|hypothetical protein; K01897 long-chain acyl-CoA synthetase [EC:6.2.1.3] (A)	[I]	Lipid transport and metabolism	--	Long chain acyl-CoA synthetase 7, peroxisomal GN=LACS7 OS=Arabidopsis thaliana (Mouse-ear cress) PE=1 SV=2	hypothetical protein PRUPE_ppa002256mg [Prunus persica]
c18173.graph_c0	--	--	--	--	--	--	Transcriptional repressor, ovate;; DNA-binding domain	Transcription repressor OFP4 GN=OFP4 OS=Arabidopsis thaliana (Mouse-ear cress) PE=1 SV=1	PREDICTED: transcription repressor OFP1 [Vitis vinifera]
c74166.graph_c0	--	--	--	--	--	--	--	--	PREDICTED: ubiquitin-like-specific protease 1D isoform X1 [Nicotiana sylvestris]
c99020.graph_c0	--	--	Molecular Function: diacylglycerol kinase activity (GO:0004143);; Cellular Component: plasma membrane (GO:0005886);; Biological Process: protein kinase C-activating G-protein coupled receptor signaling pathway (GO:0007205);; Biological Process: root development (GO:0048364);; Biological Process: leaf development (GO:0048366);;	K00901|3.55112e-102|pper:PRUPE_ppa004883mg|hypothetical protein; K00901 diacylglycerol kinase (ATP) [EC:2.7.1.107] (A)	[IT]	--	Diacylglycerol kinase accessory domain	Diacylglycerol kinase 4 GN=DGK4 OS=Arabidopsis thaliana (Mouse-ear cress) PE=2 SV=1	hypothetical protein PRUPE_ppa004883mg [Prunus persica]
c70775.graph_c0	--	--	Biological Process: transport (GO:0006810);; Cellular Component: integral component of membrane (GO:0016021);;	--	[U]	Intracellular trafficking, secretion, and vesicular transport	emp24/gp25L/p24 family/GOLD	Transmembrane emp24 domain-containing protein p24delta3 (Precursor) GN=At1g09580 OS=Arabidopsis thaliana (Mouse-ear cress) PE=1 SV=1	unnamed protein product [Coffea canephora]
c58966.graph_c0	--	--	Biological Process: response to desiccation (GO:0009269);; Biological Process: response to salt stress (GO:0009651);; Biological Process: defense response to bacterium (GO:0042742);;	K17279|1.32072e-48|sot:102590496|HVA22-like protein a-like; K17279 receptor expression-enhancing protein 5/6 (A)	[U]	Intracellular trafficking, secretion, and vesicular transport	TB2/DP1, HVA22 family	HVA22-like protein a GN=HVA22A OS=Arabidopsis thaliana (Mouse-ear cress) PE=2 SV=1	PREDICTED: HVA22-like protein a [Nelumbo nucifera]
c65007.graph_c0	[A]	RNA processing and modification	--	K12821|1.29328e-63|sot:102588653|pre-mRNA-processing protein 40A-like; K12821 pre-mRNA-processing factor 40 (A)	[A]	RNA processing and modification	FF domain	Pre-mRNA-processing protein 40A OS=Arabidopsis thaliana (Mouse-ear cress) PE=1 SV=1	PREDICTED: pre-mRNA-processing protein 40A isoform X4 [Nicotiana tomentosiformis]
c90371.graph_c0	--	--	--	--	[R]	General function prediction only	--	--	PREDICTED: uncharacterized protein LOC104907128 [Beta vulgaris subsp. vulgaris]
c68526.graph_c0	--	--	--	--	--	--	--	--	unnamed protein product [Coffea canephora]
c81359.graph_c0	--	--	Molecular Function: nucleic acid binding (GO:0003676);; Biological Process: DNA integration (GO:0015074);;	--	[R]	General function prediction only	Reverse transcriptase (RNA-dependent DNA polymerase);; Reverse transcriptase (RNA-dependent DNA polymerase)	Endonuclease OS=Nicotiana tabacum (Common tobacco) PE=2 SV=1	hypothetical protein VITISV_013115 [Vitis vinifera]
c76893.graph_c2	[R]	General function prediction only	Molecular Function: Rab GTPase activator activity (GO:0005097);; Biological Process: positive regulation of Rab GTPase activity (GO:0032851);;	--	[R]	General function prediction only	Rab-GTPase-TBC domain	--	unnamed protein product [Coffea canephora]
c89059.graph_c0	--	--	Molecular Function: zinc ion binding (GO:0008270);;	K10144|0|pper:PRUPE_ppa009486mg|hypothetical protein; K10144 RING finger and CHY zinc finger domain-containing protein 1 [EC:6.3.2.19] (A)	[R]	General function prediction only	Zinc-ribbon;; CHY zinc finger;; Ring finger domain;; Zinc finger, C3HC4 type (RING finger)	--	hypothetical protein PRUPE_ppa009486mg [Prunus persica]
c48179.graph_c0	[S]	Function unknown	Biological Process: cellular aromatic compound metabolic process (GO:0006725);; Molecular Function: ferrous iron binding (GO:0008198);; Molecular Function: zinc ion binding (GO:0008270);; Molecular Function: oxidoreductase activity, acting on single donors with incorporation of molecular oxygen, incorporation of two atoms of oxygen (GO:0016702);; Biological Process: oxidation-reduction process (G…	K15777|8.59899e-32|sot:102602046|4,5-DOPA dioxygenase extradiol-like; K15777 4,5-DOPA dioxygenase extradiol [EC:1.13.11.-] (A)	--	--	Catalytic LigB subunit of aromatic ring-opening dioxygenase	4,5-DOPA dioxygenase extradiol GN=DODA OS=Beta vulgaris (Sugar beet) PE=1 SV=1	PREDICTED: extradiol ring-cleavage dioxygenase [Nicotiana sylvestris]
c32977.graph_c0	--	--	--	K14432|1.59732e-54|sot:102597187|ABSCISIC ACID-INSENSITIVE 5-like protein 2-like; K14432 ABA responsive element binding factor (A)	--	--	--	ABSCISIC ACID-INSENSITIVE 5-like protein 2 GN=T8M16_180 OS=Arabidopsis thaliana (Mouse-ear cress) PE=1 SV=1	unnamed protein product [Coffea canephora]
c22571.graph_c0	--	--	--	K01246|2.4955e-36|sot:102594852|uncharacterized LOC102594852; K01246 DNA-3-methyladenine glycosylase I [EC:3.2.2.20] (A)	--	--	--	--	PREDICTED: uncharacterized protein LOC102594852 [Solanum tuberosum]
c40929.graph_c0	--	--	--	--	--	--	--	--	unnamed protein product [Coffea canephora]
c77354.graph_c0	[M]	Cell wall/membrane/envelope biogenesis	Molecular Function: transferase activity (GO:0016740);;	--	--	--	Cellulose synthase	Cellulose synthase-like protein G1 OS=Arabidopsis thaliana (Mouse-ear cress) PE=2 SV=1	unnamed protein product [Coffea canephora]
c90079.graph_c0	[R]	General function prediction only	Biological Process: metabolic process (GO:0008152);; Molecular Function: hydrolase activity (GO:0016787);;	K17623|2.38649e-74|sly:101258109|(DL)-glycerol-3-phosphatase 2-like; K17623 pseudouridine-5'-monophosphatase [EC:3.1.3.-] (A)	[R]	General function prediction only	Haloacid dehalogenase-like hydrolase	(DL)-glycerol-3-phosphatase 2 OS=Arabidopsis thaliana (Mouse-ear cress) PE=1 SV=1	PREDICTED: (DL)-glycerol-3-phosphatase 2-like [Nicotiana tomentosiformis]
c53955.graph_c0	--	--	--	--	--	--	Wound-induced protein WI12	Wound-induced protein 1 GN=WUN1 OS=Solanum tuberosum (Potato) PE=2 SV=1	PREDICTED: wound-induced protein 1 [Solanum lycopersicum]
c65384.graph_c0	--	--	Cellular Component: plastid (GO:0009536);; Biological Process: chromoplast organization (GO:0009661);; Biological Process: carotene biosynthetic process (GO:0016120);; Molecular Function: heat shock protein binding (GO:0031072);; Molecular Function: unfolded protein binding (GO:0051082);;	--	--	--	--	--	unnamed protein product [Coffea canephora]
c29506.graph_c0	--	--	--	--	--	--	--	--	PREDICTED: uncharacterized protein LOC103403603 [Malus domestica]
c78821.graph_c0	--	--	--	--	--	--	--	--	unnamed protein product [Coffea canephora]
c7338.graph_c0	--	--	--	--	--	--	Geminivirus coat protein/nuclear export factor BR1 family	--	--
c16450.graph_c0	--	--	--	K09286|3.15161e-06|cam:101506537|dehydration-responsive element-binding protein 3-like; K09286 EREBP-like factor (A)	--	--	--	Ethylene-responsive transcription factor ERF043 GN=ERF043 OS=Arabidopsis thaliana (Mouse-ear cress) PE=2 SV=1	--
c61316.graph_c0	--	--	--	--	--	--	--	--	unnamed protein product [Coffea canephora]
c47473.graph_c0	[R]	General function prediction only	Biological Process: maltose metabolic process (GO:0000023);; Cellular Component: chloroplast (GO:0009507);; Biological Process: starch biosynthetic process (GO:0019252);; Biological Process: isopentenyl diphosphate biosynthetic process, methylerythritol 4-phosphate pathway (GO:0019288);;	K06995|3.50921e-53|sot:102580040|uncharacterized LOC102580040; K06995 (A)	--	--	Protein of unknown function (DUF861)	--	PREDICTED: uncharacterized protein LOC104112931 [Nicotiana tomentosiformis]
c134677.graph_c0	--	--	Molecular Function: protein dimerization activity (GO:0046983);;	--	--	--	--	--	PREDICTED: transcription factor bHLH3 [Prunus mume]
c51162.graph_c0	[O]	Posttranslational modification, protein turnover, chaperones	--	K04079|1.13996e-09|cvr:CHLNCDRAFT_57527|hypothetical protein; K04079 molecular chaperone HtpG (A)	[O]	Posttranslational modification, protein turnover, chaperones	--	Heat shock protein 83 GN=HSP83A OS=Ipomoea nil (Japanese morning glory) PE=2 SV=1	hypothetical protein CHLNCDRAFT_57527 [Chlorella variabilis]
c60736.graph_c0	--	--	Biological Process: pentose-phosphate shunt (GO:0006098);; Biological Process: rRNA processing (GO:0006364);; Cellular Component: chloroplast thylakoid (GO:0009534);; Cellular Component: chloroplast inner membrane (GO:0009706);; Biological Process: thylakoid membrane organization (GO:0010027);; Biological Process: photosystem II assembly (GO:0010207);; Biological Process: chlorophyll biosynthetic…	--	--	--	--	--	hypothetical protein EUTSA_v10006166mg [Eutrema salsugineum]
c82783.graph_c0	[J]	Translation, ribosomal structure and biogenesis	Molecular Function: threonine-tRNA ligase activity (GO:0004829);; Molecular Function: ATP binding (GO:0005524);; Cellular Component: mitochondrion (GO:0005739);; Biological Process: threonyl-tRNA aminoacylation (GO:0006435);; Cellular Component: chloroplast stroma (GO:0009570);; Biological Process: embryo development ending in seed dormancy (GO:0009793);;	K01868|0|vvi:100256277|probable threonine--tRNA ligase, cytoplasmic; K01868 threonyl-tRNA synthetase [EC:6.1.1.3] (A)	[J]	Translation, ribosomal structure and biogenesis	tRNA synthetase class II core domain (G, H, P, S and T);; Anticodon binding domain;; Threonyl and Alanyl tRNA synthetase second additional domain;; gag-polypeptide of LTR copia-type;; gag-polypeptide of LTR copia-type;; gag-polypeptide of LTR copia-type;; Integrase core domain;; Reverse transcriptase (RNA-dependent DNA polymerase);; zinc-binding in reverse transcriptase;; GAG-pre-integrase domain	Threonine--tRNA ligase, mitochondrial (Precursor) GN=THRRS OS=Arabidopsis thaliana (Mouse-ear cress) PE=2 SV=3	unnamed protein product [Coffea canephora]
c33763.graph_c0	--	--	Molecular Function: kinase activity (GO:0016301);; Biological Process: phosphorylation (GO:0016310);; Molecular Function: phosphotransferase activity, alcohol group as acceptor (GO:0016773);;	--	[T]	Signal transduction mechanisms	--	Phosphatidylinositol 4-kinase gamma 5 GN=F28B23.7 OS=Arabidopsis thaliana (Mouse-ear cress) PE=1 SV=1	PREDICTED: phosphatidylinositol 4-kinase gamma 7-like [Solanum tuberosum]
c97548.graph_c0	--	--	--	--	--	--	--	Phosphoglycerate mutase-like protein AT74 {ECO:0000305} OS=Arabidopsis thaliana (Mouse-ear cress) PE=2 SV=1	PREDICTED: uncharacterized protein LOC103337582 [Prunus mume]
c90562.graph_c0	[S]	Function unknown	--	--	--	--	Protein of unknown function (DUF1517)	--	unnamed protein product [Coffea canephora]
c169819.graph_c0	[C]	Energy production and conversion	--	--	--	--	2-oxoacid dehydrogenases acyltransferase (catalytic domain)	--	--
c96491.graph_c0	--	--	--	--	[S]	Function unknown	PPPDE putative peptidase domain	DeSI-like protein At4g17486 GN=At4g17486 OS=Arabidopsis thaliana (Mouse-ear cress) PE=2 SV=1	hypothetical protein PRUPE_ppa012132mg [Prunus persica]
c90078.graph_c0	[L]	Replication, recombination and repair	--	--	[R]	General function prediction only	--	--	PREDICTED: uncharacterized protein LOC103333039 [Prunus mume]
c24606.graph_c0	[RTKL]	--	Molecular Function: transferase activity, transferring phosphorus-containing groups (GO:0016772);;	--	[T]	Signal transduction mechanisms	Protein kinase domain;; Protein tyrosine kinase	Mitogen-activated protein kinase kinase kinase NPK1 GN=NPK1 OS=Nicotiana tabacum (Common tobacco) PE=1 SV=1	hypothetical protein PRUPE_ppa016693mg, partial [Prunus persica]
c87384.graph_c0	[I]	Lipid transport and metabolism	Molecular Function: farnesyl-diphosphate farnesyltransferase activity (GO:0004310);; Biological Process: lipid biosynthetic process (GO:0008610);; Cellular Component: integral component of membrane (GO:0016021);; Molecular Function: squalene synthase activity (GO:0051996);;	K00801|0|pper:PRUPE_ppa006420mg|hypothetical protein; K00801 farnesyl-diphosphate farnesyltransferase [EC:2.5.1.21] (A)	[I]	Lipid transport and metabolism	Squalene/phytoene synthase	Squalene synthase OS=Nicotiana benthamiana PE=2 SV=1	hypothetical protein PRUPE_ppa006420mg [Prunus persica]
c78768.graph_c0	--	--	Molecular Function: peroxidase activity (GO:0004601);; Cellular Component: extracellular region (GO:0005576);; Cellular Component: cytosol (GO:0005829);; Biological Process: response to oxidative stress (GO:0006979);; Biological Process: determination of bilateral symmetry (GO:0009855);; Biological Process: polarity specification of adaxial/abaxial axis (GO:0009944);; Biological Process: meristem…	K00430|2.60869e-165|pop:POPTR_0005s07390g|POPTRDRAFT_650697; Peroxidase 17 precursor family protein; K00430 peroxidase [EC:1.11.1.7] (A)	--	--	Peroxidase	Peroxidase 17 (Precursor) GN=F14M13.18 OS=Arabidopsis thaliana (Mouse-ear cress) PE=2 SV=1	PREDICTED: peroxidase 17-like [Populus euphratica]
c117504.graph_c0	--	--	Molecular Function: acid phosphatase activity (GO:0003993);; Molecular Function: protein serine/threonine phosphatase activity (GO:0004722);; Biological Process: seed germination (GO:0009845);; Biological Process: pollen germination (GO:0009846);; Molecular Function: metal ion binding (GO:0046872);;	--	[G]	Carbohydrate transport and metabolism	--	Purple acid phosphatase 15 (Precursor) GN=T1B9.21 OS=Arabidopsis thaliana (Mouse-ear cress) PE=1 SV=1	hypothetical protein PRUPE_ppa002773mg [Prunus persica]
c81959.graph_c1	[RTKL]	--	Molecular Function: protein serine/threonine kinase activity (GO:0004674);; Molecular Function: non-membrane spanning protein tyrosine kinase activity (GO:0004715);; Molecular Function: ATP binding (GO:0005524);; Biological Process: protein phosphorylation (GO:0006468);; Biological Process: microtubule nucleation (GO:0007020);; Biological Process: cell wall macromolecule catabolic process (GO:001…	--	--	--	Protein tyrosine kinase;; Protein kinase domain	LysM domain receptor-like kinase 3 (Precursor) GN=LYK3 OS=Arabidopsis thaliana (Mouse-ear cress) PE=2 SV=1	unnamed protein product [Coffea canephora]
c101045.graph_c0	[J]	Translation, ribosomal structure and biogenesis	--	K15507|1.08658e-117|tcc:TCM_037786|TRNA/rRNA methyltransferase family protein; K15507 21S rRNA (GM2251-2'-O)-methyltransferase [EC:2.1.1.-] (A)	[A]	RNA processing and modification	SpoU rRNA Methylase family;; RNA 2'-O ribose methyltransferase substrate binding	--	PREDICTED: rRNA methyltransferase 1, mitochondrial [Sesamum indicum]
c87868.graph_c0	--	--	--	--	--	--	--	--	hypothetical protein PRUPE_ppa001356mg [Prunus persica]
c25529.graph_c0	--	--	--	--	--	--	F-box-like;; F-box domain	--	unnamed protein product [Coffea canephora]
c96574.graph_c0	--	--	--	--	--	--	Protein of unknown function, DUF538	Uncharacterized protein At5g01610 GN=At5g01610 OS=Arabidopsis thaliana (Mouse-ear cress) PE=1 SV=1	PREDICTED: uncharacterized protein At5g01610-like [Nicotiana tomentosiformis]
c52517.graph_c0	--	--	--	--	--	--	--	--	hypothetical protein M569_13371 [Genlisea aurea]
c74855.graph_c0	[L]	Replication, recombination and repair	Molecular Function: nucleic acid binding (GO:0003676);; Molecular Function: DNA topoisomerase activity (GO:0003916);; Biological Process: DNA-dependent DNA replication (GO:0006261);; Biological Process: organelle organization (GO:0006996);; Biological Process: chromosome segregation (GO:0007059);; Biological Process: meiotic nuclear division (GO:0007126);; Biological Process: gene silencing (GO:0…	K03165|0|sot:102584797|DNA topoisomerase 3-alpha-like; K03165 DNA topoisomerase III [EC:5.99.1.2] (A)	[L]	Replication, recombination and repair	GRF zinc finger;; Topoisomerase DNA binding C4 zinc finger	DNA topoisomerase 3-alpha GN=TOP3A OS=Arabidopsis thaliana (Mouse-ear cress) PE=1 SV=1	unnamed protein product [Coffea canephora]
c99402.graph_c0	--	--	Biological Process: MAPK cascade (GO:0000165);; Biological Process: response to molecule of bacterial origin (GO:0002237);; Biological Process: respiratory burst involved in defense response (GO:0002679);; Molecular Function: sequence-specific DNA binding transcription factor activity (GO:0003700);; Cellular Component: nucleus (GO:0005634);; Biological Process: regulation of transcription, DNA-te…	--	--	--	WRKY DNA -binding domain	Probable WRKY transcription factor 40 GN=WRKY40 OS=Arabidopsis thaliana (Mouse-ear cress) PE=1 SV=1	hypothetical protein PRUPE_ppa010796mg [Prunus persica]
c97034.graph_c0	--	--	Molecular Function: nucleic acid binding (GO:0003676);; Biological Process: cellular macromolecule metabolic process (GO:0044260);; Biological Process: nucleic acid metabolic process (GO:0090304);;	K05674|7.6599e-15|csv:101211576|ABC transporter C family member 13-like; K05674 ATP-binding cassette, subfamily C (CFTR/MRP), member 10 (A)	[R]	General function prediction only	--	--	hypothetical protein VITISV_009528 [Vitis vinifera]
c63940.graph_c0	--	--	--	--	--	--	--	--	PREDICTED: ABC transporter C family member 4-like isoform X1 [Nelumbo nucifera]
c87416.graph_c0	--	--	Cellular Component: vacuole (GO:0005773);; Cellular Component: Golgi apparatus (GO:0005794);; Cellular Component: plasmodesma (GO:0009506);; Cellular Component: integral component of membrane (GO:0016021);; Biological Process: viral replication complex formation and maintenance (GO:0046786);;	--	--	--	--	Tobamovirus multiplication protein 2A GN=TOM2A OS=Arabidopsis thaliana (Mouse-ear cress) PE=1 SV=1	hypothetical protein PRUPE_ppa009704mg [Prunus persica]
c49424.graph_c0	--	--	--	--	--	--	Domain of unknown function (DUF3406)	Translocase of chloroplast 132, chloroplastic GN=TOC132 OS=Arabidopsis thaliana (Mouse-ear cress) PE=1 SV=1	unnamed protein product [Coffea canephora]
c143501.graph_c0	[HE]	--	Molecular Function: oxidoreductase activity, acting on the CH-OH group of donors, NAD or NADP as acceptor (GO:0016616);; Molecular Function: cofactor binding (GO:0048037);; Biological Process: oxidation-reduction process (GO:0055114);;	--	[C]	Energy production and conversion	D-isomer specific 2-hydroxyacid dehydrogenase, NAD binding domain	D-3-phosphoglycerate dehydrogenase 1, chloroplastic (Precursor) GN=F10M10.7 OS=Arabidopsis thaliana (Mouse-ear cress) PE=1 SV=1	putative dehydrogenase [Griffithsia japonica]
c66040.graph_c0	--	--	--	--	--	--	F-box domain;; F-box-like	--	--
c10349.graph_c0	--	--	Molecular Function: nucleic acid binding (GO:0003676);; Molecular Function: zinc ion binding (GO:0008270);; Biological Process: DNA integration (GO:0015074);;	--	[R]	General function prediction only	--	Endonuclease OS=Nicotiana tabacum (Common tobacco) PE=2 SV=1	hypothetical protein AALP_AAs56100U000100, partial [Arabis alpina]
c80875.graph_c0	--	--	--	--	--	--	--	--	unnamed protein product [Coffea canephora]
c73133.graph_c0	--	--	--	--	--	--	--	--	hypothetical protein CISIN_1g023948mg [Citrus sinensis]
c72520.graph_c0	--	--	--	--	--	--	Lecithin retinol acyltransferase	--	PREDICTED: uncharacterized protein LOC105173988 [Sesamum indicum]
c79953.graph_c0	--	--	--	K15463|1.30675e-150|tcc:TCM_037793|Initiator tRNA phosphoribosyl transferase family protein isoform 1; K15463 tRNA A64-2'-O-ribosylphosphate transferase [EC:2.4.2.-] (A)	[A]	RNA processing and modification	Initiator tRNA phosphoribosyl transferase;; Initiator tRNA phosphoribosyl transferase;; Initiator tRNA phosphoribosyl transferase	--	unnamed protein product [Coffea canephora]
c101068.graph_c0	--	--	--	--	--	--	--	--	hypothetical protein JCGZ_18524 [Jatropha curcas]
c75747.graph_c1	--	--	Molecular Function: protein kinase activity (GO:0004672);; Cellular Component: membrane (GO:0016020);; Biological Process: phosphorylation (GO:0016310);; Biological Process: single-organism process (GO:0044699);; Biological Process: regulation of biological process (GO:0050789);;	--	--	--	Protein tyrosine kinase;; Protein kinase domain;; Leucine rich repeat;; Leucine Rich repeats (2 copies);; Leucine Rich Repeat;; Leucine rich repeat N-terminal domain	Probable leucine-rich repeat receptor-like protein kinase At1g35710 (Precursor) GN=At1g35710 OS=Arabidopsis thaliana (Mouse-ear cress) PE=2 SV=1	unnamed protein product [Coffea canephora]
c81319.graph_c0	--	--	--	--	--	--	DUF761-associated sequence motif;; Domain of unknown function (DUF4378)	Protein LONGIFOLIA 2 OS=Arabidopsis thaliana (Mouse-ear cress) PE=1 SV=1	unnamed protein product [Coffea canephora]
c94560.graph_c0	--	--	--	--	[R]	General function prediction only	--	Zinc finger CCCH domain-containing protein 66 GN=At5g58620 OS=Arabidopsis thaliana (Mouse-ear cress) PE=2 SV=1	C3HL domain class transcription factor [Malus domestica]
c72369.graph_c0	--	--	--	--	--	--	Protein of unknown function (DUF1471);; Protein of unknown function (DUF1471);; Protein of unknown function (DUF1471)	--	--
c126734.graph_c0	--	--	Biological Process: cation transport (GO:0006812);; Molecular Function: solute:proton antiporter activity (GO:0015299);; Cellular Component: integral component of membrane (GO:0016021);; Biological Process: transmembrane transport (GO:0055085);;	--	[P]	Inorganic ion transport and metabolism	--	Cation/H(+) antiporter 28 GN=CHX28 OS=Arabidopsis thaliana (Mouse-ear cress) PE=2 SV=2	unnamed protein product [Coffea canephora]
c77839.graph_c0	[J]	Translation, ribosomal structure and biogenesis	Biological Process: pseudouridine synthesis (GO:0001522);; Molecular Function: RNA binding (GO:0003723);; Biological Process: regulation of flower development (GO:0009909);; Molecular Function: pseudouridine synthase activity (GO:0009982);; Biological Process: histone lysine methylation (GO:0034968);; Biological Process: floral organ formation (GO:0048449);;	K07583|2.12347e-146|sly:101251773|putative tRNA pseudouridine synthase Pus10; K07583 tRNA pseudouridine synthase 10 [EC:5.4.99.-] (A)	[J]	Translation, ribosomal structure and biogenesis	--	--	PREDICTED: putative tRNA pseudouridine synthase Pus10 isoform X2 [Nicotiana sylvestris]
c72696.graph_c0	--	--	Cellular Component: integral component of membrane (GO:0016021);; Molecular Function: oxidoreductase activity (GO:0016491);; Biological Process: oxidation-reduction process (GO:0055114);;	--	[PQ]	--	FAD-binding domain;; Ferric reductase like transmembrane component	Ferric reduction oxidase 2 GN=F22L4.12 OS=Arabidopsis thaliana (Mouse-ear cress) PE=1 SV=2	PREDICTED: ferric reduction oxidase 2-like [Sesamum indicum]
c142132.graph_c0	[GC]	--	--	--	--	--	--	--	--
c23569.graph_c0	--	--	--	K13211|5.60334e-21|sot:102583033|PAX3- and PAX7-binding protein 1-like; K13211 GC-rich sequence DNA-binding factor (A)	[K]	Transcription	--	--	unnamed protein product [Coffea canephora]
c70784.graph_c0	--	--	--	--	--	--	--	--	PREDICTED: uncharacterized protein LOC104114512 [Nicotiana tomentosiformis]
c104488.graph_c0	--	--	--	K14324|2.08294e-59|pmum:103337374|histone deacetylase complex subunit SAP18-like; K14324 histone deacetylase complex subunit SAP18 (A)	[K]	Transcription	Sin3 associated polypeptide p18 (SAP18)	Histone deacetylase complex subunit SAP18 GN=At2g45640 OS=Arabidopsis thaliana (Mouse-ear cress) PE=1 SV=1	PREDICTED: histone deacetylase complex subunit SAP18-like [Prunus mume]
c98946.graph_c0	--	--	Cellular Component: vacuolar membrane (GO:0005774);; Cellular Component: endoplasmic reticulum (GO:0005783);; Cellular Component: Golgi apparatus (GO:0005794);;	--	[U]	Intracellular trafficking, secretion, and vesicular transport	Endoplasmic reticulum vesicle transporter	Protein disulfide-isomerase 5-4 (Precursor) GN=T24A18.30 OS=Arabidopsis thaliana (Mouse-ear cress) PE=2 SV=1	PREDICTED: endoplasmic reticulum-Golgi intermediate compartment protein 3-like [Prunus mume]
c50234.graph_c0	--	--	--	--	[R]	General function prediction only	Reverse transcriptase (RNA-dependent DNA polymerase)	Endonuclease OS=Nicotiana tabacum (Common tobacco) PE=2 SV=1	hypothetical protein VITISV_010143 [Vitis vinifera]
c127759.graph_c0	[U]	Intracellular trafficking, secretion, and vesicular transport	Biological Process: protein transport (GO:0015031);; Cellular Component: membrane (GO:0016020);;	K10956|2.54972e-65|pda:103719640|protein transport protein Sec61 subunit alpha-like; K10956 protein transport protein SEC61 subunit alpha (A)	[UO]	--	SecY translocase	Protein transport protein Sec61 subunit alpha OS=Pyrenomonas salina PE=2 SV=1	PREDICTED: protein transport protein Sec61 subunit alpha-like [Phoenix dactylifera]
c121007.graph_c0	--	--	--	--	--	--	Transposase;; Winged helix-turn helix;; Helix-turn-helix domain;; Helix-turn-helix	--	hypothetical protein RO3G_03772 [Rhizopus delemar RA 99-880]
c90662.graph_c0	[Q]	Secondary metabolites biosynthesis, transport and catabolism	Molecular Function: monooxygenase activity (GO:0004497);; Molecular Function: iron ion binding (GO:0005506);; Molecular Function: electron carrier activity (GO:0009055);; Molecular Function: oxidoreductase activity, acting on paired donors, with incorporation or reduction of molecular oxygen (GO:0016705);; Molecular Function: heme binding (GO:0020037);; Biological Process: oxidation-reduction pro…	--	[Q]	Secondary metabolites biosynthesis, transport and catabolism	Cytochrome P450	Cytochrome P450 CYP736A12 OS=Panax ginseng (Korean ginseng) PE=2 SV=1	PREDICTED: cytochrome P450 CYP736A12-like [Eucalyptus grandis]
c76430.graph_c0	--	--	--	--	--	--	SRF-type transcription factor (DNA-binding and dimerisation domain)	--	--
c56480.graph_c0	--	--	Cellular Component: mitochondrial respiratory chain complex I (GO:0005747);;	--	--	--	--	NADH dehydrogenase [ubiquinone] 1 beta subcomplex subunit 3-A GN=At2g02510 OS=Arabidopsis thaliana (Mouse-ear cress) PE=3 SV=1	unknown [Medicago truncatula]
c68300.graph_c0	--	--	--	--	--	--	--	--	unnamed protein product [Coffea canephora]
c71735.graph_c0	[C]	Energy production and conversion	--	--	[C]	Energy production and conversion	--	Glycerophosphodiester phosphodiesterase GDPDL4 {ECO:0000305} (Precursor) GN=MTE17.19 OS=Arabidopsis thaliana (Mouse-ear cress) PE=1 SV=1	unnamed protein product [Coffea canephora]
c100187.graph_c0	[U]	Intracellular trafficking, secretion, and vesicular transport	Molecular Function: ATP binding (GO:0005524);; Biological Process: protein targeting (GO:0006605);; Cellular Component: membrane (GO:0016020);; Biological Process: protein import (GO:0017038);;	K03070|2.37503e-159|pper:PRUPE_ppa001084mg|hypothetical protein; K03070 preprotein translocase subunit SecA (A)	--	--	SecA Wing and Scaffold domain	Protein translocase subunit SECA2, chloroplastic (Precursor) GN=SECA2 OS=Arabidopsis thaliana (Mouse-ear cress) PE=2 SV=1	PREDICTED: protein translocase subunit SECA2, chloroplastic isoform X3 [Nicotiana tomentosiformis]
c48087.graph_c0	--	--	Molecular Function: nucleic acid binding (GO:0003676);; Cellular Component: cytosol (GO:0005829);; Cellular Component: chloroplast (GO:0009507);;	K12875|7.02506e-38|pop:POPTR_0005s08230g|POPTRDRAFT_558581; SAP domain-containing family protein; K12875 apoptotic chromatin condensation inducer in the nucleus (A)	[B]	Chromatin structure and dynamics	--	--	hypothetical protein MIMGU_mgv1a0022781mg, partial [Erythranthe guttata]
c78013.graph_c0	--	--	--	--	--	--	Protein of unknown function (DUF1639)	--	unnamed protein product [Coffea canephora]
c63596.graph_c0	--	--	--	K12849|4.95817e-60|vvi:100266508|pre-mRNA-splicing factor 38; K12849 pre-mRNA-splicing factor 38A (A)	[S]	Function unknown	PRP38 family;; Pre-mRNA-splicing factor 38-associated hydrophilic C-term	Pre-mRNA-splicing factor 38 GN=PRP38 OS=Arabidopsis thaliana (Mouse-ear cress) PE=1 SV=1	unnamed protein product [Coffea canephora]
c21995.graph_c0	--	--	Molecular Function: zinc ion binding (GO:0008270);;	--	--	--	--	Protein FAR1-RELATED SEQUENCE 3 GN=FRS3 OS=Arabidopsis thaliana (Mouse-ear cress) PE=2 SV=2	hypothetical protein PRUPE_ppa001395mg [Prunus persica]
c115799.graph_c0	--	--	--	--	--	--	--	--	PREDICTED: uncharacterized protein LOC103321374 [Prunus mume]
c75358.graph_c0	--	--	--	--	[R]	General function prediction only	Leucine Rich repeats (2 copies);; Leucine Rich Repeat;; Leucine rich repeat N-terminal domain;; Leucine rich repeat;; Leucine Rich repeat;; Leucine rich repeat	Somatic embryogenesis receptor kinase 2 (Precursor) GN=SERK2 OS=Arabidopsis thaliana (Mouse-ear cress) PE=1 SV=1	unnamed protein product [Coffea canephora]
c44186.graph_c0	--	--	Biological Process: metabolic process (GO:0008152);; Molecular Function: peptidase inhibitor activity (GO:0030414);;	--	--	--	Cystatin domain	Cysteine proteinase inhibitor OS=Vigna unguiculata (Cowpea) PE=3 SV=1	PREDICTED: cysteine proteinase inhibitor A [Vitis vinifera]
c54231.graph_c0	[E]	Amino acid transport and metabolism	Molecular Function: L-tyrosine:2-oxoglutarate aminotransferase activity (GO:0004838);; Biological Process: cellular amino acid metabolic process (GO:0006520);; Biological Process: biosynthetic process (GO:0009058);; Molecular Function: pyridoxal phosphate binding (GO:0030170);; Molecular Function: L-phenylalanine:2-oxoglutarate aminotransferase activity (GO:0080130);;	K00815|0|sly:101249935|tyrosine aminotransferase-like; K00815 tyrosine aminotransferase [EC:2.6.1.5] (A)	[E]	Amino acid transport and metabolism	Aminotransferase class I and II;; Beta-eliminating lyase	Tyrosine aminotransferase GN=TAT OS=Arabidopsis thaliana (Mouse-ear cress) PE=2 SV=1	unnamed protein product [Coffea canephora]
c110153.graph_c0	[R]	General function prediction only	Molecular Function: oxidoreductase activity (GO:0016491);;	--	[QR]	--	2OG-Fe(II) oxygenase superfamily	Deacetoxyvindoline 4-hydroxylase GN=D4H OS=Catharanthus roseus (Madagascar periwinkle) PE=1 SV=2	PREDICTED: 1-aminocyclopropane-1-carboxylate oxidase homolog 1-like [Solanum lycopersicum]
c113685.graph_c0	--	--	Molecular Function: RNA binding (GO:0003723);; Biological Process: defense response signaling pathway, resistance gene-dependent (GO:0009870);; Biological Process: defense response to bacterium (GO:0042742);;	K13101|7.98689e-59|vvi:100248106|protein MOS2-like; K13101 G patch domain and KOW motifs-containing protein (A)	[R]	General function prediction only	--	Protein MOS2 GN=MOS2 OS=Arabidopsis thaliana (Mouse-ear cress) PE=2 SV=1	hypothetical protein CISIN_1g044581mg, partial [Citrus sinensis]
c114559.graph_c0	--	--	--	K17943|4.38679e-117|pper:PRUPE_ppa000626mg|hypothetical protein; K17943 pumilio RNA-binding family (A)	[J]	Translation, ribosomal structure and biogenesis	Nucleic acid binding protein NABP	Pumilio homolog 1 GN=APUM1 OS=Arabidopsis thaliana (Mouse-ear cress) PE=1 SV=1	hypothetical protein PRUPE_ppa000626mg [Prunus persica]
c103138.graph_c0	--	--	--	--	[K]	Transcription	Myb/SANT-like DNA-binding domain	Trihelix transcription factor ASIL2 {ECO:0000305} OS=Arabidopsis thaliana (Mouse-ear cress) PE=2 SV=1	hypothetical protein PRUPE_ppa023115mg [Prunus persica]
c83820.graph_c0	--	--	Cellular Component: plasma membrane (GO:0005886);; Biological Process: cell-cell signaling (GO:0007267);; Molecular Function: galacturonate binding (GO:0048032);;	--	--	--	Remorin, N-terminal region	Remorin OS=Solanum tuberosum (Potato) PE=1 SV=1	uncharacterized protein LOC100305501 [Glycine max]
c76682.graph_c0	--	--	Cellular Component: vacuole (GO:0005773);; Biological Process: cellular protein modification process (GO:0006464);; Biological Process: ubiquitin-dependent protein catabolic process (GO:0006511);;	K08770|2.61981e-127|pvu:PHAVU_002G048800g|hypothetical protein; K08770 ubiquitin C (A)	[OR]	--	Ubiquitin family;; Ubiquitin-2 like Rad60 SUMO-like;; Ubiquitin-like domain;; Telomere stability and silencing;; Ubiquitin-2 like Rad60 SUMO-like;; DUF2407 ubiquitin-like domain;; Protein of unknown function (DUF2870);; RNA methyltransferase	NEDD8-like protein RUB2 (Precursor) GN=T20F21.24 OS=Arabidopsis thaliana (Mouse-ear cress) PE=1 SV=3	ubiquitin [Arabidopsis thaliana]
c134389.graph_c0	--	--	Biological Process: metabolic process (GO:0008152);; Molecular Function: oxidoreductase activity, acting on the CH-CH group of donors (GO:0016627);;	--	[EI]	--	--	--	acyl-CoA dehydrogenase [Metarhizium acridum CQMa 102]
c94058.graph_c0	--	--	--	--	--	--	--	Probable transcriptional regulator SLK2 GN=SLK2 OS=Arabidopsis thaliana (Mouse-ear cress) PE=2 SV=1	PREDICTED: transcriptional corepressor SEUSS isoform X2 [Prunus mume]
c91720.graph_c0	--	--	--	--	[R]	General function prediction only	--	Autophagy-related protein 18h GN=ATG18H OS=Arabidopsis thaliana (Mouse-ear cress) PE=2 SV=1	hypothetical protein PRUPE_ppa000848mg [Prunus persica]
c50573.graph_c0	--	--	--	K15191|6.40985e-113|sot:102582212|la-related protein 7-like (A)	[R]	General function prediction only	La domain;; RNA recognition motif. (a.k.a. RRM, RBD, or RNP domain);; RNA recognition motif (a.k.a. RRM, RBD, or RNP domain);; RNA recognition motif. (a.k.a. RRM, RBD, or RNP domain)	La-related protein 6A GN=LARP6A OS=Arabidopsis thaliana (Mouse-ear cress) PE=2 SV=1	PREDICTED: la-related protein 6A [Sesamum indicum]
c85591.graph_c0	--	--	Molecular Function: adenosylmethionine decarboxylase activity (GO:0004014);; Biological Process: S-adenosylmethioninamine biosynthetic process (GO:0006557);; Biological Process: spermine biosynthetic process (GO:0006597);; Biological Process: spermidine biosynthetic process (GO:0008295);;	K01611|0|pper:PRUPE_ppa007732mg|hypothetical protein; K01611 S-adenosylmethionine decarboxylase [EC:4.1.1.50] (A)	[T]	Signal transduction mechanisms	Adenosylmethionine decarboxylase	S-adenosylmethionine decarboxylase beta chain (Precursor) GN=SAMDC OS=Catharanthus roseus (Madagascar periwinkle) PE=1 SV=1	hypothetical protein PRUPE_ppa007732mg [Prunus persica]
c75803.graph_c0	--	--	Biological Process: cellular metabolic process (GO:0044237);; Cellular Component: membrane part (GO:0044425);; Molecular Function: metal ion binding (GO:0046872);;	--	[R]	General function prediction only	Reverse transcriptase (RNA-dependent DNA polymerase);; Reverse transcriptase (RNA-dependent DNA polymerase)	Uncharacterized mitochondrial protein AtMg00810 GN=AtMg00810 OS=Arabidopsis thaliana (Mouse-ear cress) PE=4 SV=1	hypothetical protein VITISV_041073 [Vitis vinifera]
c122535.graph_c0	--	--	Cellular Component: nucleus (GO:0005634);; Biological Process: intracellular protein transport (GO:0006886);; Molecular Function: Ran GTPase binding (GO:0008536);; Cellular Component: cytoplasmic membrane-bounded vesicle (GO:0016023);;	--	[YU]	--	--	Importin beta-like SAD2 homolog {ECO:0000305} OS=Arabidopsis thaliana (Mouse-ear cress) PE=1 SV=1	hypothetical protein PRUPE_ppa000694mg [Prunus persica]
c84363.graph_c0	--	--	--	--	--	--	--	--	PREDICTED: uncharacterized protein LOC105119582 [Populus euphratica]
c76679.graph_c0	[S]	Function unknown	Cellular Component: cytosol (GO:0005829);; Biological Process: response to toxic substance (GO:0009636);; Biological Process: response to high light intensity (GO:0009644);; Biological Process: response to hydrogen peroxide (GO:0042542);; Molecular Function: D-aminoacyl-tRNA deacylase activity (GO:0051499);;	--	--	--	D-aminoacyl-tRNA deacylase	D-aminoacyl-tRNA deacylase GN=GEK1 OS=Arabidopsis thaliana (Mouse-ear cress) PE=1 SV=2	PREDICTED: D-aminoacyl-tRNA deacylase-like [Sesamum indicum]
c97439.graph_c0	--	--	Biological Process: telomere maintenance (GO:0000723);; Molecular Function: damaged DNA binding (GO:0003684);; Molecular Function: double-stranded DNA binding (GO:0003690);; Molecular Function: ATP-dependent DNA helicase activity (GO:0004003);; Cellular Component: DNA-dependent protein kinase-DNA ligase 4 complex (GO:0005958);; Biological Process: double-strand break repair via nonhomologous end …	K10884|4.92452e-120|vvi:100265198|ATP-dependent DNA helicase 2 subunit KU70; K10884 ATP-dependent DNA helicase 2 subunit 1 (A)	[L]	Replication, recombination and repair	Ku70/Ku80 C-terminal arm;; Ku70/Ku80 beta-barrel domain;; SAP domain	ATP-dependent DNA helicase 2 subunit KU70 GN=KU70 OS=Arabidopsis thaliana (Mouse-ear cress) PE=1 SV=1	unnamed protein product [Coffea canephora]
c50625.graph_c0	[O]	Posttranslational modification, protein turnover, chaperones	Molecular Function: serine-type endopeptidase activity (GO:0004252);; Cellular Component: vacuolar membrane (GO:0005774);; Biological Process: proteolysis (GO:0006508);; Cellular Component: plant-type cell wall (GO:0009505);; Biological Process: chlorophyll catabolic process (GO:0015996);; Molecular Function: identical protein binding (GO:0042802);; Biological Process: negative regulation of cata…	--	--	--	Subtilase family;; PA domain;; Peptidase inhibitor I9	Subtilisin-like protease (Precursor) GN=At5g67360 OS=Arabidopsis thaliana (Mouse-ear cress) PE=1 SV=1	PREDICTED: subtilisin-like protease [Solanum lycopersicum]
c85548.graph_c0	--	--	--	--	--	--	--	Protein EXORDIUM-like 2 (Precursor) GN=EXL2 OS=Arabidopsis thaliana (Mouse-ear cress) PE=2 SV=1	unnamed protein product [Coffea canephora]
c53957.graph_c0	[R]	General function prediction only	--	K14773|4.26129e-115|sot:102593911|rRNA-processing protein UTP23 homolog; K14773 U3 small nucleolar RNA-associated protein 23 (A)	[R]	General function prediction only	Fcf1	--	PREDICTED: rRNA-processing protein UTP23 homolog isoform X1 [Sesamum indicum]
c48189.graph_c0	--	--	Molecular Function: protein serine/threonine kinase activity (GO:0004674);; Molecular Function: ATP binding (GO:0005524);; Biological Process: protein phosphorylation (GO:0006468);;	--	--	--	--	--	PREDICTED: uncharacterized protein LOC104235125 [Nicotiana sylvestris]
c99579.graph_c0	--	--	--	--	[U]	Intracellular trafficking, secretion, and vesicular transport	--	--	hypothetical protein PRUPE_ppa000012mg [Prunus persica]
c71811.graph_c0	--	--	--	K04506|6.69243e-69|sot:102583504|E3 ubiquitin-protein ligase SINA-like 10-like; K04506 E3 ubiquitin-protein ligase SIAH1 [EC:6.3.2.19] (A)	[R]	General function prediction only	Seven in absentia protein family	E3 ubiquitin-protein ligase SINA-like 10 GN=At5g37930 OS=Arabidopsis thaliana (Mouse-ear cress) PE=2 SV=1	unnamed protein product [Coffea canephora]
c123299.graph_c0	--	--	Biological Process: telomere maintenance (GO:0000723);; Molecular Function: DNA helicase activity (GO:0003678);; Biological Process: DNA repair (GO:0006281);; Biological Process: DNA duplex unwinding (GO:0032508);;	--	[D]	Cell cycle control, cell division, chromosome partitioning	--	--	PREDICTED: uncharacterized protein LOC104905070 [Beta vulgaris subsp. vulgaris]
c21217.graph_c0	[RTKL]	--	Molecular Function: protein serine/threonine kinase activity (GO:0004674);; Molecular Function: transmembrane receptor protein tyrosine kinase activity (GO:0004714);; Molecular Function: ATP binding (GO:0005524);; Biological Process: protein phosphorylation (GO:0006468);; Cellular Component: integral component of membrane (GO:0016021);; Molecular Function: 2-alkenal reductase [NAD(P)] activity (G…	K13416|7.7811e-126|pmum:103319160|BRASSINOSTEROID INSENSITIVE 1-associated receptor kinase 1-like; K13416 brassinosteroid insensitive 1-associated receptor kinase 1 [EC:2.7.10.1 2.7.11.1] (A)	[T]	Signal transduction mechanisms	Protein kinase domain;; Protein tyrosine kinase	BRASSINOSTEROID INSENSITIVE 1-associated receptor kinase 1 (Precursor) GN=F17M5.190 OS=Arabidopsis thaliana (Mouse-ear cress) PE=1 SV=2	protein kinase, partial [Prunus salicina]
c69105.graph_c0	[L]	Replication, recombination and repair	Molecular Function: binding (GO:0005488);;	K07466|7.78466e-27|sly:101252755|uncharacterized LOC101252755 (A)	[L]	Replication, recombination and repair	Replication factor-A C terminal domain	Replication protein A 70 kDa DNA-binding subunit B OS=Oryza sativa subsp. japonica (Rice) PE=1 SV=1	unnamed protein product [Coffea canephora]
c93863.graph_c0	[R]	General function prediction only	--	--	[S]	Function unknown	WD domain, G-beta repeat	Autophagy-related protein 18a GN=ATG18A OS=Arabidopsis thaliana (Mouse-ear cress) PE=1 SV=1	PREDICTED: autophagy-related protein 18a [Nicotiana sylvestris]
c86800.graph_c0	--	--	--	--	--	--	--	--	hypothetical protein PRUPE_ppa007977mg [Prunus persica]
c67886.graph_c0	--	--	Cellular Component: chromatin (GO:0000785);; Cellular Component: condensed nuclear chromosome (GO:0000794);; Molecular Function: DNA binding (GO:0003677);; Cellular Component: nucleoplasm (GO:0005654);; Biological Process: double-strand break repair (GO:0006302);; Biological Process: sister chromatid cohesion (GO:0007062);; Biological Process: reciprocal meiotic recombination (GO:0007131);; Biolo…	--	[B]	Chromatin structure and dynamics	HORMA domain	--	PREDICTED: HORMA domain-containing protein 1 [Vitis vinifera]
c83273.graph_c1	--	--	Molecular Function: zinc ion binding (GO:0008270);;	--	[A]	RNA processing and modification	--	Serine/threonine-protein kinase SAPK2 GN=SAPK2 OS=Oryza sativa subsp. indica (Rice) PE=2 SV=2	PREDICTED: probable E3 ubiquitin-protein ligase MARCH10 [Eucalyptus grandis]
c60326.graph_c0	--	--	Molecular Function: acid phosphatase activity (GO:0003993);; Molecular Function: metal ion binding (GO:0046872);;	--	[G]	Carbohydrate transport and metabolism	PhoD-like phosphatase;; Calcineurin-like phosphoesterase;; Iron/zinc purple acid phosphatase-like protein C;; Calcineurin-like phosphoesterase	Purple acid phosphatase 15 (Precursor) GN=T1B9.21 OS=Arabidopsis thaliana (Mouse-ear cress) PE=1 SV=1	unnamed protein product [Coffea canephora]
c85948.graph_c0	--	--	--	--	--	--	--	--	hypothetical protein PRUPE_ppa014129mg [Prunus persica]
c73726.graph_c0	--	--	--	--	--	--	PMR5 N terminal Domain;; GDSL/SGNH-like Acyl-Esterase family found in Pmr5 and Cas1p	Protein trichome birefringence-like 5 GN=TBL5 OS=Arabidopsis thaliana (Mouse-ear cress) PE=2 SV=1	CAS1 domain-containing 1 [Gossypium arboreum]
c32175.graph_c0	--	--	Molecular Function: nucleotide binding (GO:0000166);; Cellular Component: nucleolus (GO:0005730);; Cellular Component: heterotrimeric G-protein complex (GO:0005834);; Cellular Component: Cul4-RING E3 ubiquitin ligase complex (GO:0080008);;	K14830|3.24182e-29|vvi:100257947|p21-activated protein kinase-interacting protein 1-like; K14830 protein MAK11 (A)	[S]	Function unknown	WD domain, G-beta repeat	--	PREDICTED: p21-activated protein kinase-interacting protein 1-like [Vitis vinifera]
c62621.graph_c0	[T]	Signal transduction mechanisms	--	K05527|6.30796e-46|sly:101243741|sufE-like protein, chloroplastic; K05527 BolA protein (A)	[T]	Signal transduction mechanisms	BolA-like protein	SufE-like protein, chloroplastic (Precursor) GN=M3E9.70 OS=Arabidopsis thaliana (Mouse-ear cress) PE=1 SV=2	hypothetical protein MIMGU_mgv1a016782mg [Erythranthe guttata]
c66779.graph_c0	[R]	General function prediction only	Biological Process: methionine biosynthetic process (GO:0009086);; Biological Process: phosphorylation (GO:0016310);; Molecular Function: S-methyl-5-thioribose kinase activity (GO:0046522);;	K00899|0|sot:102601472|methylthioribose kinase-like; K00899 5-methylthioribose kinase [EC:2.7.1.100] (A)	--	--	Phosphotransferase enzyme family	Methylthioribose kinase GN=MTK OS=Arabidopsis thaliana (Mouse-ear cress) PE=1 SV=1	unnamed protein product [Coffea canephora]
c61774.graph_c0	--	--	Molecular Function: transporter activity (GO:0005215);; Cellular Component: plasma membrane (GO:0005886);; Biological Process: transport (GO:0006810);; Biological Process: response to stress (GO:0006950);; Cellular Component: integral component of membrane (GO:0016021);;	K09872|6.29926e-41|sly:544086|RAMP; tomato ripening associated membrane protein; K09872 aquaporin PIP (A)	[G]	Carbohydrate transport and metabolism	Major intrinsic protein	Probable aquaporin PIP-type pTOM75 OS=Solanum lycopersicum (Tomato) PE=2 SV=1	aquaporin PIP1;3 [Eustoma exaltatum subsp. russellianum]
c145574.graph_c0	--	--	Molecular Function: protein binding (GO:0005515);; Molecular Function: ion binding (GO:0043167);;	K09503|3.87787e-10|obr:102703666|dnaJ protein homolog 2-like; K09503 DnaJ homolog subfamily A member 2 (A)	[O]	Posttranslational modification, protein turnover, chaperones	--	DnaJ protein homolog (Precursor) GN=DNAJ1 OS=Cucumis sativus (Cucumber) PE=2 SV=1	PREDICTED: dnaJ protein homolog [Nelumbo nucifera]
c102316.graph_c0	--	--	Cellular Component: exocyst (GO:0000145);; Biological Process: exocytosis (GO:0006887);;	K07195|0|pper:PRUPE_ppa002946mg|hypothetical protein; K07195 exocyst complex component 7 (A)	[U]	Intracellular trafficking, secretion, and vesicular transport	Exo70 exocyst complex subunit	Exocyst complex component EXO70A1 GN=EXO70A1 OS=Arabidopsis thaliana (Mouse-ear cress) PE=1 SV=1	hypothetical protein PRUPE_ppa002946mg [Prunus persica]
c92995.graph_c0	[Q]	Secondary metabolites biosynthesis, transport and catabolism	Molecular Function: copper ion binding (GO:0005507);; Molecular Function: oxidoreductase activity (GO:0016491);; Biological Process: oxidation-reduction process (GO:0055114);;	--	--	--	Multicopper oxidase;; Multicopper oxidase;; Multicopper oxidase	Multicopper oxidase LPR1 (Precursor) GN=LPR1 OS=Arabidopsis thaliana (Mouse-ear cress) PE=2 SV=1	hypothetical protein PRUPE_ppa003395mg [Prunus persica]
c85815.graph_c0	[EH]	--	Molecular Function: magnesium ion binding (GO:0000287);; Molecular Function: acetolactate synthase activity (GO:0003984);; Biological Process: isoleucine biosynthetic process (GO:0009097);; Biological Process: valine biosynthetic process (GO:0009099);; Cellular Component: plastid (GO:0009536);; Molecular Function: thiamine pyrophosphate binding (GO:0030976);; Molecular Function: flavin adenine di…	K01652|1.15957e-65|sot:102595762|acetolactate synthase 2, chloroplastic-like; K01652 acetolactate synthase I/II/III large subunit [EC:2.2.1.6] (A)	[EH]	--	Thiamine pyrophosphate enzyme, N-terminal TPP binding domain	Acetolactate synthase 2, chloroplastic (Precursor) OS=Nicotiana tabacum (Common tobacco) PE=1 SV=1	unnamed protein product [Coffea canephora]
c62913.graph_c0	--	--	--	--	--	--	Aluminium induced protein	Stem-specific protein TSJT1 GN=TSJT1 OS=Nicotiana tabacum (Common tobacco) PE=2 SV=1	unnamed protein product [Coffea canephora]
c55193.graph_c0	--	--	--	--	--	--	Protein of unknown function (DUF3542)	--	unnamed protein product [Coffea canephora]
c50016.graph_c0	--	--	--	K01527|1.38249e-56|sot:102591076|transcription factor BTF3-like; K01527 nascent polypeptide-associated complex subunit beta (A)	[K]	Transcription	NAC domain	--	PREDICTED: transcription factor BTF3 homolog 4-like [Nicotiana tomentosiformis]
c70283.graph_c0	--	--	Molecular Function: nucleic acid binding (GO:0003676);;	K14327|2.11388e-70|sly:101253276|UPF2; regulator of nonsense transcripts UPF2; K14327 regulator of nonsense transcripts 2 (A)	[A]	RNA processing and modification	Up-frameshift suppressor 2;; MIF4G domain	Regulator of nonsense transcripts UPF2 GN=UPF2 OS=Arabidopsis thaliana (Mouse-ear cress) PE=2 SV=1	PREDICTED: regulator of nonsense transcripts UPF2 isoform X2 [Solanum lycopersicum]
c65105.graph_c0	--	--	Biological Process: metabolic process (GO:0008152);;	--	[E]	Amino acid transport and metabolism	Methyltransferase domain;; Methyltransferase domain;; Spermine/spermidine synthase	--	unnamed protein product [Coffea canephora]
c72399.graph_c0	[HC]	--	Molecular Function: cytochrome-b5 reductase activity, acting on NAD(P)H (GO:0004128);; Cellular Component: endoplasmic reticulum (GO:0005783);; Cellular Component: plasma membrane (GO:0005886);; Biological Process: N-terminal protein myristoylation (GO:0006499);; Cellular Component: plant-type cell wall (GO:0009505);; Biological Process: electron transport chain (GO:0022900);; Biological Process:…	K00326|2.40295e-171|pxb:103939884|NADH--cytochrome b5 reductase 1; K00326 cytochrome-b5 reductase [EC:1.6.2.2] (A)	[HC]	--	Oxidoreductase FAD-binding domain;; Oxidoreductase NAD-binding domain	NADH--cytochrome b5 reductase 1 GN=MVA3.13 OS=Arabidopsis thaliana (Mouse-ear cress) PE=1 SV=1	PREDICTED: NADH--cytochrome b5 reductase 1 [Nicotiana tomentosiformis]
c78810.graph_c1	[LKJ]	--	Molecular Function: helicase activity (GO:0004386);; Biological Process: protein targeting (GO:0006605);; Biological Process: nucleocytoplasmic transport (GO:0006913);; Biological Process: multicellular organismal development (GO:0007275);; Biological Process: establishment of protein localization to organelle (GO:0072594);; Molecular Function: organic cyclic compound binding (GO:0097159);; Molec…	K14807|0|tcc:TCM_029423|RNA helicase 1; K14807 ATP-dependent RNA helicase DDX51/DBP6 [EC:3.6.4.13] (A)	[A]	RNA processing and modification	DEAD/DEAH box helicase;; Helicase conserved C-terminal domain;; Type III restriction enzyme, res subunit	DEAD-box ATP-dependent RNA helicase 1 GN=RH1 OS=Arabidopsis thaliana (Mouse-ear cress) PE=2 SV=3	unnamed protein product [Coffea canephora]
c80245.graph_c0	[G]	Carbohydrate transport and metabolism	Molecular Function: catalytic activity (GO:0003824);; Biological Process: metabolic process (GO:0008152);;	K00791|0|sot:102594223|tRNA dimethylallyltransferase 2-like; K00791 tRNA dimethylallyltransferase [EC:2.5.1.75] (A)	[G]	Carbohydrate transport and metabolism	IPP transferase;; Isopentenyl transferase;; Histidine phosphatase superfamily (branch 1);; Stress responsive A/B Barrel Domain	Probable 2-carboxy-D-arabinitol-1-phosphatase {ECO:0000305} (Precursor) OS=Arabidopsis thaliana (Mouse-ear cress) PE=1 SV=1	unnamed protein product [Coffea canephora]
c86130.graph_c0	[J]	Translation, ribosomal structure and biogenesis	Molecular Function: endoribonuclease activity (GO:0004521);; Cellular Component: mitochondrion (GO:0005739);; Cellular Component: vacuole (GO:0005773);; Biological Process: gluconeogenesis (GO:0006094);; Biological Process: glycolytic process (GO:0006096);; Cellular Component: chloroplast stroma (GO:0009570);; Cellular Component: thylakoid (GO:0009579);; Biological Process: response to salt stres…	--	[J]	Translation, ribosomal structure and biogenesis	--	Reactive Intermediate Deaminase A, chloroplastic {ECO:0000303|PubMed:25070638} (Precursor) OS=Arabidopsis thaliana (Mouse-ear cress) PE=1 SV=1	Endoribonuclease L-PSP family protein [Theobroma cacao]
c59200.graph_c0	--	--	Biological Process: response to reactive oxygen species (GO:0000302);; Molecular Function: serine-type endopeptidase activity (GO:0004252);; Biological Process: proteolysis (GO:0006508);; Cellular Component: chloroplast stroma (GO:0009570);; Biological Process: systemic acquired resistance (GO:0009627);; Cellular Component: chloroplast envelope (GO:0009941);; Biological Process: regulation of gen…	K01358|1.79128e-16|sly:101247052|ATP-dependent Clp protease proteolytic subunit-related protein 4, chloroplastic; K01358 ATP-dependent Clp protease, protease subunit [EC:3.4.21.92] (A)	[O]	Posttranslational modification, protein turnover, chaperones	--	ATP-dependent Clp protease proteolytic subunit-related protein 4, chloroplastic (Precursor) GN=CLPR4 OS=Arabidopsis thaliana (Mouse-ear cress) PE=1 SV=1	PREDICTED: ATP-dependent Clp protease proteolytic subunit-related protein 4, chloroplastic [Solanum lycopersicum]
c73371.graph_c0	[E]	Amino acid transport and metabolism	Molecular Function: nucleotide binding (GO:0000166);; Biological Process: cellular amino acid biosynthetic process (GO:0008652);; Cellular Component: plastid (GO:0009536);; Molecular Function: kinase activity (GO:0016301);; Molecular Function: ion binding (GO:0043167);;	K00891|9.41447e-129|sot:102589179|shikimate kinase, chloroplastic-like; K00891 shikimate kinase [EC:2.7.1.71] (A)	--	--	Shikimate kinase;; AAA domain;; AAA domain;; Cytidylate kinase-like family	Shikimate kinase, chloroplastic (Precursor) GN=SK OS=Solanum lycopersicum (Tomato) PE=1 SV=1	unnamed protein product [Coffea canephora]
c76080.graph_c0	--	--	--	--	--	--	Domain of unknown function (DUF239);; Domain of unknown function (DUF4409)	--	PREDICTED: uncharacterized protein LOC105170589 [Sesamum indicum]
c46313.graph_c0	--	--	Biological Process: metabolic process (GO:0008152);; Molecular Function: oxidoreductase activity (GO:0016491);;	--	[V]	Defense mechanisms	--	Dihydroflavonol-4-reductase GN=F OS=Callistephus chinensis (China aster) PE=2 SV=1	PREDICTED: LOW QUALITY PROTEIN: vestitone reductase [Solanum lycopersicum]
c82312.graph_c0	--	--	Cellular Component: integral component of membrane (GO:0016021);;	--	[I]	Lipid transport and metabolism	GNS1/SUR4 family	Elongation of fatty acids protein 3-like GN=HOS3 OS=Arabidopsis thaliana (Mouse-ear cress) PE=2 SV=1	unnamed protein product [Coffea canephora]
c67917.graph_c0	--	--	Molecular Function: hydrolase activity, hydrolyzing O-glycosyl compounds (GO:0004553);; Cellular Component: extracellular region (GO:0005576);; Biological Process: metabolic process (GO:0008152);;	--	--	--	Glycosyl hydrolases family 17	Glucan endo-1,3-beta-glucosidase A (Precursor) OS=Solanum lycopersicum (Tomato) PE=1 SV=1	beta-1,3-glucanase [Cichorium intybus x Cichorium endivia]
c109269.graph_c0	--	--	Molecular Function: binding (GO:0005488);;	--	[R]	General function prediction only	Reverse transcriptase (RNA-dependent DNA polymerase)	Uncharacterized mitochondrial protein AtMg00810 GN=AtMg00810 OS=Arabidopsis thaliana (Mouse-ear cress) PE=4 SV=1	hypothetical protein VITISV_010143 [Vitis vinifera]
c53317.graph_c0	--	--	Molecular Function: exonuclease activity (GO:0004527);; Molecular Function: transferase activity, transferring phosphorus-containing groups (GO:0016772);; Biological Process: cellular metabolic process (GO:0044237);; Biological Process: primary metabolic process (GO:0044238);; Biological Process: single-organism cellular process (GO:0044763);; Biological Process: biological regulation (GO:0065007…	--	--	--	--	Probable inactive receptor kinase At3g08680 (Precursor) GN=At3g08680 OS=Arabidopsis thaliana (Mouse-ear cress) PE=1 SV=1	PREDICTED: probable inactive receptor kinase At4g23740 [Vitis vinifera]
c2051.graph_c0	--	--	Biological Process: response to gibberellin (GO:0009739);;	--	--	--	Protein of unknown function DUF260	LOB domain-containing protein 41 GN=F16B3.18 OS=Arabidopsis thaliana (Mouse-ear cress) PE=2 SV=1	unnamed protein product [Coffea canephora]
c27486.graph_c0	--	--	--	--	--	--	Helix-loop-helix DNA-binding domain	Transcription factor BEE 2 GN=AP22.3 OS=Arabidopsis thaliana (Mouse-ear cress) PE=2 SV=1	unnamed protein product [Coffea canephora]
c72022.graph_c0	[L]	Replication, recombination and repair	Biological Process: response to superoxide (GO:0000303);; Cellular Component: nucleus (GO:0005634);; Biological Process: cell death (GO:0008219);; Biological Process: response to salt stress (GO:0009651);; Biological Process: response to auxin (GO:0009733);; Biological Process: response to abscisic acid (GO:0009737);; Biological Process: response to carbohydrate (GO:0009743);; Biological Process:…	--	[D]	Cell cycle control, cell division, chromosome partitioning	PCI domain	--	unnamed protein product [Coffea canephora]
c147724.graph_c0	[L]	Replication, recombination and repair	--	--	--	--	TatD related DNase	--	--
c100353.graph_c0	--	--	Molecular Function: nucleic acid binding (GO:0003676);; Molecular Function: catalytic activity (GO:0003824);;	--	[R]	General function prediction only	--	Uncharacterized mitochondrial protein AtMg00310 GN=AtMg00310 OS=Arabidopsis thaliana (Mouse-ear cress) PE=4 SV=1	bZIP-like protein [Gossypium hirsutum]
c87212.graph_c0	--	--	Molecular Function: zinc ion binding (GO:0008270);;	--	[R]	General function prediction only	AN1-like Zinc finger	Zinc finger A20 and AN1 domain-containing stress-associated protein 5 GN=SAP5 OS=Arabidopsis thaliana (Mouse-ear cress) PE=2 SV=1	PREDICTED: zinc finger A20 and AN1 domain-containing stress-associated protein 5-like [Nicotiana tomentosiformis]
c89330.graph_c0	--	--	--	--	--	--	--	--	unnamed protein product [Coffea canephora]
c81851.graph_c0	--	--	Biological Process: DNA damage checkpoint (GO:0000077);; Biological Process: DNA repair (GO:0006281);; Molecular Function: exodeoxyribonuclease III activity (GO:0008853);; Cellular Component: checkpoint clamp complex (GO:0030896);;	K10994|4.08463e-154|rcu:RCOM_1433260|DNA repair protein rad9, putative (EC:3.1.11.2); K10994 cell cycle checkpoint control protein RAD9A [EC:3.1.11.2] (A)	[DL]	--	Rad9;; Rad9	--	PREDICTED: cell cycle checkpoint control protein RAD9B isoform X1 [Solanum lycopersicum]
c35362.graph_c0	--	--	Molecular Function: zinc ion binding (GO:0008270);; Cellular Component: integral component of membrane (GO:0016021);; Molecular Function: cellulose synthase (UDP-forming) activity (GO:0016760);; Biological Process: cellulose biosynthetic process (GO:0030244);;	K10999|1.17447e-40|pper:PRUPE_ppa000611mg|hypothetical protein; K10999 cellulose synthase A [EC:2.4.1.12] (A)	--	--	Zinc-binding RING-finger;; RING/Ubox like zinc-binding domain	Probable cellulose synthase A catalytic subunit 1 [UDP-forming] OS=Oryza sativa subsp. japonica (Rice) PE=2 SV=1	PREDICTED: cellulose synthase A catalytic subunit 1 [UDP-forming] [Vitis vinifera]
c78272.graph_c1	--	--	--	--	--	--	--	--	Uncharacterized protein TCM_010754 [Theobroma cacao]
c108332.graph_c0	--	--	--	--	--	--	--	--	PREDICTED: protein NRT1/ PTR FAMILY 5.5-like isoform X2 [Nicotiana sylvestris]
c83588.graph_c0	--	--	--	--	--	--	--	--	PREDICTED: uncharacterized protein LOC104245088 [Nicotiana sylvestris]
c74325.graph_c0	--	--	--	--	--	--	--	Translocase of chloroplast 90, chloroplastic GN=F5O24.190 OS=Arabidopsis thaliana (Mouse-ear cress) PE=1 SV=1	unnamed protein product [Coffea canephora]
c17547.graph_c0	--	--	Molecular Function: phospholipid binding (GO:0005543);;	--	--	--	--	Protein ENHANCED DISEASE RESISTANCE 2-like GN=EDR2L OS=Arabidopsis thaliana (Mouse-ear cress) PE=2 SV=1	unnamed protein product [Coffea canephora]
c17121.graph_c0	[G]	Carbohydrate transport and metabolism	Molecular Function: ribokinase activity (GO:0004747);; Molecular Function: ATP binding (GO:0005524);; Biological Process: D-ribose metabolic process (GO:0006014);; Molecular Function: fructokinase activity (GO:0008865);; Biological Process: phosphorylation (GO:0016310);; Biological Process: starch biosynthetic process (GO:0019252);;	K00847|1.16023e-61|vvi:100245852|fructokinase-2-like; K00847 fructokinase [EC:2.7.1.4] (A)	[G]	Carbohydrate transport and metabolism	pfkB family carbohydrate kinase	Fructokinase OS=Solanum tuberosum (Potato) PE=1 SV=1	fructokinase [Nicotiana tabacum]
c54218.graph_c0	--	--	--	--	--	--	--	--	PREDICTED: 9-cis-epoxycarotenoid dioxygenase NCED1, chloroplastic-like [Nicotiana sylvestris]
c59820.graph_c0	--	--	Cellular Component: plasmodesma (GO:0009506);; Biological Process: metal ion transport (GO:0030001);; Molecular Function: metal ion binding (GO:0046872);;	--	[P]	Inorganic ion transport and metabolism	Heavy-metal-associated domain	Heavy metal-associated isoprenylated plant protein 26 (Precursor) GN=F20M13.140 OS=Arabidopsis thaliana (Mouse-ear cress) PE=1 SV=1	PREDICTED: heavy metal-associated isoprenylated plant protein 26-like [Sesamum indicum]
c15418.graph_c0	--	--	--	--	--	--	TCP family transcription factor	Transcription factor CYCLOIDEA GN=CYC OS=Antirrhinum majus (Garden snapdragon) PE=1 SV=1	PREDICTED: transcription factor CYCLOIDEA-like [Pyrus x bretschneideri]
c114084.graph_c0	--	--	--	--	--	--	GIY-YIG catalytic domain	--	--
c22200.graph_c0	[Q]	Secondary metabolites biosynthesis, transport and catabolism	Molecular Function: iron ion binding (GO:0005506);; Molecular Function: electron carrier activity (GO:0009055);; Molecular Function: heme binding (GO:0020037);; Molecular Function: taxane 13-alpha-hydroxylase activity (GO:0050598);; Biological Process: oxidation-reduction process (GO:0055114);;	--	[QI]	--	--	Protopanaxadiol 6-hydroxylase OS=Panax ginseng (Korean ginseng) PE=1 SV=1	hypothetical protein PRUPE_ppa004984m2g, partial [Prunus persica]
c82914.graph_c0	--	--	--	K00555|1.80395e-35|pper:PRUPE_ppa003386mg|hypothetical protein; K00555 tRNA (guanine26-N2/guanine27-N2)-dimethyltransferase [EC:2.1.1.215 2.1.1.216] (A)	[J]	Translation, ribosomal structure and biogenesis	N2,N2-dimethylguanosine tRNA methyltransferase	Probable tRNA (guanine(26)-N(2))-dimethyltransferase 1 GN=At5g15810 OS=Arabidopsis thaliana (Mouse-ear cress) PE=2 SV=3	hypothetical protein PRUPE_ppa003386mg [Prunus persica]
c67636.graph_c0	--	--	--	--	[R]	General function prediction only	PPR repeat;; PPR repeat family	Putative pentatricopeptide repeat-containing protein At5g47460 GN=PCMP-E103 OS=Arabidopsis thaliana (Mouse-ear cress) PE=3 SV=1	unnamed protein product [Coffea canephora]
c47715.graph_c0	--	--	Molecular Function: actin binding (GO:0003779);; Cellular Component: actin cytoskeleton (GO:0015629);; Biological Process: actin filament depolymerization (GO:0030042);;	K05765|7.51605e-95|cam:101494606|actin-depolymerizing factor 5-like; K05765 cofilin (A)	[Z]	Cytoskeleton	Cofilin/tropomyosin-type actin-binding protein	Actin-depolymerizing factor 5 GN=ADF5 OS=Arabidopsis thaliana (Mouse-ear cress) PE=1 SV=1	unknown [Lotus japonicus]
c105431.graph_c0	[S]	Function unknown	Cellular Component: endoplasmic reticulum (GO:0005783);;	--	--	--	Mitochondrial biogenesis AIM24	--	hypothetical protein PRUPE_ppa009710mg [Prunus persica]
c19019.graph_c0	[Z]	Cytoskeleton	Molecular Function: GTPase activity (GO:0003924);; Molecular Function: structural constituent of cytoskeleton (GO:0005200);; Molecular Function: GTP binding (GO:0005525);; Cellular Component: cytoplasm (GO:0005737);; Cellular Component: microtubule (GO:0005874);; Cellular Component: plasma membrane (GO:0005886);; Biological Process: GTP catabolic process (GO:0006184);; Biological Process: microtu…	K07375|4.71717e-38|zma:100381281|uncharacterized LOC100381281; K07375 tubulin beta (A)	[Z]	Cytoskeleton	Tubulin/FtsZ family, GTPase domain	Tubulin beta-5 chain GN=TUBB5 OS=Triticum aestivum (Wheat) PE=2 SV=1	hypothetical protein M569_10394, partial [Genlisea aurea]
c56956.graph_c0	--	--	Cellular Component: photosystem I reaction center (GO:0009538);; Biological Process: photosynthesis (GO:0015979);;	K02695|5.22183e-59|sot:102590963|photosystem I reaction center subunit VI, chloroplastic-like; K02695 photosystem I subunit VI (A)	--	--	Photosystem I reaction centre subunit VI	Photosystem I reaction center subunit VI, chloroplastic (Precursor) GN=PSAH OS=Spinacia oleracea (Spinach) PE=1 SV=1	unnamed protein product [Coffea canephora]
c80465.graph_c0	--	--	Molecular Function: ATP binding (GO:0005524);; Biological Process: ATP catabolic process (GO:0006200);; Cellular Component: membrane (GO:0016020);; Molecular Function: ATPase activity (GO:0016887);;	--	[Q]	Secondary metabolites biosynthesis, transport and catabolism	ABC-2 type transporter	Putative pleiotropic drug resistance protein 7 OS=Oryza sativa subsp. japonica (Rice) PE=3 SV=1	unnamed protein product [Coffea canephora]
c97546.graph_c0	[RTKL]	--	Molecular Function: calmodulin-dependent protein kinase activity (GO:0004683);; Molecular Function: ATP binding (GO:0005524);; Biological Process: protein phosphorylation (GO:0006468);;	K07198|0|pper:PRUPE_ppa004347mg|hypothetical protein; K07198 5'-AMP-activated protein kinase, catalytic alpha subunit [EC:2.7.11.11] (A)	[T]	Signal transduction mechanisms	Protein kinase domain;; Protein tyrosine kinase;; Kinase-like;; RIO1 family	SNF1-related protein kinase catalytic subunit alpha KIN10 GN=At3g01090 OS=Arabidopsis thaliana (Mouse-ear cress) PE=1 SV=2	hypothetical protein PRUPE_ppa004347mg [Prunus persica]
c95486.graph_c0	--	--	Biological Process: response to heat (GO:0009408);; Biological Process: response to high light intensity (GO:0009644);; Biological Process: response to hydrogen peroxide (GO:0042542);;	--	--	--	Hsp20/alpha crystallin family	21.7 kDa class VI heat shock protein GN=HSP21.7 OS=Arabidopsis thaliana (Mouse-ear cress) PE=2 SV=1	unnamed protein product [Coffea canephora]
c44767.graph_c0	--	--	--	K10743|5.01061e-09|sot:102581592|ribonuclease H2 subunit A-like; K10743 ribonuclease H2 subunit A [EC:3.1.26.4] (A)	--	--	--	Ribonuclease H2 subunit A GN=At2g25100 OS=Arabidopsis thaliana (Mouse-ear cress) PE=2 SV=2	PREDICTED: ribonuclease H2 subunit A [Nicotiana tomentosiformis]
c106073.graph_c0	--	--	--	--	--	--	--	--	unnamed protein product [Coffea canephora]
c82590.graph_c0	--	--	--	--	--	--	--	--	unnamed protein product [Coffea canephora]
c83102.graph_c0	[L]	Replication, recombination and repair	Biological Process: DNA methylation (GO:0006306);; Molecular Function: methyltransferase activity (GO:0008168);;	K00558|0|sly:101267211|DNA (cytosine-5)-methyltransferase CMT3; K00558 DNA (cytosine-5)-methyltransferase 1 [EC:2.1.1.37] (A)	--	--	C-5 cytosine-specific DNA methylase;; Chromo (CHRromatin Organisation MOdifier) domain	DNA (cytosine-5)-methyltransferase 1 GN=MET2A OS=Zea mays (Maize) PE=1 SV=1	unnamed protein product [Coffea canephora]
c72392.graph_c0	--	--	--	--	--	--	--	--	unnamed protein product [Coffea canephora]
c93799.graph_c0	[C]	Energy production and conversion	--	K08738|1.30394e-11|pvu:PHAVU_008G050800g|hypothetical protein; K08738 cytochrome c (A)	[C]	Energy production and conversion	--	Cytochrome c OS=Vigna radiata var. radiata (Mung bean) PE=1 SV=1	hypothetical protein PHAVU_008G050800g [Phaseolus vulgaris]
c66661.graph_c0	[S]	Function unknown	Cellular Component: extracellular region (GO:0005576);; Biological Process: response to osmotic stress (GO:0006970);; Biological Process: metabolic process (GO:0008152);; Biological Process: response to water deprivation (GO:0009414);; Molecular Function: lyase activity (GO:0016829);;	--	--	--	Glyoxalase-like domain;; Glyoxalase/Bleomycin resistance protein/Dioxygenase superfamily	--	PREDICTED: uncharacterized protein YraH-like [Fragaria vesca subsp. vesca]
c123583.graph_c0	--	--	--	--	--	--	gag-polypeptide of LTR copia-type	--	hypothetical protein L484_023818 [Morus notabilis]
c59775.graph_c0	--	--	--	--	--	--	--	--	unnamed protein product [Coffea canephora]
c101079.graph_c0	--	--	Biological Process: defense response, incompatible interaction (GO:0009814);; Biological Process: cellular metabolic process (GO:0044237);; Biological Process: regulation of cellular process (GO:0050794);; Biological Process: cellular response to stimulus (GO:0051716);;	--	--	--	Calmodulin binding protein-like	--	unnamed protein product [Coffea canephora]
c60264.graph_c0	[J]	Translation, ribosomal structure and biogenesis	Molecular Function: nucleic acid binding (GO:0003676);; Molecular Function: methyltransferase activity (GO:0008168);; Biological Process: methylation (GO:0032259);;	--	[J]	Translation, ribosomal structure and biogenesis	Methyltransferase domain;; Methyltransferase small domain;; Ribosomal protein L11 methyltransferase (PrmA);; Methyltransferase domain;; Methyltransferase domain;; Putative RNA methylase family UPF0020;; Methyltransferase domain;; Conserved hypothetical protein 95;; Methyltransferase domain	--	unnamed protein product [Coffea canephora]
c56152.graph_c0	--	--	Molecular Function: beta-1,4-mannosylglycoprotein 4-beta-N-acetylglucosaminyltransferase activity (GO:0003830);; Biological Process: protein N-linked glycosylation (GO:0006487);; Cellular Component: membrane (GO:0016020);;	K00737|3.70223e-117|sot:102580971|beta-1,4-mannosyl-glycoprotein 4-beta-N-acetylglucosaminyltransferase-like; K00737 beta-1,4-mannosyl-glycoprotein beta-1,4-N-acetylglucosaminyltransferase [EC:2.4.1.144] (A)	--	--	Glycosyltransferase family 17	--	PREDICTED: uncharacterized protein LOC104249027 [Nicotiana sylvestris]
c109665.graph_c0	--	--	Cellular Component: ubiquitin ligase complex (GO:0000151);; Molecular Function: ubiquitin-protein transferase activity (GO:0004842);; Cellular Component: plasma membrane (GO:0005886);; Biological Process: regulation of abscisic acid biosynthetic process (GO:0010115);; Biological Process: leaf senescence (GO:0010150);; Biological Process: regulation of chlorophyll catabolic process (GO:0010271);; …	--	[S]	Function unknown	U-box domain;; Zinc-finger of the MIZ type in Nse subunit	U-box domain-containing protein 44 GN=F2D10.27 OS=Arabidopsis thaliana (Mouse-ear cress) PE=1 SV=1	hypothetical protein PRUPE_ppa001500mg [Prunus persica]
c84400.graph_c0	--	--	Molecular Function: transferase activity, transferring glycosyl groups (GO:0016757);;	--	--	--	Glycosyl transferase family 8	Probable galacturonosyltransferase-like 7 GN=GATL7 OS=Arabidopsis thaliana (Mouse-ear cress) PE=2 SV=1	PREDICTED: probable galacturonosyltransferase-like 7 [Solanum lycopersicum]
c78648.graph_c0	--	--	Cellular Component: membrane (GO:0016020);; Biological Process: Golgi vesicle transport (GO:0048193);;	--	--	--	Syntaxin 6, N-terminal	Syntaxin-61 GN=F3M18.7 OS=Arabidopsis thaliana (Mouse-ear cress) PE=1 SV=1	unnamed protein product [Coffea canephora]
c78331.graph_c0	--	--	--	--	--	--	--	--	unnamed protein product [Coffea canephora]
c91871.graph_c0	--	--	--	--	--	--	--	--	hypothetical protein PRUPE_ppa006778mg [Prunus persica]
c103793.graph_c0	--	--	Molecular Function: catalytic activity (GO:0003824);;	K03163|2.10074e-105|pper:PRUPE_ppa001622mg|hypothetical protein; K03163 DNA topoisomerase I [EC:5.99.1.2] (A)	[L]	Replication, recombination and repair	--	--	hypothetical protein PRUPE_ppa001622mg [Prunus persica]
c54195.graph_c0	--	--	--	--	[O]	Posttranslational modification, protein turnover, chaperones	Domain associated at C-terminal with AAA	--	hypothetical protein MIMGU_mgv1a005299mg [Erythranthe guttata]
c76337.graph_c0	--	--	--	--	--	--	CCT motif;; B-box zinc finger	Zinc finger protein CONSTANS-LIKE 13 GN=COL13 OS=Arabidopsis thaliana (Mouse-ear cress) PE=2 SV=1	PREDICTED: zinc finger protein CONSTANS-LIKE 13 isoform X2 [Nicotiana tomentosiformis]
c92346.graph_c0	--	--	Molecular Function: carboxylic ester hydrolase activity (GO:0052689);;	--	[I]	Lipid transport and metabolism	--	--	hypothetical protein PRUPE_ppa007880mg [Prunus persica]
c69584.graph_c0	--	--	Cellular Component: mitochondrial inner membrane presequence translocase complex (GO:0005744);; Biological Process: intracellular protein transport (GO:0006886);; Molecular Function: P-P-bond-hydrolysis-driven protein transmembrane transporter activity (GO:0015450);; Cellular Component: integral component of membrane (GO:0016021);;	K17795|1.26471e-91|cit:102622854|mitochondrial import inner membrane translocase subunit TIM17-2-like; K17795 mitochondrial import inner membrane translocase subunit TIM17 (A)	[U]	Intracellular trafficking, secretion, and vesicular transport	Tim17/Tim22/Tim23/Pmp24 family	Mitochondrial import inner membrane translocase subunit TIM17-2 GN=TIM17-2 OS=Arabidopsis thaliana (Mouse-ear cress) PE=1 SV=2	PREDICTED: mitochondrial import inner membrane translocase subunit TIM17-2-like [Sesamum indicum]
c74259.graph_c0	--	--	--	--	[R]	General function prediction only	Reverse transcriptase (RNA-dependent DNA polymerase)	Putative ribonuclease H protein At1g65750 GN=At1g65750 OS=Arabidopsis thaliana (Mouse-ear cress) PE=3 SV=1	RNA-directed DNA polymerase (Reverse transcriptase); Ribonuclease H [Medicago truncatula]
c127584.graph_c0	--	--	Biological Process: telomere maintenance (GO:0000723);; Molecular Function: DNA helicase activity (GO:0003678);; Biological Process: DNA repair (GO:0006281);; Biological Process: DNA duplex unwinding (GO:0032508);;	--	[D]	Cell cycle control, cell division, chromosome partitioning	Helitron helicase-like domain at N-terminus	--	unnamed protein product [Coffea canephora]
c48295.graph_c0	--	--	Biological Process: cytokinin metabolic process (GO:0009690);; Molecular Function: oxidoreductase activity, acting on CH-OH group of donors (GO:0016614);;	K00279|1.59061e-21|pop:POPTR_0006s23760g|POPTRDRAFT_819456; cytokinin oxidase family protein; K00279 cytokinin dehydrogenase [EC:1.5.99.12] (A)	[C]	Energy production and conversion	FAD binding domain	Cytokinin dehydrogenase 7 GN=F13M11.? OS=Arabidopsis thaliana (Mouse-ear cress) PE=1 SV=1	unnamed protein product [Coffea canephora]
c93770.graph_c0	--	--	--	--	[D]	Cell cycle control, cell division, chromosome partitioning	PUB domain	--	hypothetical protein PRUPE_ppa002194mg [Prunus persica]
c165924.graph_c0	[P]	Inorganic ion transport and metabolism	--	--	--	--	Siderophore-interacting protein	--	--
c46719.graph_c0	[RTKL]	--	--	--	[T]	Signal transduction mechanisms	Protein kinase domain;; Protein tyrosine kinase	Probable LRR receptor-like serine/threonine-protein kinase At1g56130 (Precursor) GN=At1g56130 OS=Arabidopsis thaliana (Mouse-ear cress) PE=2 SV=2	PREDICTED: probable LRR receptor-like serine/threonine-protein kinase At1g56140 [Nicotiana tomentosiformis]
c89726.graph_c0	[G]	Carbohydrate transport and metabolism	Biological Process: pentose-phosphate shunt (GO:0006098);; Molecular Function: 6-phosphogluconolactonase activity (GO:0017057);;	K01057|1.57699e-30|sly:101264118|probable 6-phosphogluconolactonase 1; K01057 6-phosphogluconolactonase [EC:3.1.1.31] (A)	[G]	Carbohydrate transport and metabolism	Glucosamine-6-phosphate isomerases/6-phosphogluconolactonase	Probable 6-phosphogluconolactonase 2 OS=Oryza sativa subsp. japonica (Rice) PE=2 SV=1	unnamed protein product [Coffea canephora]
c73288.graph_c0	[G]	Carbohydrate transport and metabolism	Molecular Function: ATP binding (GO:0005524);; Biological Process: nicotinamide nucleotide metabolic process (GO:0046496);; Molecular Function: ATP-dependent NAD(P)H-hydrate dehydratase activity (GO:0047453);; Biological Process: photoperiodism, flowering (GO:0048573);;	K17757|1.47374e-131|vvi:100244161|ATP-dependent (S)-NAD(P)H-hydrate dehydratase; K17757 ATP-dependent NAD(P)H-hydrate dehydratase [EC:4.2.1.93] (A)	[G]	Carbohydrate transport and metabolism	Carbohydrate kinase	ATP-dependent (S)-NAD(P)H-hydrate dehydratase {ECO:0000255|HAMAP-Rule:MF_03157} GN=VIT_05s0020g02800 OS=Vitis vinifera (Grape) PE=3 SV=1	unnamed protein product [Coffea canephora]
c87441.graph_c0	--	--	--	--	--	--	--	--	hypothetical protein PRUPE_ppa002613mg [Prunus persica]
c85981.graph_c0	--	--	Biological Process: NAD biosynthetic process (GO:0009435);; Molecular Function: nucleotidyltransferase activity (GO:0016779);;	K06210|4.58928e-39|cam:101514214|nicotinamide mononucleotide adenylyltransferase 1-like; K06210 nicotinamide mononucleotide adenylyltransferase [EC:2.7.7.1 2.7.7.18] (A)	[H]	Coenzyme transport and metabolism	--	Nicotinamide mononucleotide adenylyltransferase GN=NMNAT OS=Arabidopsis thaliana (Mouse-ear cress) PE=2 SV=1	PREDICTED: nicotinamide mononucleotide adenylyltransferase isoform X4 [Vitis vinifera]
c64498.graph_c0	--	--	Molecular Function: sequence-specific DNA binding transcription factor activity (GO:0003700);; Cellular Component: nucleus (GO:0005634);; Biological Process: regulation of transcription, DNA-templated (GO:0006355);; Molecular Function: sequence-specific DNA binding (GO:0043565);;	--	[K]	Transcription	KNOX2 domain;; KNOX1 domain;; Homeobox KN domain;; ELK domain;; Homeobox domain	Homeobox protein SBH1 GN=H1 OS=Glycine max (Soybean) PE=2 SV=1	unknown [Populus trichocarpa]
c60284.graph_c0	--	--	Molecular Function: catechol oxidase activity (GO:0004097);; Cellular Component: plastid (GO:0009536);; Biological Process: pigment biosynthetic process (GO:0046148);; Molecular Function: metal ion binding (GO:0046872);; Biological Process: oxidation-reduction process (GO:0055114);;	--	--	--	Protein of unknown function (DUF_B2219);; Common central domain of tyrosinase;; Polyphenol oxidase middle domain	Polyphenol oxidase, chloroplastic (Precursor) OS=Malus domestica (Apple) PE=2 SV=1	unnamed protein product [Coffea canephora]
c85821.graph_c0	--	--	Cellular Component: endosome (GO:0005768);; Cellular Component: endoplasmic reticulum (GO:0005783);; Cellular Component: Golgi apparatus (GO:0005794);; Cellular Component: trans-Golgi network (GO:0005802);; Cellular Component: cytosol (GO:0005829);; Cellular Component: chloroplast (GO:0009507);; Biological Process: vesicle-mediated transport (GO:0016192);;	--	[U]	Intracellular trafficking, secretion, and vesicular transport	PRA1 family protein	PRA1 family protein B4 GN=PRA1B4 OS=Arabidopsis thaliana (Mouse-ear cress) PE=1 SV=1	hypothetical protein PRUPE_ppa011121mg [Prunus persica]
c75659.graph_c0	[I]	Lipid transport and metabolism	Cellular Component: mitochondrion (GO:0005739);; Biological Process: phosphatidylinositol biosynthetic process (GO:0006661);; Molecular Function: CDP-diacylglycerol-glycerol-3-phosphate 3-phosphatidyltransferase activity (GO:0008444);; Cellular Component: chloroplast envelope (GO:0009941);; Cellular Component: integral component of membrane (GO:0016021);;	K00995|1.42008e-98|sot:102579477|cardiolipin synthase-like; K00995 CDP-diacylglycerol--glycerol-3-phosphate 3-phosphatidyltransferase [EC:2.7.8.5] (A)	[I]	Lipid transport and metabolism	CDP-alcohol phosphatidyltransferase	CDP-diacylglycerol--glycerol-3-phosphate 3-phosphatidyltransferase 1, chloroplastic (Precursor) GN=T16B24.7 OS=Arabidopsis thaliana (Mouse-ear cress) PE=1 SV=1	unnamed protein product [Coffea canephora]
c47008.graph_c0	--	--	Molecular Function: DNA binding (GO:0003677);; Molecular Function: chromatin binding (GO:0003682);;	--	--	--	--	--	unnamed protein product [Coffea canephora]
c94428.graph_c0	--	--	--	--	--	--	--	--	PREDICTED: uncharacterized protein LOC105157368 [Sesamum indicum]
c61900.graph_c0	--	--	--	--	--	--	--	--	PREDICTED: GATA transcription factor 12-like [Solanum tuberosum]
c67686.graph_c0	--	--	Molecular Function: protein binding (GO:0005515);;	--	--	--	Zinc knuckle	Probable receptor-like protein kinase At5g15080 GN=At5g15080 OS=Arabidopsis thaliana (Mouse-ear cress) PE=2 SV=1	unnamed protein product [Vitis vinifera]
c12948.graph_c0	[IQR]	--	Cellular Component: plasma membrane (GO:0005886);; Cellular Component: chloroplast inner membrane (GO:0009706);; Molecular Function: oxidoreductase activity (GO:0016491);; Biological Process: oxidation-reduction process (GO:0055114);;	--	[Q]	Secondary metabolites biosynthesis, transport and catabolism	short chain dehydrogenase;; KR domain;; NAD dependent epimerase/dehydratase family	Short-chain dehydrogenase TIC 32, chloroplastic GN=TIC32 OS=Arabidopsis thaliana (Mouse-ear cress) PE=2 SV=1	hypothetical protein JCGZ_20579 [Jatropha curcas]
c64033.graph_c0	[R]	General function prediction only	--	K13137|1.18785e-148|pop:POPTR_0001s17450g|POPTRDRAFT_829514; transducin family protein; K13137 serine-threonine kinase receptor-associated protein (A)	[I]	Lipid transport and metabolism	WD domain, G-beta repeat	Eukaryotic translation initiation factor 3 subunit I {ECO:0000255|HAMAP-Rule:MF_03008} GN=TIF3I1 OS=Arabidopsis thaliana (Mouse-ear cress) PE=2 SV=2	PREDICTED: serine-threonine kinase receptor-associated protein-like [Sesamum indicum]
c42749.graph_c0	--	--	Molecular Function: G-protein coupled receptor kinase activity (GO:0004703);; Molecular Function: ATP binding (GO:0005524);; Biological Process: protein phosphorylation (GO:0006468);; Cellular Component: integral component of membrane (GO:0016021);;	--	--	--	--	--	hypothetical protein POPTR_0003s07130g [Populus trichocarpa]
c82793.graph_c0	--	--	--	K13420|8.30008e-161|sly:101264408|LRR receptor-like serine/threonine-protein kinase EFR; K13420 LRR receptor-like serine/threonine-protein kinase FLS2 [EC:2.7.11.1] (A)	--	--	Leucine Rich repeats (2 copies);; Leucine rich repeat;; Leucine Rich Repeat;; Leucine rich repeat N-terminal domain	Probable leucine-rich repeat receptor-like protein kinase At2g33170 (Precursor) GN=At2g33170 OS=Arabidopsis thaliana (Mouse-ear cress) PE=2 SV=1	unnamed protein product [Coffea canephora]
c76201.graph_c0	--	--	Molecular Function: metal ion binding (GO:0046872);;	--	[K]	Transcription	MIZ/SP-RING zinc finger;; PHD-finger;; SAP domain	E3 SUMO-protein ligase SIZ1 OS=Arabidopsis thaliana (Mouse-ear cress) PE=1 SV=2	unnamed protein product [Coffea canephora]
c69156.graph_c0	--	--	--	--	--	--	AP2 domain	Ethylene-responsive transcription factor ERF118 GN=ERF118 OS=Arabidopsis thaliana (Mouse-ear cress) PE=2 SV=1	PREDICTED: ethylene-responsive transcription factor ERF118-like [Sesamum indicum]
c67769.graph_c0	[G]	Carbohydrate transport and metabolism	Molecular Function: sedoheptulose-7-phosphate:D-glyceraldehyde-3-phosphate glyceronetransferase activity (GO:0004801);; Cellular Component: mitochondrion (GO:0005739);; Biological Process: glycolytic process (GO:0006096);; Biological Process: pentose-phosphate shunt (GO:0006098);; Biological Process: aerobic respiration (GO:0009060);; Cellular Component: chloroplast stroma (GO:0009570);; Biologic…	K00616|0|mdm:103433158|uncharacterized LOC103433158; K00616 transaldolase [EC:2.2.1.2] (A)	[G]	Carbohydrate transport and metabolism	Transaldolase	Transaldolase {ECO:0000250|UniProtKB:P48983} (Fragments) OS=Capsicum annuum var. annuum (Red pepper) PE=1 SV=1	unnamed protein product [Coffea canephora]
c89125.graph_c0	--	--	Molecular Function: transferase activity (GO:0016740);;	--	--	--	Transferase family	Vinorine synthase GN=ACT OS=Rauvolfia serpentina (Serpentine wood) PE=1 SV=2	PREDICTED: vinorine synthase-like [Solanum tuberosum]
c94405.graph_c0	--	--	--	--	--	--	--	--	hypothetical protein MIMGU_mgv1a014512mg [Erythranthe guttata]
c99927.graph_c0	--	--	--	--	--	--	Protein of unknown function (DUF1635)	--	hypothetical protein PRUPE_ppa009918mg [Prunus persica]
c46385.graph_c0	--	--	--	--	--	--	--	Inactive anthranilate O-methyltransferase 1 GN=AAMT1I OS=Zea mays (Maize) PE=2 SV=1	Salicylate O-methyltransferase [Gossypium arboreum]
c74961.graph_c0	--	--	--	K14432|2.96074e-48|fve:101291997|ABSCISIC ACID-INSENSITIVE 5-like protein 7-like; K14432 ABA responsive element binding factor (A)	--	--	bZIP transcription factor;; Basic region leucine zipper	ABSCISIC ACID-INSENSITIVE 5-like protein 5 GN=T2P3 OS=Arabidopsis thaliana (Mouse-ear cress) PE=1 SV=1	unnamed protein product [Coffea canephora]
c62310.graph_c0	[G]	Carbohydrate transport and metabolism	Molecular Function: fructose-bisphosphate aldolase activity (GO:0004332);; Biological Process: glycolytic process (GO:0006096);;	K01623|4.06307e-102|sly:101266063|fructose-bisphosphate aldolase cytoplasmic isozyme-like; K01623 fructose-bisphosphate aldolase, class I [EC:4.1.2.13] (A)	[G]	Carbohydrate transport and metabolism	Fructose-bisphosphate aldolase class-I	Fructose-bisphosphate aldolase, cytoplasmic isozyme GN=ALDC OS=Cicer arietinum (Chickpea) PE=2 SV=1	PREDICTED: fructose-bisphosphate aldolase cytoplasmic isozyme-like [Nelumbo nucifera]
c83413.graph_c2	[RTKL]	--	Molecular Function: protein kinase activity (GO:0004672);; Biological Process: phosphorylation (GO:0016310);;	--	--	--	D-mannose binding lectin;; Protein tyrosine kinase;; Protein kinase domain;; PAN-like domain;; Protein tyrosine kinase;; Protein kinase domain;; Domain of unknown function (DUF3403)	G-type lectin S-receptor-like serine/threonine-protein kinase CES101 (Precursor) GN=CES101 OS=Arabidopsis thaliana (Mouse-ear cress) PE=2 SV=2	PREDICTED: LOW QUALITY PROTEIN: G-type lectin S-receptor-like serine/threonine-protein kinase At1g67520-like [Solanum tuberosum]
c87541.graph_c0	--	--	--	--	[Z]	Cytoskeleton	--	Profilin OS=Prunus avium (Cherry) PE=1 SV=1	--
c24955.graph_c0	--	--	--	--	[K]	Transcription	--	RNA polymerase II C-terminal domain phosphatase-like 4 GN=CPL4 OS=Arabidopsis thaliana (Mouse-ear cress) PE=1 SV=1	RNA polymerase II C-terminal domain phosphatase-like 4 [Glycine soja]
c112823.graph_c0	--	--	Molecular Function: iron ion binding (GO:0005506);; Molecular Function: electron carrier activity (GO:0009055);; Molecular Function: trans-cinnamate 4-monooxygenase activity (GO:0016710);; Molecular Function: heme binding (GO:0020037);; Biological Process: oxidation-reduction process (GO:0055114);;	K00487|3.03403e-60|pxb:103963306|trans-cinnamate 4-monooxygenase; K00487 trans-cinnamate 4-monooxygenase [EC:1.14.13.11] (A)	[Q]	Secondary metabolites biosynthesis, transport and catabolism	Cytochrome P450	Trans-cinnamate 4-monooxygenase GN=CYP73A19 OS=Cicer arietinum (Chickpea) PE=2 SV=2	PREDICTED: trans-cinnamate 4-monooxygenase [Pyrus x bretschneideri]
c71349.graph_c0	--	--	--	--	[R]	General function prediction only	--	Putative F-box/LRR-repeat protein 22 GN=FBL22 OS=Arabidopsis thaliana (Mouse-ear cress) PE=3 SV=1	PREDICTED: putative F-box/LRR-repeat protein 23 [Camelina sativa]
c50728.graph_c0	[K]	Transcription	--	K03626|2.79995e-31|pmum:103330764|nascent polypeptide-associated complex subunit alpha-like protein 1; K03626 nascent polypeptide-associated complex subunit alpha (A)	[K]	Transcription	NAC domain	Nascent polypeptide-associated complex subunit alpha-like protein 3 GN=At5g13850 OS=Arabidopsis thaliana (Mouse-ear cress) PE=1 SV=1	hypothetical protein JCGZ_24589 [Jatropha curcas]
c82010.graph_c0	--	--	Biological Process: embryo development ending in seed dormancy (GO:0009793);;	--	[R]	General function prediction only	PPR repeat family;; PPR repeat;; PPR repeat;; Pentatricopeptide repeat domain;; Evolutionarily conserved signalling intermediate in Toll pathway;; Anaphase-promoting complex, cyclosome, subunit 3;; Tetratricopeptide repeat;; Tetratricopeptide repeat;; Tetratricopeptide repeat;; Tetratricopeptide repeat;; Tetratricopeptide repeat;; TPR repeat;; Mitochondrial ATPase expression;; Tetratricopeptide r…	Pentatricopeptide repeat-containing protein At2g41720 GN=EMB2654 OS=Arabidopsis thaliana (Mouse-ear cress) PE=2 SV=1	PREDICTED: pentatricopeptide repeat-containing protein At2g41720 [Sesamum indicum]
c105372.graph_c0	--	--	Biological Process: response to molecule of bacterial origin (GO:0002237);; Molecular Function: protein serine/threonine kinase activity (GO:0004674);; Molecular Function: ATP binding (GO:0005524);; Biological Process: protein phosphorylation (GO:0006468);; Biological Process: transmembrane receptor protein tyrosine kinase signaling pathway (GO:0007169);; Biological Process: procambium histogenes…	--	--	--	Leucine Rich Repeat	Leucine-rich repeat receptor-like protein kinase PXL2 (Precursor) GN=PXL2 OS=Arabidopsis thaliana (Mouse-ear cress) PE=2 SV=1	unnamed protein product [Coffea canephora]
c54748.graph_c0	[Q]	Secondary metabolites biosynthesis, transport and catabolism	Molecular Function: binding (GO:0005488);; Molecular Function: oxidoreductase activity (GO:0016491);;	K15472|7.70357e-86|sot:102603857|premnaspirodiene oxygenase-like; K15472 premnaspirodiene oxygenase [EC:1.14.13.121] (A)	[Q]	Secondary metabolites biosynthesis, transport and catabolism	Cytochrome P450	Premnaspirodiene oxygenase GN=CYP71D55 OS=Hyoscyamus muticus (Egyptian henbane) PE=1 SV=1	unnamed protein product [Coffea canephora]
c136556.graph_c0	[C]	Energy production and conversion	Molecular Function: catalytic activity (GO:0003824);; Biological Process: metabolic process (GO:0008152);;	K00162|6.92318e-53|pper:PRUPE_ppa006552mg|hypothetical protein; K00162 pyruvate dehydrogenase E1 component beta subunit [EC:1.2.4.1] (A)	[C]	Energy production and conversion	Transketolase, pyrimidine binding domain	Pyruvate dehydrogenase E1 component subunit beta-3, chloroplastic (Precursor) GN=E1-BETA-2 OS=Arabidopsis thaliana (Mouse-ear cress) PE=2 SV=1	hypothetical protein PRUPE_ppa006552mg [Prunus persica]
c77111.graph_c0	--	--	Biological Process: MAPK cascade (GO:0000165);; Molecular Function: calmodulin binding (GO:0005516);; Cellular Component: Golgi apparatus (GO:0005794);; Cellular Component: plasma membrane (GO:0005886);; Biological Process: protein targeting to membrane (GO:0006612);; Cellular Component: plasmodesma (GO:0009506);; Biological Process: detection of biotic stimulus (GO:0009595);; Biological Process:…	K08472|6.42415e-14|mus:103973181|MLO-like protein 6; K08472 mlo protein (A)	--	--	Mlo family	MLO-like protein 2 GN=MLO2 OS=Arabidopsis thaliana (Mouse-ear cress) PE=1 SV=1	PREDICTED: MLO-like protein 6 [Musa acuminata subsp. malaccensis]
c70450.graph_c0	[T]	Signal transduction mechanisms	Biological Process: inactivation of MAPK activity (GO:0000188);; Cellular Component: nucleus (GO:0005634);; Biological Process: protein dephosphorylation (GO:0006470);; Molecular Function: protein tyrosine/serine/threonine phosphatase activity (GO:0008138);; Molecular Function: MAP kinase phosphatase activity (GO:0033549);;	K14819|2.87884e-56|sly:101256446|probable inactive dual specificity protein phosphatase-like At4g18593; K14819 dual specificity phosphatase 12 [EC:3.1.3.16 3.1.3.48] (A)	[V]	Defense mechanisms	--	Probable inactive dual specificity protein phosphatase-like At4g18593 GN=At4g18593 OS=Arabidopsis thaliana (Mouse-ear cress) PE=2 SV=1	unnamed protein product [Coffea canephora]
c19361.graph_c0	--	--	Molecular Function: inorganic diphosphatase activity (GO:0004427);; Cellular Component: mitochondrion (GO:0005739);; Cellular Component: plasma membrane (GO:0005886);; Biological Process: response to water deprivation (GO:0009414);; Biological Process: response to salt stress (GO:0009651);; Molecular Function: hydrogen-translocating pyrophosphatase activity (GO:0009678);; Cellular Component: plan…	K01507|1.37486e-43|pmum:103344065|pyrophosphate-energized vacuolar membrane proton pump 1-like; K01507 inorganic pyrophosphatase [EC:3.6.1.1] (A)	--	--	Inorganic H+ pyrophosphatase	Pyrophosphate-energized vacuolar membrane proton pump 1 GN=F7H2.3 OS=Arabidopsis thaliana (Mouse-ear cress) PE=1 SV=1	H+-pyrophosphatase [Vitis hybrid cultivar]
c64493.graph_c0	--	--	Cellular Component: extracellular region (GO:0005576);; Biological Process: carbohydrate metabolic process (GO:0005975);; Molecular Function: cellulase activity (GO:0008810);; Molecular Function: carbohydrate binding (GO:0030246);;	--	--	--	Glycosyl hydrolase family 9	Endoglucanase 19 (Precursor) GN=At4g11050 OS=Arabidopsis thaliana (Mouse-ear cress) PE=2 SV=1	hypothetical protein JCGZ_20460 [Jatropha curcas]
c108307.graph_c0	--	--	Molecular Function: hydrolase activity, acting on ester bonds (GO:0016788);;	--	--	--	Plant transposon protein	--	uncharacterized protein LOC100382118 [Zea mays]
c2110.graph_c0	--	--	--	--	[S]	Function unknown	FAM91 C-terminus	--	PREDICTED: protein FAM91A1 [Prunus mume]
c26219.graph_c0	--	--	--	--	--	--	Protein of unknown function (DUF793)	Protein BPS1, chloroplastic (Precursor) GN=BPS1 OS=Arabidopsis thaliana (Mouse-ear cress) PE=2 SV=1	PREDICTED: protein BPS1, chloroplastic-like [Sesamum indicum]
c83277.graph_c0	[L]	Replication, recombination and repair	Molecular Function: transferase activity (GO:0016740);; Molecular Function: organic cyclic compound binding (GO:0097159);; Molecular Function: heterocyclic compound binding (GO:1901363);;	--	[L]	Replication, recombination and repair	DNA polymerase III, delta subunit;; DNA polymerase III subunits gamma and tau domain III;; ATPase family associated with various cellular activities (AAA);; gag-polypeptide of LTR copia-type;; Retrotransposon gag protein;; gag-polypeptide of LTR copia-type	Protein STICHEL GN=STI OS=Arabidopsis thaliana (Mouse-ear cress) PE=1 SV=2	unnamed protein product [Coffea canephora]
c42415.graph_c0	[O]	Posttranslational modification, protein turnover, chaperones	Molecular Function: threonine-type endopeptidase activity (GO:0004298);; Cellular Component: nucleus (GO:0005634);; Cellular Component: cytoplasm (GO:0005737);; Biological Process: ubiquitin-dependent protein catabolic process (GO:0006511);; Cellular Component: proteasome core complex, alpha-subunit complex (GO:0019773);;	K02730|3.88722e-35|mdm:103417278|proteasome subunit alpha type-6; K02730 20S proteasome subunit alpha 1 [EC:3.4.25.1] (A)	[O]	Posttranslational modification, protein turnover, chaperones	Proteasome subunit A N-terminal signature	Proteasome subunit alpha type-6 GN=PAA1 OS=Nicotiana tabacum (Common tobacco) PE=1 SV=1	PREDICTED: proteasome subunit alpha type-6 [Malus domestica]
c18906.graph_c0	[T]	Signal transduction mechanisms	Molecular Function: protein serine/threonine phosphatase activity (GO:0004722);; Biological Process: protein dephosphorylation (GO:0006470);; Molecular Function: metal ion binding (GO:0046872);;	--	[T]	Signal transduction mechanisms	Protein phosphatase 2C	Probable protein phosphatase 2C 60 OS=Oryza sativa subsp. japonica (Rice) PE=2 SV=1	unnamed protein product [Coffea canephora]
c57370.graph_c0	--	--	Cellular Component: nucleus (GO:0005634);; Cellular Component: mitochondrion (GO:0005739);; Cellular Component: endoplasmic reticulum (GO:0005783);;	--	--	--	--	--	PREDICTED: uncharacterized protein LOC100260346 [Vitis vinifera]
c92928.graph_c0	--	--	--	--	--	--	--	Protein Ycf2 {ECO:0000255|HAMAP-Rule:MF_01330} OS=Eucalyptus globulus subsp. globulus (Tasmanian blue gum) PE=3 SV=1	hypothetical chloroplast RF2 [Tetracera scandens]
c87801.graph_c0	--	--	Cellular Component: ubiquitin ligase complex (GO:0000151);; Molecular Function: ubiquitin-protein transferase activity (GO:0004842);; Biological Process: protein ubiquitination (GO:0016567);;	--	[S]	Function unknown	U-box domain	U-box domain-containing protein 13 GN=PUB13 OS=Arabidopsis thaliana (Mouse-ear cress) PE=1 SV=1	PREDICTED: U-box domain-containing protein 13 [Prunus mume]
c72461.graph_c0	--	--	--	--	--	--	Plant specific eukaryotic initiation factor 4B	--	PREDICTED: eukaryotic translation initiation factor 4B [Sesamum indicum]
c103401.graph_c0	[F]	Nucleotide transport and metabolism	Molecular Function: uracil phosphoribosyltransferase activity (GO:0004845);; Biological Process: uracil salvage (GO:0006223);;	K00761|3.10032e-14|pop:POPTR_0006s09200g|hypothetical protein; K00761 uracil phosphoribosyltransferase [EC:2.4.2.9] (A)	[TZ]	--	--	Uracil phosphoribosyltransferase, chloroplastic (Precursor) GN=F5K20.200 OS=Arabidopsis thaliana (Mouse-ear cress) PE=1 SV=1	hypothetical protein JCGZ_25114 [Jatropha curcas]
c5926.graph_c0	--	--	--	K15601|2.68078e-22|pper:PRUPE_ppa024079mg|hypothetical protein; K15601 lysine-specific demethylase 3 [EC:1.14.11.-] (A)	[K]	Transcription	--	Lysine-specific demethylase JMJ25 GN=MLP3.6 OS=Arabidopsis thaliana (Mouse-ear cress) PE=1 SV=1	hypothetical protein PRUPE_ppa024079mg, partial [Prunus persica]
c120186.graph_c0	--	--	Molecular Function: nucleic acid binding (GO:0003676);; Molecular Function: zinc ion binding (GO:0008270);; Biological Process: DNA integration (GO:0015074);; Molecular Function: oxidoreductase activity (GO:0016491);; Biological Process: oxidation-reduction process (GO:0055114);;	--	[R]	General function prediction only	--	Endonuclease OS=Nicotiana tabacum (Common tobacco) PE=2 SV=1	hypothetical protein VITISV_035665 [Vitis vinifera]
c98622.graph_c0	--	--	--	K00670|1.37569e-29|pmum:103327997|N-alpha-acetyltransferase 16, NatA auxiliary subunit; K00670 peptide alpha-N-acetyltransferase [EC:2.3.1.88] (A)	--	--	--	--	PREDICTED: N-alpha-acetyltransferase 16, NatA auxiliary subunit [Prunus mume]
c58749.graph_c0	--	--	--	--	--	--	Protease inhibitor/seed storage/LTP family	--	--
c138942.graph_c0	--	--	--	--	--	--	Reverse transcriptase-like	--	--
c61975.graph_c0	[OC]	--	Cellular Component: cytoplasm (GO:0005737);; Biological Process: second-messenger-mediated signaling (GO:0019932);; Biological Process: cell redox homeostasis (GO:0045454);;	--	[OC]	--	Thioredoxin;; Phosducin	Thioredoxin domain-containing protein 9 homolog GN=At2g18990 OS=Arabidopsis thaliana (Mouse-ear cress) PE=2 SV=1	PREDICTED: thioredoxin domain-containing protein 9 homolog [Sesamum indicum]
c97826.graph_c0	--	--	Molecular Function: phosphoprotein phosphatase activity (GO:0004721);; Biological Process: metabolic process (GO:0008152);;	K14803|1.3195e-84|pper:PRUPE_ppa006733mg|hypothetical protein; K14803 protein phosphatase 2C homolog 2/3 [EC:3.1.3.16] (A)	[T]	Signal transduction mechanisms	--	Probable protein phosphatase 2C 49 GN=At3g62260 OS=Arabidopsis thaliana (Mouse-ear cress) PE=2 SV=1	hypothetical protein PRUPE_ppa006733mg [Prunus persica]
c117018.graph_c0	[NT]	--	--	--	--	--	CheW-like domain	--	--
c40975.graph_c0	--	--	Biological Process: meiotic nuclear division (GO:0007126);; Biological Process: nucleic acid metabolic process (GO:0090304);;	K10895|6.08397e-25|atr:s00045p00191080|AMTR_s00045p00191080; hypothetical protein; K10895 fanconi anemia group I protein (A)	[S]	Function unknown	FANCI solenoid 4	--	PREDICTED: Fanconi anemia group I protein homolog [Nelumbo nucifera]
c106486.graph_c0	[O]	Posttranslational modification, protein turnover, chaperones	Cellular Component: membrane (GO:0016020);;	--	[C]	Energy production and conversion	SPFH domain / Band 7 family	Hypersensitive-induced response protein 4 GN=HIR4 OS=Arabidopsis thaliana (Mouse-ear cress) PE=1 SV=1	hypothetical protein PRUPE_ppa009463mg [Prunus persica]
c82146.graph_c1	--	--	--	K06670|3.50128e-51|sot:102579304|sister chromatid cohesion 1 protein 3-like; K06670 cohesin complex subunit SCC1 (A)	[D]	Cell cycle control, cell division, chromosome partitioning	Conserved region of Rad21 / Rec8 like protein	Sister chromatid cohesion 1 protein 3 GN=SYN3 OS=Arabidopsis thaliana (Mouse-ear cress) PE=2 SV=2	unnamed protein product [Coffea canephora]
c47672.graph_c0	[J]	Translation, ribosomal structure and biogenesis	Molecular Function: RNA binding (GO:0003723);; Molecular Function: structural constituent of ribosome (GO:0003735);; Biological Process: translation (GO:0006412);; Cellular Component: small ribosomal subunit (GO:0015935);;	K02989|4.2877e-22|mdm:103423245|40S ribosomal protein S5-like; K02989 small subunit ribosomal protein S5e (A)	[J]	Translation, ribosomal structure and biogenesis	--	40S ribosomal protein S5 (Fragment) GN=RPS5 OS=Nicotiana plumbaginifolia (Leadwort-leaved tobacco) PE=2 SV=1	PREDICTED: 40S ribosomal protein S5-like [Malus domestica]
c3464.graph_c0	--	--	Molecular Function: nucleic acid binding (GO:0003676);; Molecular Function: iron ion binding (GO:0005506);; Molecular Function: electron carrier activity (GO:0009055);; Molecular Function: oxidoreductase activity, acting on CH-OH group of donors (GO:0016614);; Molecular Function: flavin adenine dinucleotide binding (GO:0050660);; Molecular Function: 2 iron, 2 sulfur cluster binding (GO:0051537);;…	K09842|1.2305e-61|pper:PRUPE_ppa000263mg|hypothetical protein; K09842 abscisic-aldehyde oxidase [EC:1.2.3.14] (A)	[F]	Nucleotide transport and metabolism	Molybdopterin-binding domain of aldehyde dehydrogenase	Abscisic-aldehyde oxidase GN=F20F1.2 OS=Arabidopsis thaliana (Mouse-ear cress) PE=1 SV=1	unnamed protein product [Coffea canephora]
c96583.graph_c0	--	--	Molecular Function: catalytic activity (GO:0003824);; Biological Process: metabolic process (GO:0008152);; Molecular Function: metal ion binding (GO:0046872);;	--	[O]	Posttranslational modification, protein turnover, chaperones	Peptidase M16 inactive domain	--	hypothetical protein PRUPE_ppa000497m1g, partial [Prunus persica]
c91799.graph_c0	--	--	--	K00928|1.02455e-21|vvi:100260089|aspartokinase 2, chloroplastic; K00928 aspartate kinase [EC:2.7.2.4] (A)	[E]	Amino acid transport and metabolism	--	Aspartokinase 2, chloroplastic (Precursor) GN=MUA22.6 OS=Arabidopsis thaliana (Mouse-ear cress) PE=1 SV=2	unnamed protein product [Coffea canephora]
c71718.graph_c0	--	--	--	K15414|2.25658e-91|sly:101268265|uncharacterized protein At2g39795, mitochondrial; K15414 complement component 1 Q subcomponent-binding protein, mitochondrial (A)	[C]	Energy production and conversion	Mitochondrial glycoprotein	Uncharacterized protein At2g39795, mitochondrial (Precursor) GN=At2g39795 OS=Arabidopsis thaliana (Mouse-ear cress) PE=2 SV=1	PREDICTED: uncharacterized protein At2g39795, mitochondrial isoform X1 [Sesamum indicum]
c53977.graph_c0	--	--	--	--	--	--	CAAD domains of cyanobacterial aminoacyl-tRNA synthetase	Protein CURVATURE THYLAKOID 1A, chloroplastic (Precursor) OS=Arabidopsis thaliana (Mouse-ear cress) PE=1 SV=1	hypothetical protein CISIN_1g031181mg [Citrus sinensis]
c35126.graph_c0	--	--	Molecular Function: transferase activity (GO:0016740);;	--	--	--	--	Serine/threonine-protein kinase OS=Arabidopsis thaliana (Mouse-ear cress) PE=1 SV=2	PREDICTED: U-box domain-containing protein 52-like [Sesamum indicum]
c4499.graph_c0	--	--	Molecular Function: nucleic acid binding (GO:0003676);; Biological Process: DNA integration (GO:0015074);;	--	[R]	General function prediction only	gag-polypeptide of LTR copia-type;; gag-polypeptide of LTR copia-type	--	PREDICTED: uncharacterized protein LOC104430866 [Eucalyptus grandis]
c85392.graph_c0	[R]	General function prediction only	Molecular Function: zinc ion binding (GO:0008270);; Molecular Function: geraniol dehydrogenase activity (GO:0047924);; Biological Process: oxidation-reduction process (GO:0055114);;	K00083|4.99737e-41|pvu:PHAVU_002G144500g|hypothetical protein; K00083 cinnamyl-alcohol dehydrogenase [EC:1.1.1.195] (A)	[Q]	Secondary metabolites biosynthesis, transport and catabolism	Alcohol dehydrogenase GroES-like domain	Geraniol dehydrogenase 1 GN=GEDH1 OS=Ocimum basilicum (Sweet basil) PE=1 SV=1	cinnamyl alcohol dehydrogenase 3 [Carthamus tinctorius]
c67883.graph_c0	--	--	--	--	--	--	Dof domain, zinc finger	Dof zinc finger protein DOF1.2 GN=DOF1.2 OS=Arabidopsis thaliana (Mouse-ear cress) PE=2 SV=1	unnamed protein product [Coffea canephora]
c105879.graph_c0	--	--	Biological Process: developmental process involved in reproduction (GO:0003006);; Biological Process: multicellular organismal development (GO:0007275);; Biological Process: cellular process (GO:0009987);; Biological Process: anatomical structure development (GO:0048856);;	--	--	--	--	Transcriptional regulator STERILE APETALA GN=SAP OS=Arabidopsis thaliana (Mouse-ear cress) PE=1 SV=1	unnamed protein product, partial [Coffea canephora]
c89092.graph_c0	--	--	Molecular Function: translation initiation factor activity (GO:0003743);; Biological Process: translational initiation (GO:0006413);;	K11593|1.06096e-50|pper:PRUPE_ppa000990mg|hypothetical protein; K11593 eukaryotic translation initiation factor 2C (A)	[J]	Translation, ribosomal structure and biogenesis	Piwi domain	Protein argonaute 4B GN=OsJ_13701 OS=Oryza sativa subsp. japonica (Rice) PE=2 SV=1	PREDICTED: protein argonaute 4 [Beta vulgaris subsp. vulgaris]
c28104.graph_c0	[KAD]	--	--	K09422|3.4327e-101|sot:102586849|protein ODORANT1-like; K09422 myb proto-oncogene protein, plant (A)	[K]	Transcription	Myb-like DNA-binding domain;; Myb-like DNA-binding domain	Protein ODORANT1 GN=ODO1 OS=Petunia hybrida (Petunia) PE=2 SV=1	unnamed protein product [Coffea canephora]
c104810.graph_c0	--	--	Molecular Function: phosphatidylinositol phosphate kinase activity (GO:0016307);; Biological Process: phosphatidylinositol metabolic process (GO:0046488);;	K00889|2.38693e-19|vvi:100258261|phosphatidylinositol 4-phosphate 5-kinase 8-like; K00889 1-phosphatidylinositol-4-phosphate 5-kinase [EC:2.7.1.68] (A)	[T]	Signal transduction mechanisms	MORN repeat	Phosphatidylinositol 4-phosphate 5-kinase 8 GN=PIP5K8 OS=Arabidopsis thaliana (Mouse-ear cress) PE=1 SV=1	unnamed protein product [Coffea canephora]
c59658.graph_c2	[R]	General function prediction only	Molecular Function: nucleotide binding (GO:0000166);; Molecular Function: nucleic acid binding (GO:0003676);;	--	[R]	General function prediction only	RNA recognition motif. (a.k.a. RRM, RBD, or RNP domain);; RNA recognition motif (a.k.a. RRM, RBD, or RNP domain);; RNA recognition motif. (a.k.a. RRM, RBD, or RNP domain)	UBP1-associated proteins 1A GN=UBA1A OS=Arabidopsis thaliana (Mouse-ear cress) PE=1 SV=2	PREDICTED: RNA-binding protein 24-B-like [Solanum tuberosum]
c111671.graph_c0	[L]	Replication, recombination and repair	--	K10747|2.46652e-56|csv:101213447|DNA ligase 1-like; K10747 DNA ligase 1 [EC:6.5.1.1 6.5.1.6 6.5.1.7] (A)	[L]	Replication, recombination and repair	ATP dependent DNA ligase C terminal region	DNA ligase 1 (Precursor) GN=LIG1 OS=Arabidopsis thaliana (Mouse-ear cress) PE=2 SV=2	unnamed protein product, partial [Coffea canephora]
c96503.graph_c0	--	--	Cellular Component: integral component of membrane (GO:0016021);; Molecular Function: transferase activity, transferring hexosyl groups (GO:0016758);;	--	[GM]	--	galactosyl transferase GMA12/MNN10 family	Galactomannan galactosyltransferase 1 GN=GMGT1 OS=Cyamopsis tetragonoloba (Guar) PE=1 SV=1	hypothetical protein PRUPE_ppa005681mg [Prunus persica]
c51150.graph_c0	[G]	Carbohydrate transport and metabolism	Biological Process: alkaloid biosynthetic process (GO:0009821);; Cellular Component: cytoplasmic membrane-bounded vesicle (GO:0016023);; Molecular Function: raucaffricine beta-glucosidase activity (GO:0050247);; Molecular Function: vomilenine glucosyltransferase activity (GO:0050506);;	K01188|4.70336e-39|fve:101307288|beta-glucosidase 13-like; K01188 beta-glucosidase [EC:3.2.1.21] (A)	[G]	Carbohydrate transport and metabolism	Glycosyl hydrolase family 1	Raucaffricine-O-beta-D-glucosidase GN=RG OS=Rauvolfia serpentina (Serpentine wood) PE=1 SV=1	unnamed protein product [Coffea canephora]
c83493.graph_c0	--	--	Molecular Function: binding (GO:0005488);;	--	[R]	General function prediction only	gag-polypeptide of LTR copia-type;; Retrotransposon gag protein;; gag-polypeptide of LTR copia-type	Endonuclease OS=Nicotiana tabacum (Common tobacco) PE=2 SV=1	PREDICTED: uncharacterized protein LOC104879574 [Vitis vinifera]
c95380.graph_c0	--	--	Molecular Function: nucleotide binding (GO:0000166);; Cellular Component: nucleus (GO:0005634);; Cellular Component: cytosol (GO:0005829);; Cellular Component: plasmodesma (GO:0009506);;	K14018|3.18827e-21|gmx:102662313|uncharacterized LOC102662313; K14018 phospholipase A-2-activating protein (A)	[I]	Lipid transport and metabolism	PUL domain	--	PREDICTED: uncharacterized protein LOC102662313 [Glycine max]
c72558.graph_c0	--	--	--	--	[Z]	Cytoskeleton	CTLH/CRA C-terminal to LisH motif domain	--	unnamed protein product [Coffea canephora]
c81668.graph_c0	--	--	--	--	--	--	--	--	unnamed protein product [Coffea canephora]
c74176.graph_c1	[J]	Translation, ribosomal structure and biogenesis	Molecular Function: structural constituent of ribosome (GO:0003735);; Cellular Component: ribosome (GO:0005840);; Biological Process: translation (GO:0006412);;	K02930|0|vvi:100255110|60S ribosomal protein L4; K02930 large subunit ribosomal protein L4e (A)	[A]	RNA processing and modification	Ribosomal protein L4/L1 family;; 60S ribosomal protein L4 C-terminal domain	60S ribosomal protein L4-1 GN=RPL4A OS=Arabidopsis thaliana (Mouse-ear cress) PE=2 SV=1	PREDICTED: 60S ribosomal protein L4 [Vitis vinifera]
c73833.graph_c0	--	--	--	--	--	--	PHD-finger	Origin of replication complex subunit 1 {ECO:0000303|PubMed:10996242} OS=Oryza sativa subsp. japonica (Rice) PE=2 SV=1	unnamed protein product [Coffea canephora]
c171022.graph_c0	--	--	--	--	--	--	Phytoreovirus S7 protein	--	--
c78069.graph_c0	[E]	Amino acid transport and metabolism	Biological Process: amino acid transmembrane transport (GO:0003333);; Molecular Function: catalase activity (GO:0004096);; Cellular Component: peroxisome (GO:0005777);; Molecular Function: amino acid transmembrane transporter activity (GO:0015171);; Cellular Component: integral component of membrane (GO:0016021);; Molecular Function: heme binding (GO:0020037);; Biological Process: hydrogen peroxi…	K13863|0|tcc:TCM_025840|Cationic amino acid transporter 2 isoform 1; K13863 solute carrier family 7 (cationic amino acid transporter), member 1 (A)	[E]	Amino acid transport and metabolism	Amino acid permease;; Amino acid permease;; C-terminus of AA_permease	Cationic amino acid transporter 2, vacuolar GN=CAT2 OS=Arabidopsis thaliana (Mouse-ear cress) PE=2 SV=1	PREDICTED: cationic amino acid transporter 2, vacuolar-like isoform X1 [Nicotiana tomentosiformis]
c31928.graph_c0	--	--	Biological Process: response to molecule of bacterial origin (GO:0002237);; Molecular Function: ubiquitin-protein transferase activity (GO:0004842);; Cellular Component: nucleus (GO:0005634);; Biological Process: ubiquitin-dependent protein catabolic process (GO:0006511);; Biological Process: signal transduction (GO:0007165);; Biological Process: stomatal complex morphogenesis (GO:0010103);; Biol…	--	[R]	General function prediction only	--	F-box protein FBX14 GN=FBX14 OS=Arabidopsis thaliana (Mouse-ear cress) PE=2 SV=1	PREDICTED: transport inhibitor response 1-like protein [Nicotiana tomentosiformis]
c72444.graph_c0	--	--	Molecular Function: SNARE binding (GO:0000149);; Biological Process: cell morphogenesis (GO:0000902);; Molecular Function: receptor activity (GO:0004872);; Molecular Function: soluble NSF attachment protein activity (GO:0005483);; Cellular Component: late endosome (GO:0005770);; Cellular Component: Golgi apparatus (GO:0005794);; Cellular Component: trans-Golgi network (GO:0005802);; Cellular Comp…	K08493|6.76993e-91|pop:POPTR_0010s17150g|POPTRDRAFT_833700; vesical transport v-SNARE 12 family protein; K08493 vesicle transport through interaction with t-SNAREs 1 (A)	[U]	Intracellular trafficking, secretion, and vesicular transport	Snare region anchored in the vesicle membrane C-terminus;; Vesicle transport v-SNARE protein N-terminus	Vesicle transport v-SNARE 12 GN=T24P13.5 OS=Arabidopsis thaliana (Mouse-ear cress) PE=1 SV=3	vesical transport v-SNARE 12 family protein [Populus trichocarpa]
c100951.graph_c0	--	--	--	--	--	--	AP2 domain	Ethylene-responsive transcription factor CRF4 GN=T13J8.60 OS=Arabidopsis thaliana (Mouse-ear cress) PE=1 SV=2	hypothetical protein POPTR_0001s10300g [Populus trichocarpa]
c80856.graph_c1	--	--	Molecular Function: DNA binding (GO:0003677);; Molecular Function: zinc ion binding (GO:0008270);;	--	[K]	Transcription	BAH domain;; PHD-finger	Thioredoxin X, chloroplastic (Precursor) GN=F14I3.8 OS=Arabidopsis thaliana (Mouse-ear cress) PE=2 SV=2	BAH and coiled-coil domain-containing protein 1 [Morus notabilis]
c81332.graph_c0	--	--	--	--	--	--	Plant protein of unknown function (DUF946)	--	unnamed protein product [Coffea canephora]
c79405.graph_c0	[H]	Coenzyme transport and metabolism	Biological Process: maltose metabolic process (GO:0000023);; Molecular Function: ferrochelatase activity (GO:0004325);; Biological Process: pentose-phosphate shunt (GO:0006098);; Biological Process: heme biosynthetic process (GO:0006783);; Biological Process: carotenoid biosynthetic process (GO:0016117);; Biological Process: methylglyoxal catabolic process to D-lactate (GO:0019243);; Biological P…	K01772|0|cit:102629045|ferrochelatase-2, chloroplastic-like; K01772 ferrochelatase [EC:4.99.1.1] (A)	[H]	Coenzyme transport and metabolism	Ferrochelatase	Ferrochelatase-2, chloroplastic (Precursor) GN=HEMH OS=Oryza sativa subsp. indica (Rice) PE=2 SV=2	PREDICTED: ferrochelatase-2, chloroplastic [Sesamum indicum]
c4004.graph_c0	--	--	Cellular Component: Golgi apparatus (GO:0005794);;	--	--	--	--	--	PREDICTED: uncharacterized protein LOC103337080 isoform X1 [Prunus mume]
c98607.graph_c0	--	--	--	--	--	--	--	--	PREDICTED: uncharacterized protein LOC103339555 [Prunus mume]
c86473.graph_c0	[R]	General function prediction only	Biological Process: metabolic process (GO:0008152);; Molecular Function: hydrolase activity (GO:0016787);;	--	[I]	Lipid transport and metabolism	--	--	unnamed protein product [Coffea canephora]
c72712.graph_c0	[V]	Defense mechanisms	Molecular Function: ATP binding (GO:0005524);; Biological Process: ATP catabolic process (GO:0006200);; Cellular Component: integral component of membrane (GO:0016021);; Molecular Function: ATPase activity, coupled to transmembrane movement of substances (GO:0042626);; Biological Process: transmembrane transport (GO:0055085);;	K05658|3.88772e-137|tcc:TCM_029573|P-glycoprotein 9 isoform 1; K05658 ATP-binding cassette, subfamily B (MDR/TAP), member 1 [EC:3.6.3.44] (A)	[Q]	Secondary metabolites biosynthesis, transport and catabolism	ABC transporter transmembrane region	ABC transporter B family member 9 GN=F15J5.20 OS=Arabidopsis thaliana (Mouse-ear cress) PE=3 SV=2	ABC transporter B family member 9 [Gossypium arboreum]
c19283.graph_c0	[C]	Energy production and conversion	Molecular Function: inorganic diphosphatase activity (GO:0004427);; Cellular Component: mitochondrion (GO:0005739);; Cellular Component: plasma membrane (GO:0005886);; Biological Process: response to water deprivation (GO:0009414);; Biological Process: response to salt stress (GO:0009651);; Molecular Function: hydrogen-translocating pyrophosphatase activity (GO:0009678);; Cellular Component: plan…	--	--	--	--	Pyrophosphate-energized vacuolar membrane proton pump OS=Vigna radiata var. radiata (Mung bean) PE=1 SV=4	PREDICTED: pyrophosphate-energized vacuolar membrane proton pump-like [Vitis vinifera]
c119287.graph_c0	--	--	Molecular Function: protein dimerization activity (GO:0046983);;	--	--	--	--	Transcription factor BIM2 GN=T6L1.19 OS=Arabidopsis thaliana (Mouse-ear cress) PE=1 SV=1	hypothetical protein PRUPE_ppa003436mg [Prunus persica]
c104151.graph_c0	[L]	Replication, recombination and repair	Molecular Function: RNA binding (GO:0003723);; Molecular Function: RNA-directed DNA polymerase activity (GO:0003964);; Molecular Function: RNA-DNA hybrid ribonuclease activity (GO:0004523);; Biological Process: RNA-dependent DNA replication (GO:0006278);; Biological Process: DNA integration (GO:0015074);; Molecular Function: metal ion binding (GO:0046872);;	--	[R]	General function prediction only	--	--	putative polyprotein [Oryza sativa Japonica Group]
c24663.graph_c0	--	--	--	--	[Q]	Secondary metabolites biosynthesis, transport and catabolism	--	ABC transporter G family member 40 GN=T16N11.3 OS=Arabidopsis thaliana (Mouse-ear cress) PE=1 SV=1	--
c79119.graph_c0	--	--	--	--	[R]	General function prediction only	PHD-finger	Histone-lysine N-methyltransferase ATX3 GN=F15G16.130 OS=Arabidopsis thaliana (Mouse-ear cress) PE=2 SV=2	unnamed protein product [Coffea canephora]
c12463.graph_c0	--	--	--	--	--	--	--	--	Choline dehydrogenase [Gossypium arboreum]
c74214.graph_c0	--	--	Molecular Function: binding (GO:0005488);;	--	[R]	General function prediction only	gag-polypeptide of LTR copia-type;; Retrotransposon gag protein;; gag-polypeptide of LTR copia-type	--	PREDICTED: uncharacterized protein LOC104244468 [Nicotiana sylvestris]
c30542.graph_c0	--	--	Molecular Function: nucleic acid binding (GO:0003676);; Molecular Function: catalytic activity (GO:0003824);; Biological Process: DNA metabolic process (GO:0006259);;	--	[R]	General function prediction only	--	--	hypothetical protein VITISV_001332 [Vitis vinifera]
c57159.graph_c0	[GEPR]	--	Molecular Function: transporter activity (GO:0005215);; Biological Process: transport (GO:0006810);;	--	[R]	General function prediction only	Sugar (and other) transporter	Sugar transporter ERD6-like 18 GN=SFP2 OS=Arabidopsis thaliana (Mouse-ear cress) PE=2 SV=1	unnamed protein product [Coffea canephora]
c28950.graph_c0	[HE]	--	Molecular Function: O-phospho-L-serine:2-oxoglutarate aminotransferase activity (GO:0004648);; Biological Process: L-serine biosynthetic process (GO:0006564);; Molecular Function: pyridoxal phosphate binding (GO:0030170);;	K00831|1.25682e-80|vvi:100854444|phosphoserine aminotransferase 2, chloroplastic-like; K00831 phosphoserine aminotransferase [EC:2.6.1.52] (A)	[HE]	--	Aminotransferase class-V	Phosphoserine aminotransferase 2, chloroplastic (Precursor) GN=PSAT2 OS=Arabidopsis thaliana (Mouse-ear cress) PE=2 SV=1	PREDICTED: phosphoserine aminotransferase 2, chloroplastic-like, partial [Vitis vinifera]
c121184.graph_c0	--	--	Molecular Function: DNA binding (GO:0003677);;	--	--	--	Domain of unknown function (DUF296)	--	unnamed protein product [Coffea canephora]
c96097.graph_c0	[O]	Posttranslational modification, protein turnover, chaperones	Molecular Function: metalloendopeptidase activity (GO:0004222);; Cellular Component: cytosol (GO:0005829);; Biological Process: proteolysis (GO:0006508);; Molecular Function: zinc ion binding (GO:0008270);;	K01411|2.23032e-94|pvu:PHAVU_006G0775000|hypothetical protein; K01411 nardilysin [EC:3.4.24.61] (A)	[O]	Posttranslational modification, protein turnover, chaperones	Peptidase M16 inactive domain	Zinc-metallopeptidase, peroxisomal GN=PXM16 OS=Arabidopsis thaliana (Mouse-ear cress) PE=2 SV=1	PREDICTED: insulin-degrading enzyme isoform X2 [Sesamum indicum]
c65899.graph_c0	--	--	Molecular Function: zinc ion binding (GO:0008270);;	--	[O]	Posttranslational modification, protein turnover, chaperones	Zinc finger, C3HC4 type (RING finger);; Ring finger domain;; Zinc finger, C3HC4 type (RING finger)	--	unnamed protein product [Coffea canephora]
c81732.graph_c0	--	--	--	--	--	--	MULE transposase domain;; Transposase, Mutator family;; FAR1 DNA-binding domain	Protein FAR1-RELATED SEQUENCE 5 GN=FRS5 OS=Arabidopsis thaliana (Mouse-ear cress) PE=2 SV=1	PREDICTED: protein FAR1-RELATED SEQUENCE 5-like [Malus domestica]
c83494.graph_c0	--	--	--	--	[T]	Signal transduction mechanisms	NB-ARC domain	Putative late blight resistance protein homolog R1A-6 GN=R1A-6 OS=Solanum demissum (Wild potato) PE=3 SV=2	unnamed protein product [Coffea canephora]
c59403.graph_c0	--	--	--	--	[I]	Lipid transport and metabolism	Oxysterol-binding protein	Oxysterol-binding protein-related protein 3C GN=ORP3C OS=Arabidopsis thaliana (Mouse-ear cress) PE=2 SV=1	PREDICTED: oxysterol-binding protein-related protein 3C-like isoform X2 [Malus domestica]
c126938.graph_c0	--	--	--	K17604|1.2167e-65|pmum:103344504|uncharacterized LOC103344504; K17604 zinc finger SWIM domain-containing protein 3 (A)	--	--	MuDR family transposase	--	PREDICTED: uncharacterized protein LOC103344504 [Prunus mume]
c61681.graph_c0	--	--	--	--	[R]	General function prediction only	Zinc knuckle;; Endonuclease/Exonuclease/phosphatase family	--	PREDICTED: uncharacterized protein LOC103936764 [Pyrus x bretschneideri]
c74362.graph_c0	--	--	--	K15053|2.60472e-115|sot:102583629|charged multivesicular body protein 7-like; K15053 charged multivesicular body protein 7 (A)	[S]	Function unknown	Snf7	--	unnamed protein product [Coffea canephora]
c17053.graph_c0	[RTKL]	--	Molecular Function: protein tyrosine kinase activity (GO:0004713);; Molecular Function: ATP binding (GO:0005524);; Biological Process: DNA repair (GO:0006281);; Biological Process: chromatin organization (GO:0006325);; Biological Process: protein phosphorylation (GO:0006468);; Biological Process: circadian rhythm (GO:0007623);; Molecular Function: RNA polymerase II carboxy-terminal domain kinase …	K03097|5.91195e-66|pxb:103941366|casein kinase II subunit alpha-like; K03097 casein kinase II subunit alpha [EC:2.7.11.1] (A)	[TDK]	--	Protein kinase domain;; Protein tyrosine kinase;; Phosphotransferase enzyme family	Casein kinase II subunit alpha GN=ACK2 OS=Zea mays (Maize) PE=1 SV=1	unknown [Medicago truncatula]
c104583.graph_c0	--	--	Cellular Component: proteasome complex (GO:0000502);;	K03039|1.82001e-65|pper:PRUPE_ppa007016mg|hypothetical protein; K03039 26S proteasome regulatory subunit N9 (A)	[O]	Posttranslational modification, protein turnover, chaperones	--	26S proteasome non-ATPase regulatory subunit 13 homolog B GN=RPN9B OS=Arabidopsis thaliana (Mouse-ear cress) PE=1 SV=1	hypothetical protein PRUPE_ppa007016mg [Prunus persica]
c48212.graph_c0	--	--	--	--	--	--	--	--	unnamed protein product [Coffea canephora]
c92539.graph_c0	[V]	Defense mechanisms	Molecular Function: ATP binding (GO:0005524);; Biological Process: ATP catabolic process (GO:0006200);; Cellular Component: chloroplast envelope (GO:0009941);; Cellular Component: integral component of membrane (GO:0016021);; Molecular Function: ATPase activity, coupled to transmembrane movement of substances (GO:0042626);; Biological Process: transmembrane transport (GO:0055085);;	--	[Q]	Secondary metabolites biosynthesis, transport and catabolism	ABC transporter;; Predicted ATPase of the ABC class;; Protein of unknown function (DUF1602)	ABC transporter B family member 28 GN=M7J2.180 OS=Arabidopsis thaliana (Mouse-ear cress) PE=2 SV=1	PREDICTED: ABC transporter B family member 28 isoform X2 [Sesamum indicum]
c104965.graph_c0	[J]	Translation, ribosomal structure and biogenesis	Molecular Function: aminoacyl-tRNA editing activity (GO:0002161);; Molecular Function: isoleucine-tRNA ligase activity (GO:0004822);; Molecular Function: ATP binding (GO:0005524);; Cellular Component: cytosol (GO:0005829);; Biological Process: gluconeogenesis (GO:0006094);; Biological Process: glycolytic process (GO:0006096);; Biological Process: isoleucyl-tRNA aminoacylation (GO:0006428);; Biolo…	K01870|4.33022e-117|pmum:103322443|probable isoleucine--tRNA ligase, cytoplasmic; K01870 isoleucyl-tRNA synthetase [EC:6.1.1.5] (A)	[J]	Translation, ribosomal structure and biogenesis	--	--	hypothetical protein PRUPE_ppa000442mg [Prunus persica]
c72943.graph_c6	[CP]	--	Molecular Function: NADH dehydrogenase (ubiquinone) activity (GO:0008137);; Cellular Component: chloroplast (GO:0009507);; Cellular Component: integral component of membrane (GO:0016021);; Biological Process: ATP synthesis coupled electron transport (GO:0042773);; Molecular Function: quinone binding (GO:0048038);;	K05577|0|sly:3950404|ndhF, LyesC2p020; NADH-plastoquinone oxidoreductase subunit 5; K05577 NAD(P)H-quinone oxidoreductase subunit 5 [EC:1.6.5.3] (A)	[C]	Energy production and conversion	NADH-Ubiquinone/plastoquinone (complex I), various chains;; NADH-Ubiquinone oxidoreductase (complex I), chain 5 N-terminus	NAD(P)H-quinone oxidoreductase subunit 5, chloroplastic GN=ndhF OS=Coffea arabica (Arabian coffee) PE=3 SV=1	NADH dehydrogenase, putative [Anthocleista grandiflora]
c133457.graph_c0	[L]	Replication, recombination and repair	--	--	--	--	Transposase IS116/IS110/IS902 family	--	--
c11927.graph_c0	--	--	Molecular Function: binding (GO:0005488);;	--	[R]	General function prediction only	GAG-pre-integrase domain	Endonuclease OS=Nicotiana tabacum (Common tobacco) PE=2 SV=1	hypothetical protein VITISV_027576 [Vitis vinifera]
c141400.graph_c0	--	--	--	--	--	--	Late embryogenesis abundant protein	--	unnamed protein product [Coffea canephora]
c138573.graph_c0	--	--	--	--	[S]	Function unknown	Armadillo/beta-catenin-like repeat	U-box domain-containing protein 3 GN=PUB3 OS=Arabidopsis thaliana (Mouse-ear cress) PE=2 SV=2	U-box domain-containing protein 13 [Morus notabilis]
c90426.graph_c0	[S]	Function unknown	--	--	[S]	Function unknown	Oligomerisation domain	Protein Iojap-related, mitochondrial (Precursor) GN=At1g67620 OS=Arabidopsis thaliana (Mouse-ear cress) PE=2 SV=1	PREDICTED: protein Iojap-related, mitochondrial [Nicotiana tomentosiformis]
c85604.graph_c0	--	--	--	--	--	--	--	30S ribosomal protein S31, chloroplastic (Precursor) GN=RPS31 OS=Spinacia oleracea (Spinach) PE=1 SV=2	PREDICTED: 30S ribosomal protein S31, chloroplastic [Nicotiana tomentosiformis]
c78017.graph_c0	--	--	Biological Process: cytokinesis by cell plate formation (GO:0000911);; Molecular Function: guanyl-nucleotide exchange factor activity (GO:0005085);; Molecular Function: GTP binding (GO:0005525);; Cellular Component: nucleus (GO:0005634);; Cellular Component: cytosol (GO:0005829);; Cellular Component: plasma membrane (GO:0005886);; Biological Process: acetyl-CoA metabolic process (GO:0006084);; Bi…	--	[T]	Signal transduction mechanisms	Dedicator of cytokinesis;; C2 domain in Dock180 and Zizimin proteins;; C2 domain in Dock180 and Zizimin proteins	--	unnamed protein product [Coffea canephora]
c93699.graph_c0	[G]	Carbohydrate transport and metabolism	Molecular Function: glycerone kinase activity (GO:0004371);; Molecular Function: ATP binding (GO:0005524);; Cellular Component: cytoplasm (GO:0005737);; Biological Process: glycerol metabolic process (GO:0006071);; Biological Process: response to symbiotic fungus (GO:0009610);; Biological Process: cellular response to phosphate starvation (GO:0016036);; Biological Process: phosphorylation (GO:001…	K00863|2.07687e-57|tcc:TCM_013222|3,4-dihydroxy-2-butanone kinase, putative; K00863 dihydroxyacetone kinase [EC:2.7.1.29] (A)	[G]	Carbohydrate transport and metabolism	--	Putative 3,4-dihydroxy-2-butanone kinase GN=DHBK OS=Solanum lycopersicum (Tomato) PE=2 SV=1	PREDICTED: putative 3,4-dihydroxy-2-butanone kinase-like, partial [Cucumis sativus]
c85304.graph_c0	--	--	--	--	--	--	Aluminium induced protein	--	PREDICTED: stem-specific protein TSJT1-like [Prunus mume]
c77100.graph_c0	[S]	Function unknown	Molecular Function: transferase activity, transferring phosphorus-containing groups (GO:0016772);;	--	--	--	Leucine Rich repeats (2 copies);; Leucine rich repeat;; Leucine Rich Repeat;; Leucine Rich repeat;; Leucine rich repeat;; Leucine rich repeat N-terminal domain	LRR receptor-like serine/threonine-protein kinase EFR (Precursor) GN=EFR OS=Arabidopsis thaliana (Mouse-ear cress) PE=1 SV=1	PREDICTED: LRR receptor-like serine/threonine-protein kinase EFR [Sesamum indicum]
c102089.graph_c0	--	--	--	--	--	--	--	Protein FLX-like 3 OS=Arabidopsis thaliana (Mouse-ear cress) PE=1 SV=1	hypothetical protein PRUPE_ppa009784mg [Prunus persica]
c83209.graph_c0	[RTKL]	--	Biological Process: MAPK cascade (GO:0000165);; Molecular Function: protein serine/threonine kinase activity (GO:0004674);; Molecular Function: copper ion binding (GO:0005507);; Molecular Function: ATP binding (GO:0005524);; Biological Process: protein phosphorylation (GO:0006468);; Molecular Function: electron carrier activity (GO:0009055);; Molecular Function: carbohydrate binding (GO:0030246);;	--	--	--	Domain of unknown function (DUF4216);; Protein kinase domain;; Protein tyrosine kinase;; Glycerol-3-phosphate acyltransferase N-terminal;; Protein tyrosine kinase;; Protein kinase domain	Probable L-type lectin-domain containing receptor kinase S.7 (Precursor) GN=LECRKS7 OS=Arabidopsis thaliana (Mouse-ear cress) PE=2 SV=1	PREDICTED: probable L-type lectin-domain containing receptor kinase S.7 [Sesamum indicum]
c80901.graph_c0	--	--	Molecular Function: actin binding (GO:0003779);; Cellular Component: nucleus (GO:0005634);; Cellular Component: F-actin capping protein complex (GO:0008290);; Biological Process: actin filament-based movement (GO:0030048);; Biological Process: Golgi localization (GO:0051645);; Biological Process: mitochondrion localization (GO:0051646);; Biological Process: actin filament capping (GO:0051693);; B…	K10364|3.27196e-155|sot:102578400|F-actin-capping protein subunit alpha-like; K10364 capping protein (actin filament) muscle Z-line, alpha (A)	[Z]	Cytoskeleton	F-actin capping protein alpha subunit;; Rubber elongation factor protein (REF)	F-actin-capping protein subunit alpha GN=At3g05520 OS=Arabidopsis thaliana (Mouse-ear cress) PE=2 SV=2	unnamed protein product [Coffea canephora]
c111829.graph_c0	--	--	--	K12604|5.98539e-26|pper:PRUPE_ppa000030mg|hypothetical protein; K12604 CCR4-NOT transcription complex subunit 1 (A)	[K]	Transcription	--	--	hypothetical protein PRUPE_ppa000030mg [Prunus persica]
c45993.graph_c0	--	--	--	--	--	--	--	--	PREDICTED: uncharacterized protein LOC100259858 [Vitis vinifera]
c75021.graph_c0	--	--	--	--	--	--	IQ calmodulin-binding motif	Protein IQ-DOMAIN 31 GN=IQD31 OS=Arabidopsis thaliana (Mouse-ear cress) PE=1 SV=1	PREDICTED: protein IQ-DOMAIN 1 [Nelumbo nucifera]
c65049.graph_c0	--	--	--	--	[R]	General function prediction only	zinc-binding in reverse transcriptase;; Reverse transcriptase-like	Putative ribonuclease H protein At1g65750 GN=At1g65750 OS=Arabidopsis thaliana (Mouse-ear cress) PE=3 SV=1	unnamed protein product [Coffea canephora]
c73294.graph_c0	--	--	Cellular Component: cytoplasm (GO:0005737);; Biological Process: L-phenylalanine catabolic process (GO:0006559);; Biological Process: cinnamic acid biosynthetic process (GO:0009800);; Molecular Function: phenylalanine ammonia-lyase activity (GO:0045548);;	K10775|8.49281e-112|pvu:PHAVU_001G1777000|hypothetical protein; K10775 phenylalanine ammonia-lyase [EC:4.3.1.24] (A)	[Q]	Secondary metabolites biosynthesis, transport and catabolism	--	Phenylalanine ammonia-lyase 1 GN=PAL1 OS=Daucus carota (Wild carrot) PE=3 SV=1	phenylalanine ammonia-lyase [Rudbeckia hirta]
c71115.graph_c0	--	--	Molecular Function: binding (GO:0005488);; Biological Process: transcription, DNA-templated (GO:0006351);;	--	[K]	Transcription	SRF-type transcription factor (DNA-binding and dimerisation domain)	Agamous-like MADS-box protein AGL62 GN=AGL62 OS=Arabidopsis thaliana (Mouse-ear cress) PE=1 SV=1	unnamed protein product [Coffea canephora]
c76770.graph_c0	--	--	--	--	--	--	--	--	unnamed protein product [Coffea canephora]
c137692.graph_c0	--	--	--	--	--	--	Protein of unknown function (DUF3987)	--	--
c78319.graph_c0	[R]	General function prediction only	Molecular Function: dephospho-CoA kinase activity (GO:0004140);; Molecular Function: pantetheine-phosphate adenylyltransferase activity (GO:0004595);; Molecular Function: ATP binding (GO:0005524);; Cellular Component: nucleus (GO:0005634);; Cellular Component: cytosol (GO:0005829);; Biological Process: lipid metabolic process (GO:0006629);; Biological Process: response to salt stress (GO:0009651)…	K02201|3.86014e-52|sly:101267963|phosphopantetheine adenylyltransferase; K02201 pantetheine-phosphate adenylyltransferase [EC:2.7.7.3] (A)	[R]	General function prediction only	Cytidylyltransferase	Phosphopantetheine adenylyltransferase GN=T30D6.24 OS=Arabidopsis thaliana (Mouse-ear cress) PE=1 SV=1	unnamed protein product [Coffea canephora]
c70280.graph_c0	--	--	Biological Process: DNA metabolic process (GO:0006259);; Cellular Component: cytoplasmic membrane-bounded vesicle (GO:0016023);;	--	[D]	Cell cycle control, cell division, chromosome partitioning	--	--	PREDICTED: uncharacterized protein LOC104225845 [Nicotiana sylvestris]
c120445.graph_c0	--	--	--	--	--	--	--	--	unnamed protein product [Coffea canephora]
c18308.graph_c0	--	--	Molecular Function: transferase activity (GO:0016740);;	K08857|1.02427e-27|vvi:100258125|serine/threonine-protein kinase Nek5; K08857 NIMA (never in mitosis gene a)-related kinase [EC:2.7.11.1] (A)	[R]	General function prediction only	--	Serine/threonine-protein kinase Nek5 OS=Oryza sativa subsp. japonica (Rice) PE=3 SV=1	unnamed protein product [Coffea canephora]
c27616.graph_c0	[S]	Function unknown	Biological Process: phosphatidylinositol biosynthetic process (GO:0006661);;	--	[S]	Function unknown	SNARE associated Golgi protein	Uncharacterized membrane protein At4g09580 GN=At4g09580 OS=Arabidopsis thaliana (Mouse-ear cress) PE=1 SV=1	unnamed protein product [Coffea canephora]
c55012.graph_c0	--	--	Molecular Function: transferase activity, transferring acyl groups (GO:0016746);;	--	--	--	Transferase family	BAHD acyltransferase DCR GN=MRO11.2 OS=Arabidopsis thaliana (Mouse-ear cress) PE=2 SV=1	HXXXD-type acyl-transferase family protein [Theobroma cacao]
c47200.graph_c0	--	--	Molecular Function: nucleotide binding (GO:0000166);; Molecular Function: RNA binding (GO:0003723);; Cellular Component: intracellular (GO:0005622);; Biological Process: RNA processing (GO:0006396);; Biological Process: embryo sac egg cell differentiation (GO:0009560);; Biological Process: embryo development ending in seed dormancy (GO:0009793);;	--	[A]	RNA processing and modification	--	--	unnamed protein product [Coffea canephora]
c29329.graph_c0	--	--	Molecular Function: nucleic acid binding (GO:0003676);;	--	[R]	General function prediction only	--	Uncharacterized mitochondrial protein AtMg01250 GN=AtMg01250 OS=Arabidopsis thaliana (Mouse-ear cress) PE=4 SV=1	PREDICTED: putative ribonuclease H protein At1g65750-like [Fragaria vesca subsp. vesca]
c58209.graph_c0	--	--	--	--	--	--	--	--	PREDICTED: protein YLS9 [Nicotiana sylvestris]
c80397.graph_c0	--	--	--	--	[R]	General function prediction only	Reverse transcriptase (RNA-dependent DNA polymerase)	--	endonuclease-reverse transcriptase, partial [Metarhizium majus ARSEF 297]
c17248.graph_c0	--	--	Molecular Function: oxidoreductase activity, acting on single donors with incorporation of molecular oxygen, incorporation of two atoms of oxygen (GO:0016702);; Molecular Function: 9,9'-dicis-carotene:quinone oxidoreductase activity (GO:0052886);; Molecular Function: 7,9,9'-tricis-neurosporene:quinone oxidoreductase activity (GO:0052887);; Biological Process: 9,9'-di-cis-zeta-carotene desaturatio…	K09840|2.29895e-46|tcc:TCM_016684|Nine-cis-epoxycarotenoid dioxygenase 4; K09840 9-cis-epoxycarotenoid dioxygenase [EC:1.13.11.51] (A)	[Q]	Secondary metabolites biosynthesis, transport and catabolism	Retinal pigment epithelial membrane protein	Probable carotenoid cleavage dioxygenase 4, chloroplastic (Precursor) GN=T18B16.140 OS=Arabidopsis thaliana (Mouse-ear cress) PE=1 SV=1	unnamed protein product [Coffea canephora]
c47893.graph_c0	--	--	--	K11593|4.19379e-83|sly:101264839|AGO6; protein argonaute 16-like; K11593 eukaryotic translation initiation factor 2C (A)	[J]	Translation, ribosomal structure and biogenesis	Domain of unknown function (DUF1785)	Protein argonaute 4A GN=P0038F12.13 OS=Oryza sativa subsp. japonica (Rice) PE=2 SV=1	unnamed protein product [Coffea canephora]
c34051.graph_c0	--	--	--	--	--	--	--	Transcription elongation factor 1 homolog GN=At5g46030 OS=Arabidopsis thaliana (Mouse-ear cress) PE=2 SV=1	BnaC02g47300D [Brassica napus]
c64161.graph_c0	--	--	--	--	--	--	--	--	unnamed protein product [Coffea canephora]
c60094.graph_c0	--	--	--	--	[R]	General function prediction only	LisH	Transcriptional corepressor LEUNIG GN=LUG OS=Arabidopsis thaliana (Mouse-ear cress) PE=1 SV=2	hypothetical protein POPTR_0006s26420g [Populus trichocarpa]
c73733.graph_c0	--	--	--	--	--	--	OTU-like cysteine protease	--	PREDICTED: uncharacterized protein LOC105156720 [Sesamum indicum]
c91859.graph_c0	--	--	--	--	--	--	--	--	hypothetical protein L484_023818 [Morus notabilis]
c79353.graph_c0	--	--	--	--	--	--	Targeting protein for Xklp2 (TPX2)	--	unnamed protein product [Coffea canephora]
c68408.graph_c0	--	--	Molecular Function: DNA binding (GO:0003677);;	--	--	--	Basic region leucine zipper;; bZIP transcription factor;; Baculovirus gp64 envelope glycoprotein family	Ocs element-binding factor 1 GN=OBF1 OS=Zea mays (Maize) PE=2 SV=2	bZIP transcription factor [Capsicum annuum]
c67624.graph_c0	--	--	--	--	--	--	--	--	unnamed protein product [Coffea canephora]
c75907.graph_c0	--	--	--	--	--	--	EamA-like transporter family;; Pathogenesis-related protein Bet v I family;; Polyketide cyclase / dehydrase and lipid transport	WAT1-related protein At3g28050 GN=At3g28050 OS=Arabidopsis thaliana (Mouse-ear cress) PE=2 SV=1	PREDICTED: WAT1-related protein At3g28050-like [Solanum tuberosum]
c78249.graph_c0	--	--	--	--	[R]	General function prediction only	--	--	PREDICTED: uncharacterized protein LOC104715904 [Camelina sativa]
c66773.graph_c0	[L]	Replication, recombination and repair	--	--	[R]	General function prediction only	Reverse transcriptase-like;; RNase H	--	PREDICTED: uncharacterized protein LOC103697661 [Phoenix dactylifera]
c74948.graph_c0	--	--	Molecular Function: binding (GO:0005488);;	--	--	--	MYB-CC type transfactor, LHEQLE motif;; Myb-like DNA-binding domain	Myb family transcription factor APL GN=APL OS=Arabidopsis thaliana (Mouse-ear cress) PE=2 SV=2	PREDICTED: uncharacterized protein LOC104226747 [Nicotiana sylvestris]
c138411.graph_c0	[P]	Inorganic ion transport and metabolism	--	--	--	--	Polyphosphate kinase C-terminal domain	--	--
c52304.graph_c0	--	--	Molecular Function: phospholipid binding (GO:0005543);;	--	--	--	PH domain	--	PREDICTED: uncharacterized protein LOC100263310 [Vitis vinifera]
c61404.graph_c0	--	--	--	--	--	--	--	Microtubule-associated protein TORTIFOLIA1 GN=T24A18.10 OS=Arabidopsis thaliana (Mouse-ear cress) PE=1 SV=2	PREDICTED: microtubule-associated protein TORTIFOLIA1 [Solanum lycopersicum]
c101565.graph_c0	--	--	--	--	--	--	--	Protein AIG2 GN=AIG2 OS=Arabidopsis thaliana (Mouse-ear cress) PE=2 SV=1	unnamed protein product [Coffea canephora]
c78600.graph_c0	[RTKL]	--	Molecular Function: transferase activity, transferring phosphorus-containing groups (GO:0016772);;	--	--	--	Protein kinase domain;; Protein tyrosine kinase;; Universal stress protein family	Proline-rich receptor-like protein kinase PERK1 GN=PERK1 OS=Arabidopsis thaliana (Mouse-ear cress) PE=2 SV=1	unnamed protein product [Coffea canephora]
c35420.graph_c0	[J]	Translation, ribosomal structure and biogenesis	--	K14565|3.92869e-60|vvi:100248675|probable nucleolar protein 5-2; K14565 nucleolar protein 58 (A)	[AJ]	--	Putative snoRNA binding domain	Probable nucleolar protein 5-2 GN=T12H1.2 OS=Arabidopsis thaliana (Mouse-ear cress) PE=2 SV=1	hypothetical protein VITISV_038844 [Vitis vinifera]
c50413.graph_c0	--	--	Biological Process: signal transduction (GO:0007165);; Biological Process: systemic acquired resistance (GO:0009627);; Biological Process: aromatic compound biosynthetic process (GO:0019438);; Biological Process: regulation of cellular metabolic process (GO:0031323);; Biological Process: regulation of innate immune response (GO:0045088);; Biological Process: cellular response to organic substance…	--	--	--	Calmodulin binding protein-like	--	unnamed protein product [Coffea canephora]
c89913.graph_c0	--	--	--	K06689|2.50494e-07|ppp:PHYPADRAFT_228283|hypothetical protein; K06689 ubiquitin-conjugating enzyme E2 D/E [EC:6.3.2.19] (A)	[O]	Posttranslational modification, protein turnover, chaperones	--	Ubiquitin-conjugating enzyme E2 29 GN=UBC29 OS=Arabidopsis thaliana (Mouse-ear cress) PE=2 SV=1	hypothetical protein MIMGU_mgv1a015733mg [Erythranthe guttata]
c108197.graph_c0	--	--	Molecular Function: calcium ion binding (GO:0005509);; Biological Process: transport (GO:0006810);; Cellular Component: chloroplast envelope (GO:0009941);; Cellular Component: integral component of membrane (GO:0016021);;	--	[C]	Energy production and conversion	--	--	unnamed protein product [Coffea canephora]
c77937.graph_c0	--	--	--	--	--	--	--	--	hypothetical protein MIMGU_mgv1a007883mg [Erythranthe guttata]
c70864.graph_c0	[RTKL]	--	Molecular Function: ATP binding (GO:0005524);; Cellular Component: plasma membrane (GO:0005886);; Biological Process: protein phosphorylation (GO:0006468);; Molecular Function: RNA polymerase II carboxy-terminal domain kinase activity (GO:0008353);;	--	[D]	Cell cycle control, cell division, chromosome partitioning	Protein kinase domain;; Protein tyrosine kinase	Probable serine/threonine-protein kinase At1g54610 GN=At1g54610 OS=Arabidopsis thaliana (Mouse-ear cress) PE=1 SV=1	unnamed protein product [Coffea canephora]
c50972.graph_c1	[B]	Chromatin structure and dynamics	Cellular Component: nucleosome (GO:0000786);; Molecular Function: DNA binding (GO:0003677);; Cellular Component: nucleolus (GO:0005730);; Cellular Component: vacuolar membrane (GO:0005774);; Cellular Component: cytosol (GO:0005829);; Cellular Component: plasma membrane (GO:0005886);; Biological Process: nucleosome assembly (GO:0006334);; Biological Process: response to water deprivation (GO:00094…	K11254|1.79858e-30|gmx:100779904|histone H4-like; K11254 histone H4 (A)	[B]	Chromatin structure and dynamics	Core histone H2A/H2B/H3/H4	Histone H4 OS=Glycine max (Soybean) PE=3 SV=1	PREDICTED: histone H4-like [Glycine max]
c91663.graph_c0	[R]	General function prediction only	--	--	[S]	Function unknown	--	--	PREDICTED: deoxynucleoside triphosphate triphosphohydrolase SAMHD1 homolog [Nicotiana tomentosiformis]
c119390.graph_c0	[K]	Transcription	--	--	--	--	LysR substrate binding domain	--	--
c55325.graph_c0	--	--	--	K18635|2.4353e-22|sot:102585225|protein SPIRAL1-like 5-like; K18635 protein SPIRAL1 and related proteins (A)	--	--	--	Protein SPIRAL1-like 2 GN=SP1L2 OS=Arabidopsis thaliana (Mouse-ear cress) PE=2 SV=1	unnamed protein product [Coffea canephora]
c16900.graph_c0	--	--	--	--	--	--	--	FRIGIDA-like protein 3 GN=FRL3 OS=Arabidopsis thaliana (Mouse-ear cress) PE=1 SV=1	unnamed protein product [Coffea canephora]
c5375.graph_c0	[U]	Intracellular trafficking, secretion, and vesicular transport	Biological Process: ER to Golgi vesicle-mediated transport (GO:0006888);; Biological Process: cellulose biosynthetic process (GO:0030244);;	--	[U]	Intracellular trafficking, secretion, and vesicular transport	Transport protein particle (TRAPP) component	--	PREDICTED: trafficking protein particle complex subunit 5 [Eucalyptus grandis]
c66187.graph_c0	[GEPR]	--	Biological Process: carbohydrate transport (GO:0008643);; Cellular Component: integral component of membrane (GO:0016021);; Molecular Function: substrate-specific transmembrane transporter activity (GO:0022891);; Molecular Function: 2-alkenal reductase [NAD(P)] activity (GO:0032440);; Biological Process: transmembrane transport (GO:0055085);; Biological Process: oxidation-reduction process (GO:00…	K08150|1.32895e-22|pper:PRUPEppa004217m2g|hypothetical protein; K08150 MFS transporter, SP family, solute carrier family 2 (myo-inositol transporter), member 13 (A)	[R]	General function prediction only	--	Inositol transporter 4 GN=INT4 OS=Arabidopsis thaliana (Mouse-ear cress) PE=1 SV=1	Inositol transporter 4 [Morus notabilis]
c68099.graph_c0	[T]	Signal transduction mechanisms	Molecular Function: hydrolase activity (GO:0016787);;	K14497|3.03111e-142|sly:101248778|protein phosphatase 2C 37; K14497 protein phosphatase 2C [EC:3.1.3.16] (A)	[T]	Signal transduction mechanisms	Protein phosphatase 2C;; Protein phosphatase 2C	Protein phosphatase 2C 3 GN=AIP1 OS=Arabidopsis thaliana (Mouse-ear cress) PE=1 SV=1	PREDICTED: protein phosphatase 2C 37-like [Nicotiana tomentosiformis]
c71714.graph_c0	[M]	Cell wall/membrane/envelope biogenesis	--	--	--	--	Membrane bound O-acyl transferase family;; MBOAT, membrane-bound O-acyltransferase family	Acyl-CoA--sterol O-acyltransferase 1 GN=ASAT1 OS=Arabidopsis thaliana (Mouse-ear cress) PE=1 SV=1	unnamed protein product [Coffea canephora]
c28898.graph_c0	--	--	Cellular Component: mitochondrion (GO:0005739);;	--	--	--	--	EID1-like F-box protein 2 GN=EDL2 OS=Arabidopsis thaliana (Mouse-ear cress) PE=2 SV=1	hypothetical protein CICLE_v10012574mg [Citrus clementina]
c97200.graph_c0	--	--	--	--	--	--	--	Nudix hydrolase 3 GN=F20B17.11 OS=Arabidopsis thaliana (Mouse-ear cress) PE=1 SV=1	unnamed protein product [Coffea canephora]
c84662.graph_c0	--	--	Cellular Component: mitochondrial respiratory chain complex III (GO:0005750);; Molecular Function: ubiquinol-cytochrome-c reductase activity (GO:0008121);;	--	--	--	Protein of unknown function (DUF2741);; UcrQ family	Cytochrome b-c1 complex subunit 8 OS=Solanum tuberosum (Potato) PE=1 SV=2	hypothetical protein PRUPE_ppa014372mg [Prunus persica]
c90466.graph_c0	[E]	Amino acid transport and metabolism	Biological Process: proteolysis (GO:0006508);; Molecular Function: serine-type peptidase activity (GO:0008236);;	--	[O]	Posttranslational modification, protein turnover, chaperones	Prolyl oligopeptidase family	--	PREDICTED: uncharacterized protein LOC103455998 [Malus domestica]
c84507.graph_c0	--	--	Biological Process: polysaccharide catabolic process (GO:0000272);; Molecular Function: G-protein coupled receptor kinase activity (GO:0004703);; Molecular Function: ATP binding (GO:0005524);; Biological Process: starch metabolic process (GO:0005982);; Biological Process: protein phosphorylation (GO:0006468);; Biological Process: transmembrane receptor protein tyrosine kinase signaling pathway (G…	--	--	--	--	Probably inactive leucine-rich repeat receptor-like protein kinase At3g28040 (Precursor) GN=At3g28040 OS=Arabidopsis thaliana (Mouse-ear cress) PE=2 SV=1	hypothetical protein VITISV_005469 [Vitis vinifera]
c76556.graph_c0	--	--	--	--	--	--	Protein of unknown function (DUF1313)	Protein ELF4-LIKE 4 OS=Arabidopsis thaliana (Mouse-ear cress) PE=2 SV=1	unnamed protein product [Coffea canephora]
c70023.graph_c0	[O]	Posttranslational modification, protein turnover, chaperones	--	--	[O]	Posttranslational modification, protein turnover, chaperones	Ring finger domain;; RING-H2 zinc finger;; Zinc finger, C3HC4 type (RING finger);; Anaphase-promoting complex subunit 11 RING-H2 finger	RING-H2 finger protein ATL13 GN=ATL13 OS=Arabidopsis thaliana (Mouse-ear cress) PE=2 SV=2	unnamed protein product [Coffea canephora]
c16337.graph_c0	[R]	General function prediction only	Molecular Function: transferase activity (GO:0016740);; Biological Process: methylation (GO:0032259);;	K11420|2.82646e-21|sly:101247436|histone-lysine N-methyltransferase, H3 lysine-9 specific SUVH6-like; K11420 euchromatic histone-lysine N-methyltransferase [EC:2.1.1.43] (A)	[BK]	--	SET domain	Histone-lysine N-methyltransferase, H3 lysine-9 specific SUVH5 GN=T4C15.17 OS=Arabidopsis thaliana (Mouse-ear cress) PE=1 SV=1	hypothetical protein MIMGU_mgv1a021585mg [Erythranthe guttata]
c106720.graph_c0	--	--	Molecular Function: RNA binding (GO:0003723);; Molecular Function: RNA-directed DNA polymerase activity (GO:0003964);; Biological Process: RNA-dependent DNA replication (GO:0006278);;	--	[YU]	--	--	--	PREDICTED: exportin-4 isoform X2 [Sesamum indicum]
c132396.graph_c0	[L]	Replication, recombination and repair	Molecular Function: nucleic acid binding (GO:0003676);; Molecular Function: ATP binding (GO:0005524);; Molecular Function: ATP-dependent helicase activity (GO:0008026);; Molecular Function: zinc ion binding (GO:0008270);;	K12818|8.51374e-44|sly:101260893|putative uncharacterized protein At4g01020, chloroplastic; K12818 ATP-dependent RNA helicase DHX8/PRP22 [EC:3.6.4.13] (A)	[A]	RNA processing and modification	DEAD/DEAH box helicase	Putative uncharacterized protein At4g01020, chloroplastic (Precursor) GN=At4g01020 OS=Arabidopsis thaliana (Mouse-ear cress) PE=3 SV=1	PREDICTED: putative uncharacterized protein At4g01020, chloroplastic [Nicotiana tomentosiformis]
c70673.graph_c0	[I]	Lipid transport and metabolism	Cellular Component: Golgi apparatus (GO:0005794);; Molecular Function: hydrolase activity (GO:0016787);;	--	[I]	Lipid transport and metabolism	Putative lysophospholipase;; Alpha/beta hydrolase family;; Alpha/beta hydrolase family;; Phospholipase/Carboxylesterase	Protein indeterminate-domain 12 {ECO:0000303|PubMed:16784536} OS=Arabidopsis thaliana (Mouse-ear cress) PE=2 SV=2	unnamed protein product [Coffea canephora]
c86167.graph_c0	[R]	General function prediction only	Molecular Function: carbonate dehydratase activity (GO:0004089);; Cellular Component: mitochondrial respiratory chain complex I (GO:0005747);; Biological Process: photorespiration (GO:0009853);; Molecular Function: transferase activity (GO:0016740);; Biological Process: starch biosynthetic process (GO:0019252);;	--	--	--	Bacterial transferase hexapeptide (six repeats)	Gamma carbonic anhydrase 1, mitochondrial (Precursor) OS=Arabidopsis thaliana (Mouse-ear cress) PE=1 SV=1	unnamed protein product [Coffea canephora]
c64741.graph_c0	[V]	Defense mechanisms	Molecular Function: transmembrane transporter activity (GO:0022857);; Biological Process: transmembrane transport (GO:0055085);;	K03327|2.79732e-111|sot:102601478|MATE efflux family protein 5-like; K03327 multidrug resistance protein, MATE family (A)	[R]	General function prediction only	MatE	MATE efflux family protein 9 GN=F3L12.7 OS=Arabidopsis thaliana (Mouse-ear cress) PE=2 SV=1	unnamed protein product [Coffea canephora]
c27702.graph_c0	--	--	Biological Process: protein targeting (GO:0006605);; Molecular Function: P-P-bond-hydrolysis-driven protein transmembrane transporter activity (GO:0015450);; Cellular Component: membrane (GO:0016020);;	K07342|1.06647e-09|sot:102596779|protein transport protein Sec61 subunit gamma-1-like; K07342 protein transport protein SEC61 subunit gamma and related proteins (A)	[U]	Intracellular trafficking, secretion, and vesicular transport	--	Protein transport protein Sec61 subunit gamma OS=Oryza sativa subsp. japonica (Rice) PE=3 SV=1	PREDICTED: protein transport protein Sec61 subunit gamma-1 [Solanum lycopersicum]
c129552.graph_c0	[R]	General function prediction only	Molecular Function: ARF guanyl-nucleotide exchange factor activity (GO:0005086);; Biological Process: regulation of ARF protein signal transduction (GO:0032012);;	K18443|2.55433e-66|sot:102578179|ARF guanine-nucleotide exchange factor GNOM-like; K18443 golgi-specific brefeldin A-resistance guanine nucleotide exchange factor 1 (A)	[U]	Intracellular trafficking, secretion, and vesicular transport	--	ARF guanine-nucleotide exchange factor GNOM GN=At1g13980 OS=Arabidopsis thaliana (Mouse-ear cress) PE=1 SV=1	unnamed protein product [Coffea canephora]
c144730.graph_c0	--	--	--	K14190|5.49587e-70|tcc:TCM_030818|Galactose-1-phosphate guanylyltransferases,GDP-D-glucose phosphorylases,quercetin 4\'-O-glucosyltransferases; K14190 GDP-L-galactose phosphorylase [EC:2.7.7.69] (A)	[R]	General function prediction only	--	GDP-L-galactose phosphorylase 1 GN=VTC2 OS=Arabidopsis thaliana (Mouse-ear cress) PE=1 SV=1	hypothetical protein MTR_5g093390 [Medicago truncatula]
c65931.graph_c0	--	--	--	--	--	--	--	--	PREDICTED: probable serine/threonine-protein kinase DDB_G0282963 [Pyrus x bretschneideri]
c86114.graph_c0	[R]	General function prediction only	--	--	[R]	General function prediction only	WD domain, G-beta repeat;; Nup133 N terminal like;; PQQ-like domain;; Nucleoporin Nup120/160	DENN domain and WD repeat-containing protein SCD1 {ECO:0000305} OS=Arabidopsis thaliana (Mouse-ear cress) PE=1 SV=1	unnamed protein product [Coffea canephora]
c113366.graph_c0	--	--	Molecular Function: metal ion binding (GO:0046872);;	--	--	--	--	--	PREDICTED: uncharacterized protein LOC101264398 isoform X1 [Solanum lycopersicum]
c35246.graph_c0	--	--	--	--	[I]	Lipid transport and metabolism	--	Oxysterol-binding protein-related protein 3C GN=ORP3C OS=Arabidopsis thaliana (Mouse-ear cress) PE=2 SV=1	Oxysterol-binding-related protein 3C -like protein [Gossypium arboreum]
c55159.graph_c0	--	--	--	K00737|4.06699e-64|sot:102580443|beta-1,4-mannosyl-glycoprotein 4-beta-N-acetylglucosaminyltransferase-like; K00737 beta-1,4-mannosyl-glycoprotein beta-1,4-N-acetylglucosaminyltransferase [EC:2.4.1.144] (A)	--	--	Glycosyltransferase family 17	--	unnamed protein product [Coffea canephora]
c52031.graph_c0	--	--	Molecular Function: metal ion binding (GO:0046872);;	--	[R]	General function prediction only	--	Zinc finger CCCH domain-containing protein 11 OS=Oryza sativa subsp. japonica (Rice) PE=2 SV=2	hypothetical protein MIMGU_mgv1a008640mg [Erythranthe guttata]
c83080.graph_c1	--	--	--	K13123|0|vvi:100242404|G patch domain-containing protein 1; K13123 G patch domain-containing protein 1 (A)	[A]	RNA processing and modification	Protein of unknown function (DUF1604);; Surp module	G patch domain-containing protein TGH OS=Arabidopsis thaliana (Mouse-ear cress) PE=2 SV=1	unnamed protein product [Coffea canephora]
c58541.graph_c0	[R]	General function prediction only	--	K12854|2.63215e-41|cic:CICLE_v100108902m|hypothetical protein; K12854 pre-mRNA-splicing helicase BRR2 [EC:3.6.4.13] (A)	[A]	RNA processing and modification	Sec63 Brl domain	--	hypothetical protein CICLE_v100108902mg, partial [Citrus clementina]
c71813.graph_c0	[RTKL]	--	Molecular Function: protein serine/threonine kinase activity (GO:0004674);; Molecular Function: ATP binding (GO:0005524);; Biological Process: protein phosphorylation (GO:0006468);;	K13413|2.6719e-85|sot:102577890|STMEK2; mitogen-activated protein kinase kinase; K13413 mitogen-activated protein kinase kinase 4/5, plant [EC:2.7.12.2] (A)	[T]	Signal transduction mechanisms	Protein kinase domain;; Protein tyrosine kinase	Mitogen-activated protein kinase kinase 5 GN=MXL8.8 OS=Arabidopsis thaliana (Mouse-ear cress) PE=1 SV=2	PREDICTED: mitogen-activated protein kinase kinase 5 [Sesamum indicum]
c29880.graph_c0	[O]	Posttranslational modification, protein turnover, chaperones	Molecular Function: acid-amino acid ligase activity (GO:0016881);;	K10573|7.5308e-34|cic:CICLE_v10022669mg|hypothetical protein; K10573 ubiquitin-conjugating enzyme E2 A [EC:6.3.2.19] (A)	[O]	Posttranslational modification, protein turnover, chaperones	Ubiquitin-conjugating enzyme	Ubiquitin-conjugating enzyme E2 2 GN=UBC2 OS=Medicago sativa (Alfalfa) PE=2 SV=1	hypothetical protein CISIN_1g031839mg [Citrus sinensis]
c41458.graph_c0	--	--	Cellular Component: integral component of membrane (GO:0016021);;	K14207|3.13876e-33|sot:102594925|probable sodium-coupled neutral amino acid transporter 6-like; K14207 solute carrier family 38 (sodium-coupled neutral amino acid transporter), member 2 (A)	[E]	Amino acid transport and metabolism	--	--	PREDICTED: probable sodium-coupled neutral amino acid transporter 6 [Nicotiana sylvestris]
c108636.graph_c0	--	--	--	--	--	--	--	--	unnamed protein product [Coffea canephora]
c83437.graph_c0	[L]	Replication, recombination and repair	Molecular Function: DNA binding (GO:0003677);; Molecular Function: RNA binding (GO:0003723);; Molecular Function: RNA-directed DNA polymerase activity (GO:0003964);; Molecular Function: RNA-DNA hybrid ribonuclease activity (GO:0004523);; Biological Process: RNA-dependent DNA replication (GO:0006278);; Biological Process: DNA recombination (GO:0006310);;	--	[R]	General function prediction only	Reverse transcriptase-like;; Integrase core domain;; Reverse transcriptase (RNA-dependent DNA polymerase);; RNase H	Uncharacterized mitochondrial protein AtMg00860 GN=AtMg00860 OS=Arabidopsis thaliana (Mouse-ear cress) PE=4 SV=1	PREDICTED: uncharacterized protein LOC104893305 [Beta vulgaris subsp. vulgaris]
c121784.graph_c0	--	--	--	--	--	--	PEP-utilising enzyme, N-terminal	--	--
c12293.graph_c0	--	--	Molecular Function: RNA binding (GO:0003723);; Cellular Component: nucleus (GO:0005634);; Biological Process: pentose-phosphate shunt (GO:0006098);; Biological Process: rRNA processing (GO:0006364);; Cellular Component: chloroplast stroma (GO:0009570);; Biological Process: photosynthetic electron transport in photosystem I (GO:0009773);; Biological Process: chloroplast relocation (GO:0009902);; B…	--	--	--	S1 RNA binding domain	--	unnamed protein product [Coffea canephora]
c1258.graph_c0	--	--	--	--	--	--	--	--	hypothetical protein PRUPE_ppa000011mg [Prunus persica]
c11942.graph_c1	[P]	Inorganic ion transport and metabolism	--	--	--	--	Sulfate transporter family	--	PREDICTED: sulfate transporter 4.1, chloroplastic-like [Populus euphratica]
c139826.graph_c0	--	--	Biological Process: vegetative to reproductive phase transition of meristem (GO:0010228);; Biological Process: response to very low light intensity stimulus (GO:0055122);;	K09531|2.69377e-99|pper:PRUPE_ppa008140mg|hypothetical protein; K09531 DnaJ homolog subfamily C member 11 (A)	[O]	Posttranslational modification, protein turnover, chaperones	--	Chaperone protein dnaJ 13 GN=T20F21.9 OS=Arabidopsis thaliana (Mouse-ear cress) PE=1 SV=2	hypothetical protein PRUPE_ppa008140mg [Prunus persica]
c44439.graph_c0	--	--	--	--	--	--	--	--	unnamed protein product [Coffea canephora]
c90132.graph_c0	[U]	Intracellular trafficking, secretion, and vesicular transport	Biological Process: proteolysis (GO:0006508);; Biological Process: toxin catabolic process (GO:0009407);; Biological Process: response to ethylene (GO:0009723);; Biological Process: abscisic acid-activated signaling pathway (GO:0009738);; Biological Process: response to cyclopentenone (GO:0010583);; Cellular Component: membrane (GO:0016020);; Biological Process: methylglyoxal catabolic process to…	--	--	--	WD40-like Beta Propeller Repeat;; Dipeptidyl peptidase IV (DPP IV) N-terminal region	--	unnamed protein product [Coffea canephora]
c24426.graph_c0	--	--	--	--	--	--	--	--	PREDICTED: uncharacterized protein LOC101262315 [Solanum lycopersicum]
c63634.graph_c0	--	--	--	--	--	--	--	Zinc finger protein KNUCKLES GN=KNU OS=Arabidopsis thaliana (Mouse-ear cress) PE=1 SV=1	PREDICTED: uncharacterized protein LOC104229081 [Nicotiana sylvestris]
c116014.graph_c0	[R]	General function prediction only	Molecular Function: metalloendopeptidase activity (GO:0004222);; Cellular Component: cell wall (GO:0005618);; Cellular Component: nucleolus (GO:0005730);; Cellular Component: mitochondrial outer membrane (GO:0005741);; Cellular Component: mitochondrial respiratory chain complex III (GO:0005750);; Cellular Component: mitochondrial intermembrane space (GO:0005758);; Cellular Component: mitochondria…	K17732|4.84399e-45|sly:101247218|probable mitochondrial-processing peptidase subunit beta; K17732 mitochondrial-processing peptidase subunit beta [EC:3.4.24.64] (A)	[O]	Posttranslational modification, protein turnover, chaperones	Insulinase (Peptidase family M16)	Probable mitochondrial-processing peptidase subunit beta (Precursor) GN=At3g02090 OS=Arabidopsis thaliana (Mouse-ear cress) PE=2 SV=2	PREDICTED: probable mitochondrial-processing peptidase subunit beta [Solanum lycopersicum]
c93457.graph_c0	--	--	Molecular Function: phosphoprotein phosphatase activity (GO:0004721);; Molecular Function: iron ion binding (GO:0005506);; Molecular Function: manganese ion binding (GO:0030145);;	--	[R]	General function prediction only	Galactose oxidase, central domain;; Galactose oxidase, central domain	Serine/threonine-protein phosphatase BSL3 GN=BSL3 OS=Arabidopsis thaliana (Mouse-ear cress) PE=1 SV=2	hypothetical protein PRUPE_ppa000783mg [Prunus persica]
c73891.graph_c0	--	--	Cellular Component: endosome (GO:0005768);; Cellular Component: Golgi apparatus (GO:0005794);; Cellular Component: trans-Golgi network (GO:0005802);;	--	[R]	General function prediction only	Glycosyl transferase family 90	--	unnamed protein product [Coffea canephora]
c85425.graph_c0	--	--	Cellular Component: endoplasmic reticulum (GO:0005783);; Biological Process: biosynthetic process (GO:0009058);; Molecular Function: transferase activity (GO:0016740);; Cellular Component: membrane part (GO:0044425);;	K06125|1.54857e-09|cic:CICLE_v10031746mg|hypothetical protein; K06125 4-hydroxybenzoate polyprenyltransferase [EC:2.5.1.39] (A)	[H]	Coenzyme transport and metabolism	--	4-hydroxybenzoate geranyltransferase 2 GN=PGT-2 OS=Lithospermum erythrorhizon (Purple gromwell) PE=1 SV=1	hypothetical protein CICLE_v10031746mg [Citrus clementina]
c19574.graph_c0	--	--	--	--	--	--	Senescence regulator	--	--
c56768.graph_c0	--	--	Biological Process: defense response (GO:0006952);; Molecular Function: ADP binding (GO:0043531);;	--	--	--	--	Disease resistance protein RPH8A GN=RPH8A OS=Arabidopsis thaliana (Mouse-ear cress) PE=3 SV=1	unnamed protein product [Coffea canephora]
c82148.graph_c0	--	--	--	--	[R]	General function prediction only	Endonuclease-reverse transcriptase;; Endonuclease/Exonuclease/phosphatase family	--	Uncharacterized protein TCM_021520 [Theobroma cacao]
c91531.graph_c0	[J]	Translation, ribosomal structure and biogenesis	Molecular Function: structural constituent of ribosome (GO:0003735);; Cellular Component: ribosome (GO:0005840);; Biological Process: translation (GO:0006412);; Cellular Component: chloroplast (GO:0009507);;	K02879|5.07667e-75|pop:POPTR_0006s11420g|hypothetical protein; K02879 large subunit ribosomal protein L17 (A)	[J]	Translation, ribosomal structure and biogenesis	Ribosomal protein L17	50S ribosomal protein L17, chloroplastic (Precursor) GN=RPL17 OS=Arabidopsis thaliana (Mouse-ear cress) PE=2 SV=1	hypothetical protein POPTR_0006s11420g [Populus trichocarpa]
c116298.graph_c0	--	--	Molecular Function: DNA binding (GO:0003677);; Cellular Component: plasma membrane (GO:0005886);; Biological Process: transport (GO:0006810);; Biological Process: cell-cell signaling (GO:0007267);; Molecular Function: galacturonate binding (GO:0048032);; Biological Process: root hair cell differentiation (GO:0048765);;	--	--	--	Remorin, C-terminal region	Remorin OS=Solanum tuberosum (Potato) PE=1 SV=1	PREDICTED: remorin-like [Cucumis sativus]
c66069.graph_c0	--	--	Molecular Function: kinase activity (GO:0016301);;	--	[T]	Signal transduction mechanisms	Regulator of chromosome condensation (RCC1) repeat	Putative serine/threonine-protein kinase-like protein CCR3 (Precursor) GN=F27K19.130 OS=Arabidopsis thaliana (Mouse-ear cress) PE=2 SV=1	unnamed protein product [Coffea canephora]
c122599.graph_c0	[L]	Replication, recombination and repair	Molecular Function: RNA binding (GO:0003723);; Molecular Function: RNA-directed DNA polymerase activity (GO:0003964);; Biological Process: RNA-dependent DNA replication (GO:0006278);;	--	[R]	General function prediction only	--	RNA-directed DNA polymerase homolog OS=Oenothera berteroana (Bertero&apos;s evening primrose) PE=4 SV=1	reverse transcriptase [Eleocharis uniglumis]
c108475.graph_c0	--	--	Cellular Component: vacuole (GO:0005773);; Biological Process: Golgi organization (GO:0007030);; Biological Process: protein transport (GO:0015031);; Cellular Component: membrane (GO:0016020);;	--	--	--	--	--	unnamed protein product [Coffea canephora]
c92368.graph_c0	--	--	--	--	--	--	--	--	unnamed protein product [Coffea canephora]
c68632.graph_c1	--	--	--	--	--	--	--	--	transposase [Saintpaulia hybrid cultivar]
c51363.graph_c0	[H]	Coenzyme transport and metabolism	Biological Process: riboflavin biosynthetic process (GO:0009231);; Cellular Component: riboflavin synthase complex (GO:0009349);; Molecular Function: transferase activity (GO:0016740);;	K00794|3.81457e-15|rcu:RCOM_0292340|6,7-dimethyl-8-ribityllumazine synthase, putative (EC:2.5.1.9); K00794 6,7-dimethyl-8-ribityllumazine synthase [EC:2.5.1.78] (A)	[H]	Coenzyme transport and metabolism	--	6,7-dimethyl-8-ribityllumazine synthase, chloroplastic (Precursor) OS=Spinacia oleracea (Spinach) PE=1 SV=1	PREDICTED: 6,7-dimethyl-8-ribityllumazine synthase, chloroplastic, partial [Beta vulgaris subsp. vulgaris]
c70670.graph_c0	--	--	Biological Process: response to molecule of fungal origin (GO:0002238);; Biological Process: response to stress (GO:0006950);;	--	--	--	Universal stress protein family	--	Universal stress protein [Gossypium arboreum]
c50301.graph_c0	--	--	--	--	--	--	Leucine Rich repeats (2 copies);; Leucine Rich Repeat;; Leucine rich repeat;; Leucine Rich repeat;; Leucine rich repeat	Polygalacturonase inhibitor 1 (Precursor) GN=PGIP1 OS=Arabidopsis thaliana (Mouse-ear cress) PE=2 SV=1	polygalacturonase-inhibiting protein 4 [Helianthus annuus]
c47144.graph_c0	--	--	Cellular Component: photosystem II (GO:0009523);; Cellular Component: chloroplast thylakoid (GO:0009534);; Biological Process: response to red or far red light (GO:0009639);; Cellular Component: thylakoid membrane (GO:0042651);; Biological Process: cellular metabolic process (GO:0044237);;	K03541|8.48571e-11|brp:103830498|photosystem II 10 kDa polypeptide, chloroplastic; K03541 photosystem II 10kDa protein (A)	--	--	--	Photosystem II 10 kDa polypeptide, chloroplastic (Precursor) GN=PSBR OS=Brassica campestris (Field mustard) PE=2 SV=1	hypothetical protein MIMGU_mgv1a015993mg [Erythranthe guttata]
c91836.graph_c0	--	--	Molecular Function: transferase activity (GO:0016740);;	--	--	--	Transferase family	Omega-hydroxypalmitate O-feruloyl transferase GN=MEE6.11 OS=Arabidopsis thaliana (Mouse-ear cress) PE=1 SV=1	unnamed protein product [Coffea canephora]
c105723.graph_c0	--	--	--	K14771|3.2431e-44|sly:101252639|nucleolar complex protein 4 homolog; K14771 U3 small nucleolar RNA-associated protein 19 (A)	[J]	Translation, ribosomal structure and biogenesis	--	--	PREDICTED: nucleolar complex protein 4 homolog [Nicotiana tomentosiformis]
c78198.graph_c0	--	--	Cellular Component: cell wall (GO:0005618);; Biological Process: metabolic process (GO:0008152);; Molecular Function: hydrolase activity, acting on ester bonds (GO:0016788);;	K01051|0|sly:101260871|putative pectinesterase/pectinesterase inhibitor 22; K01051 pectinesterase [EC:3.1.1.11] (A)	--	--	Pectinesterase;; Plant invertase/pectin methylesterase inhibitor	Pectinesterase 22 (Precursor) GN=F18C1.11 OS=Arabidopsis thaliana (Mouse-ear cress) PE=3 SV=1	PREDICTED: putative pectinesterase/pectinesterase inhibitor 22 [Solanum lycopersicum]
c75212.graph_c0	[R]	General function prediction only	Molecular Function: hydrolase activity (GO:0016787);;	--	--	--	Calcineurin-like phosphoesterase	--	PREDICTED: uncharacterized protein LOC105140812 isoform X1 [Populus euphratica]
c40972.graph_c0	[R]	General function prediction only	Biological Process: metabolic process (GO:0008152);; Molecular Function: hydrolase activity (GO:0016787);;	--	[R]	General function prediction only	Haloacid dehalogenase-like hydrolase;; HAD-hyrolase-like	--	hypothetical protein PRUPE_ppa008834mg [Prunus persica]
c95598.graph_c0	[LKJ]	--	Molecular Function: nucleic acid binding (GO:0003676);; Molecular Function: ATP binding (GO:0005524);; Molecular Function: ATP-dependent helicase activity (GO:0008026);;	K12823|2.75691e-177|pper:PRUPE_ppa002741mg|hypothetical protein; K12823 ATP-dependent RNA helicase DDX5/DBP2 [EC:3.6.4.13] (A)	[A]	RNA processing and modification	DEAD/DEAH box helicase;; Type III restriction enzyme, res subunit	DEAD-box ATP-dependent RNA helicase 30 GN=RH30 OS=Arabidopsis thaliana (Mouse-ear cress) PE=2 SV=2	hypothetical protein PRUPE_ppa002741mg [Prunus persica]
c82267.graph_c0	--	--	--	K14320|2.47758e-154|cit:102619017|aladin-like; K14320 aladin (A)	[R]	General function prediction only	WD domain, G-beta repeat;; Eukaryotic translation initiation factor eIF2A	Aladin {ECO:0000303|PubMed:21189294} OS=Arabidopsis thaliana (Mouse-ear cress) PE=1 SV=1	PREDICTED: aladin-like isoform X1 [Citrus sinensis]
c95070.graph_c0	[O]	Posttranslational modification, protein turnover, chaperones	Molecular Function: ubiquitin-protein transferase activity (GO:0004842);; Cellular Component: intracellular (GO:0005622);; Biological Process: ubiquitin-dependent protein catabolic process (GO:0006511);; Biological Process: protein ubiquitination (GO:0016567);;	K10575|5.81778e-22|brp:103851586|ubiquitin-conjugating enzyme E2 7; K10575 ubiquitin-conjugating enzyme E2 G1 [EC:6.3.2.19] (A)	[O]	Posttranslational modification, protein turnover, chaperones	Ubiquitin-conjugating enzyme	Ubiquitin-conjugating enzyme E2 13 GN=UBC13 OS=Arabidopsis thaliana (Mouse-ear cress) PE=2 SV=1	Ubiquitin-conjugating enzyme E2 7 -like protein [Gossypium arboreum]
c140641.graph_c0	--	--	--	--	--	--	Trypsin and protease inhibitor	Miraculin (Precursor) OS=Synsepalum dulcificum (Miracle fruit) PE=1 SV=3	Kunitz-like protease inhibitor, partial [Helianthus annuus]
c35786.graph_c0	[O]	Posttranslational modification, protein turnover, chaperones	Molecular Function: metal ion binding (GO:0046872);;	K10635|5.87386e-31|cmo:103492915|uncharacterized LOC103492915; K10635 E3 ubiquitin-protein ligase Arkadia [EC:6.3.2.19] (A)	[O]	Posttranslational modification, protein turnover, chaperones	Ring finger domain;; RING-H2 zinc finger;; Zinc finger, C3HC4 type (RING finger);; Zinc finger, C3HC4 type (RING finger);; Zinc finger, C3HC4 type (RING finger);; zinc-RING finger domain	Probable E3 ubiquitin-protein ligase HIP1 OS=Oryza sativa subsp. japonica (Rice) PE=1 SV=2	unnamed protein product [Coffea canephora]
c105516.graph_c0	--	--	Molecular Function: nucleotide binding (GO:0000166);; Molecular Function: catalytic activity (GO:0003824);; Cellular Component: mitochondrion (GO:0005739);; Cellular Component: plasma membrane (GO:0005886);; Biological Process: cellular metabolic process (GO:0044237);; Molecular Function: coenzyme binding (GO:0050662);;	--	[R]	General function prediction only	NADH(P)-binding;; NAD dependent epimerase/dehydratase family;; 3-beta hydroxysteroid dehydrogenase/isomerase family;; NmrA-like family	Uncharacterized protein At1g32220, chloroplastic (Precursor) GN=At1g32220 OS=Arabidopsis thaliana (Mouse-ear cress) PE=2 SV=1	hypothetical protein PRUPE_ppa009727mg [Prunus persica]
c98457.graph_c0	--	--	Biological Process: response to auxin (GO:0009733);;	--	--	--	Auxin responsive protein	Indole-3-acetic acid-induced protein ARG7 GN=ARG7 OS=Vigna radiata var. radiata (Mung bean) PE=2 SV=1	hypothetical protein PRUPE_ppa010986mg [Prunus persica]
c87895.graph_c0	[O]	Posttranslational modification, protein turnover, chaperones	Molecular Function: metal ion binding (GO:0046872);;	--	[O]	Posttranslational modification, protein turnover, chaperones	Ring finger domain;; RING-H2 zinc finger;; Zinc finger, C3HC4 type (RING finger);; Zinc finger, C3HC4 type (RING finger);; Anaphase-promoting complex subunit 11 RING-H2 finger	RING-H2 finger protein ATL74 GN=ATL74 OS=Arabidopsis thaliana (Mouse-ear cress) PE=2 SV=1	unnamed protein product [Coffea canephora]
c83115.graph_c1	--	--	--	--	--	--	F-box domain	Putative F-box/kelch-repeat protein At1g12870 GN=At1g12870 OS=Arabidopsis thaliana (Mouse-ear cress) PE=3 SV=2	S17-locus linked F-box protein type-8 A [Petunia axillaris subsp. axillaris]
c88648.graph_c0	[E]	Amino acid transport and metabolism	Cellular Component: nucleus (GO:0005634);; Cellular Component: cytosol (GO:0005829);; Cellular Component: plasma membrane (GO:0005886);; Biological Process: response to abscisic acid (GO:0009737);;	--	--	--	Aluminium induced protein;; Glutamine amidotransferase domain	Stem-specific protein TSJT1 GN=TSJT1 OS=Nicotiana tabacum (Common tobacco) PE=2 SV=1	hypothetical protein PRUPE_ppa010420mg [Prunus persica]
c80730.graph_c0	[BK]	--	--	--	[K]	Transcription	Bromodomain	Transcription factor GTE4 GN=GTE4 OS=Arabidopsis thaliana (Mouse-ear cress) PE=2 SV=1	unnamed protein product [Coffea canephora]
c28388.graph_c0	[R]	General function prediction only	Molecular Function: GTPase activity (GO:0003924);; Molecular Function: calcium ion binding (GO:0005509);; Molecular Function: GTP binding (GO:0005525);; Cellular Component: mitochondrial outer membrane (GO:0005741);; Biological Process: GTP catabolic process (GO:0006184);; Biological Process: small GTPase mediated signal transduction (GO:0007264);; Biological Process: cellular homeostasis (GO:001…	K07870|5.59151e-82|cit:102615004|mitochondrial Rho GTPase 1-like; K07870 Ras homolog gene family, member T1 (A)	[V]	Defense mechanisms	Miro-like protein;; Ras family;; Elongation factor Tu GTP binding domain	Rac-like GTP-binding protein RAC1 (Precursor) GN=RAC1 OS=Lotus japonicus (Lotus corniculatus var. japonicus) PE=2 SV=1	PREDICTED: mitochondrial Rho GTPase 1 [Sesamum indicum]
c85997.graph_c0	[RTKL]	--	Molecular Function: protein kinase C activity (GO:0004697);; Molecular Function: ATP binding (GO:0005524);; Cellular Component: nucleus (GO:0005634);; Cellular Component: ribosome (GO:0005840);; Biological Process: protein phosphorylation (GO:0006468);; Biological Process: response to heat (GO:0009408);; Biological Process: response to cold (GO:0009409);; Biological Process: response to salt stre…	K04688|8.94612e-65|cit:102628460|serine/threonine-protein kinase AtPK2/AtPK19-like; K04688 p70 ribosomal S6 kinase [EC:2.7.11.1] (A)	[RT]	--	Protein kinase C terminal domain	Serine/threonine-protein kinase AtPK2/AtPK19 GN=F17O14.19 OS=Arabidopsis thaliana (Mouse-ear cress) PE=1 SV=2	unnamed protein product [Coffea canephora]
c98632.graph_c0	--	--	Molecular Function: transferase activity (GO:0016740);;	K13648|5.56549e-10|cit:102611989|probable galacturonosyltransferase 9-like; K13648 alpha-1,4-galacturonosyltransferase [EC:2.4.1.43] (A)	--	--	--	--	PREDICTED: probable galacturonosyltransferase 9-like [Citrus sinensis]
c96842.graph_c0	--	--	--	--	[R]	General function prediction only	Ankyrin repeats (many copies);; Ankyrin repeats (many copies);; Ankyrin repeats (3 copies);; Ankyrin repeat;; Ankyrin repeat	Ankyrin repeat domain-containing protein 2 GN=F15J1.20 OS=Arabidopsis thaliana (Mouse-ear cress) PE=1 SV=2	unnamed protein product [Coffea canephora]
c67514.graph_c0	--	--	Biological Process: metabolic process (GO:0008152);; Molecular Function: transferase activity, transferring acyl groups other than amino-acyl groups (GO:0016747);;	K14457|3.78934e-169|sot:102582278|diacylglycerol O-acyltransferase 2-like; K14457 2-acylglycerol O-acyltransferase 2 [EC:2.3.1.22] (A)	[I]	Lipid transport and metabolism	Diacylglycerol acyltransferase	Diacylglycerol O-acyltransferase 2 GN=DGAT2 OS=Arabidopsis thaliana (Mouse-ear cress) PE=2 SV=1	unnamed protein product [Coffea canephora]
c120662.graph_c0	--	--	Cellular Component: integral component of membrane (GO:0016021);;	--	[TR]	--	TLC domain	--	hypothetical protein ARALYDRAFT_492902 [Arabidopsis lyrata subsp. lyrata]
c83078.graph_c0	[E]	Amino acid transport and metabolism	Biological Process: respiratory burst involved in defense response (GO:0002679);; Molecular Function: glutamate-ammonia ligase activity (GO:0004356);; Cellular Component: cytosol (GO:0005829);; Biological Process: glutamine biosynthetic process (GO:0006542);; Biological Process: tryptophan catabolic process (GO:0006569);; Molecular Function: microtubule binding (GO:0008017);; Biological Process: …	--	[E]	Amino acid transport and metabolism	Glutamine synthetase, catalytic domain	--	unnamed protein product [Coffea canephora]
c46626.graph_c0	--	--	Molecular Function: sequence-specific DNA binding transcription factor activity (GO:0003700);; Cellular Component: nucleus (GO:0005634);; Biological Process: regulation of transcription, DNA-templated (GO:0006355);; Biological Process: asymmetric cell division (GO:0008356);; Biological Process: gravitropism (GO:0009630);; Biological Process: radial pattern formation (GO:0009956);; Biological Proc…	--	--	--	GRAS domain family	Protein SCARECROW GN=SCR OS=Ipomoea nil (Japanese morning glory) PE=1 SV=1	transcription factor, putative [Ricinus communis]
c106351.graph_c0	--	--	--	K10691|2.31891e-50|sly:101261294|auxin transport protein BIG; K10691 E3 ubiquitin-protein ligase UBR4 [EC:6.3.2.19] (A)	[T]	Signal transduction mechanisms	--	Auxin transport protein BIG OS=Oryza sativa subsp. japonica (Rice) PE=2 SV=1	PREDICTED: auxin transport protein BIG isoform X2 [Nicotiana sylvestris]
c4042.graph_c0	--	--	--	--	[T]	Signal transduction mechanisms	Wall-associated receptor kinase C-terminal	Probable serine/threonine-protein kinase At1g18390 (Precursor) GN=At1g18390 OS=Arabidopsis thaliana (Mouse-ear cress) PE=2 SV=2	PREDICTED: probable serine/threonine-protein kinase At1g18390 isoform X2 [Malus domestica]
c74496.graph_c0	--	--	--	--	--	--	--	--	PREDICTED: uncharacterized protein LOC103327505 [Prunus mume]
c81743.graph_c0	--	--	--	--	--	--	Plant protein of unknown function (DUF869)	Filament-like plant protein 7 GN=FPP7 OS=Arabidopsis thaliana (Mouse-ear cress) PE=3 SV=2	PREDICTED: filament-like plant protein 7 [Eucalyptus grandis]
c83891.graph_c0	--	--	Molecular Function: ATP binding (GO:0005524);; Cellular Component: cytoplasm (GO:0005737);; Molecular Function: nucleoside-triphosphatase activity (GO:0017111);; Biological Process: protein catabolic process (GO:0030163);;	K03066|1.20709e-17|sbi:SORBI_02g011960|SORBIDRAFT_02g011960, Sb02g011960; hypothetical protein; K03066 26S proteasome regulatory subunit T6 (A)	[O]	Posttranslational modification, protein turnover, chaperones	--	26S protease regulatory subunit 8 homolog A GN=F28I16.140 OS=Arabidopsis thaliana (Mouse-ear cress) PE=1 SV=1	unnamed protein product [Coffea canephora]
c84829.graph_c0	[E]	Amino acid transport and metabolism	Molecular Function: lactoylglutathione lyase activity (GO:0004462);; Molecular Function: metal ion binding (GO:0046872);;	K01759|4.72083e-70|pda:103696702|lactoylglutathione lyase; K01759 lactoylglutathione lyase [EC:4.4.1.5] (A)	[G]	Carbohydrate transport and metabolism	Glyoxalase/Bleomycin resistance protein/Dioxygenase superfamily;; Glyoxalase-like domain	Putative lactoylglutathione lyase OS=Brassica oleracea var. gemmifera (Brussel sprouts) PE=2 SV=1	PREDICTED: putative lactoylglutathione lyase [Sesamum indicum]
c109255.graph_c0	--	--	Molecular Function: catalytic activity (GO:0003824);;	K12164|1.20094e-14|pop:POPTR_0015s10840g|POPTRDRAFT_733616; thiF family protein; K12164 ubiquitin-like modifier-activating enzyme 5 (A)	[H]	Coenzyme transport and metabolism	--	Ubiquitin-like modifier-activating enzyme 5 OS=Oryza sativa subsp. japonica (Rice) PE=2 SV=1	PREDICTED: ubiquitin-like modifier-activating enzyme 5 [Sesamum indicum]
c105558.graph_c0	--	--	Cellular Component: endosome (GO:0005768);; Cellular Component: endoplasmic reticulum (GO:0005783);; Cellular Component: Golgi apparatus (GO:0005794);; Cellular Component: trans-Golgi network (GO:0005802);; Cellular Component: cytosol (GO:0005829);; Cellular Component: chloroplast (GO:0009507);; Biological Process: vesicle-mediated transport (GO:0016192);;	--	[U]	Intracellular trafficking, secretion, and vesicular transport	PRA1 family protein	PRA1 family protein B4 GN=PRA1B4 OS=Arabidopsis thaliana (Mouse-ear cress) PE=1 SV=1	hypothetical protein CISIN_1g027328mg [Citrus sinensis]
c55409.graph_c0	--	--	--	--	--	--	Protein of unknown function (DUF1336)	Protein ENHANCED DISEASE RESISTANCE 2-like GN=EDR2L OS=Arabidopsis thaliana (Mouse-ear cress) PE=2 SV=1	unnamed protein product [Coffea canephora]
c4531.graph_c0	[NU]	--	--	--	--	--	Outer membrane usher protein	--	Outer membrane usher protein fimD [Beauveria bassiana D1-5]
c41677.graph_c0	--	--	--	--	--	--	--	MEPFL2 {ECO:0000305} (Precursor) GN=T28I19.4 OS=Arabidopsis thaliana (Mouse-ear cress) PE=2 SV=1	conserved hypothetical protein [Ricinus communis]
c44410.graph_c0	--	--	Molecular Function: nucleotide binding (GO:0000166);; Biological Process: PSII associated light-harvesting complex II catabolic process (GO:0010304);; Biological Process: chlorophyll catabolic process (GO:0015996);; Molecular Function: chlorophyll(ide) b reductase activity (GO:0034256);; Biological Process: oxidation-reduction process (GO:0055114);;	K13606|8.57404e-58|cic:CICLE_v10008039mg|hypothetical protein; K13606 chlorophyll(ide) b reductase [EC:1.1.1.294] (A)	[R]	General function prediction only	--	Probable chlorophyll(ide) b reductase NYC1, chloroplastic (Precursor) GN=NYC1 OS=Arabidopsis thaliana (Mouse-ear cress) PE=1 SV=1	hypothetical protein MIMGU_mgv1a0102812mg, partial [Erythranthe guttata]
c38476.graph_c0	[J]	Translation, ribosomal structure and biogenesis	Molecular Function: RNA binding (GO:0003723);; Molecular Function: structural constituent of ribosome (GO:0003735);; Cellular Component: ribosome (GO:0005840);; Biological Process: translation (GO:0006412);;	K02987|2.10303e-117|pper:PRUPE_ppa010072mg|hypothetical protein; K02987 small subunit ribosomal protein S4e (A)	[J]	Translation, ribosomal structure and biogenesis	Ribosomal family S4e;; RS4NT (NUC023) domain;; S4 domain	40S ribosomal protein S4 GN=RPS4 OS=Solanum tuberosum (Potato) PE=2 SV=1	hypothetical protein PRUPE_ppa010072mg [Prunus persica]
c85379.graph_c0	[E]	Amino acid transport and metabolism	Molecular Function: lactoylglutathione lyase activity (GO:0004462);; Cellular Component: vacuole (GO:0005773);; Cellular Component: peroxisome (GO:0005777);; Cellular Component: cytosol (GO:0005829);; Cellular Component: plasma membrane (GO:0005886);; Biological Process: gluconeogenesis (GO:0006094);; Biological Process: glycolytic process (GO:0006096);; Biological Process: response to salt stres…	K01759|9.29361e-51|pop:POPTR_0004s01320g|POPTRDRAFT_713477; glyoxalase I homolog family protein; K01759 lactoylglutathione lyase [EC:4.4.1.5] (A)	[G]	Carbohydrate transport and metabolism	Glyoxalase/Bleomycin resistance protein/Dioxygenase superfamily	Lactoylglutathione lyase GN=OSJNBa0056O06.9-1 OS=Oryza sativa subsp. japonica (Rice) PE=1 SV=2	hypothetical protein MIMGU_mgv1a011025mg [Erythranthe guttata]
c34927.graph_c0	--	--	Cellular Component: plasma membrane (GO:0005886);;	--	--	--	--	--	PREDICTED: uncharacterized protein LOC105124350 [Populus euphratica]
c98020.graph_c0	--	--	Molecular Function: hydrolase activity (GO:0016787);;	K11418|1.31508e-22|zma:100277470|uncharacterized LOC100277470; K11418 histone deacetylase 11 [EC:3.5.1.98] (A)	[B]	Chromatin structure and dynamics	Histone deacetylase domain	Histone deacetylase 2 GN=HDA2 OS=Arabidopsis thaliana (Mouse-ear cress) PE=2 SV=2	PREDICTED: histone deacetylase 2 isoform X2 [Nicotiana tomentosiformis]
c90147.graph_c0	[J]	Translation, ribosomal structure and biogenesis	Molecular Function: structural constituent of ribosome (GO:0003735);; Cellular Component: nucleolus (GO:0005730);; Cellular Component: mitochondrion (GO:0005739);; Biological Process: translation (GO:0006412);; Cellular Component: cytosolic large ribosomal subunit (GO:0022625);;	K02894|1.43619e-42|sot:102577734|ribosomal protein L17-like protein; K02894 large subunit ribosomal protein L23e (A)	[J]	Translation, ribosomal structure and biogenesis	Ribosomal protein L14p/L23e	60S ribosomal protein L23 GN=RPL23 OS=Nicotiana tabacum (Common tobacco) PE=2 SV=1	60S ribosomal protein L23 [Saccharum hybrid cultivar R570]
c78334.graph_c1	--	--	Biological Process: defense response (GO:0006952);; Molecular Function: gamma-aminobutyric acid transmembrane transporter activity (GO:0015185);; Biological Process: gamma-aminobutyric acid transport (GO:0015812);; Cellular Component: integral component of membrane (GO:0016021);; Molecular Function: ADP binding (GO:0043531);;	--	[E]	Amino acid transport and metabolism	Transmembrane amino acid transporter protein	GABA transporter 1 GN=T23G18.9 OS=Arabidopsis thaliana (Mouse-ear cress) PE=1 SV=1	hypothetical protein JCGZ_11246 [Jatropha curcas]
c101088.graph_c0	--	--	Molecular Function: acid phosphatase activity (GO:0003993);; Molecular Function: protein serine/threonine phosphatase activity (GO:0004722);; Cellular Component: extracellular region (GO:0005576);; Cellular Component: cytosol (GO:0005829);; Cellular Component: plant-type cell wall (GO:0009505);; Cellular Component: plasmodesma (GO:0009506);; Biological Process: cellular response to phosphate star…	--	[G]	Carbohydrate transport and metabolism	Calcineurin-like phosphoesterase	Purple acid phosphatase 10 (Precursor) GN=F16F14.7 OS=Arabidopsis thaliana (Mouse-ear cress) PE=2 SV=1	unnamed protein product [Coffea canephora]
c7900.graph_c0	--	--	--	K08818|8.86614e-24|cmo:103488908|cyclin-dependent kinase G-2-like; K08818 cell division cycle 2-like [EC:2.7.11.22] (A)	[R]	General function prediction only	--	Cyclin-dependent kinase G-2 GN=OJ991113_30.14 OS=Oryza sativa subsp. japonica (Rice) PE=2 SV=2	hypothetical protein JCGZ_17914 [Jatropha curcas]
c99764.graph_c0	--	--	Cellular Component: plasmodesma (GO:0009506);; Biological Process: cellular protein metabolic process (GO:0044267);;	--	--	--	--	--	unnamed protein product [Coffea canephora]
c76090.graph_c1	--	--	Molecular Function: sulfotransferase activity (GO:0008146);; Biological Process: cellular process (GO:0009987);; Cellular Component: intracellular membrane-bounded organelle (GO:0043231);; Biological Process: single-organism process (GO:0044699);; Biological Process: regulation of biological process (GO:0050789);; Biological Process: organic substance metabolic process (GO:0071704);;	--	--	--	--	Protein-tyrosine sulfotransferase (Precursor) GN=TPST OS=Arabidopsis thaliana (Mouse-ear cress) PE=1 SV=3	unnamed protein product [Coffea canephora]
c16837.graph_c0	--	--	--	--	--	--	Domain of unknown function (DUF1929)	--	PREDICTED: galactose oxidase-like [Pyrus x bretschneideri]
c36189.graph_c0	[E]	Amino acid transport and metabolism	Molecular Function: methylenetetrahydrofolate reductase (NAD(P)H) activity (GO:0004489);; Biological Process: methionine metabolic process (GO:0006555);; Biological Process: tetrahydrofolate interconversion (GO:0035999);; Biological Process: oxidation-reduction process (GO:0055114);;	K00297|3.63997e-55|cmo:103496932|probable methylenetetrahydrofolate reductase; K00297 methylenetetrahydrofolate reductase (NADPH) [EC:1.5.1.20] (A)	[E]	Amino acid transport and metabolism	Methylenetetrahydrofolate reductase	Methylenetetrahydrofolate reductase 1 OS=Zea mays (Maize) PE=1 SV=1	PREDICTED: probable methylenetetrahydrofolate reductase [Sesamum indicum]
c19982.graph_c0	[R]	General function prediction only	Molecular Function: ATP binding (GO:0005524);;	K06883|4.98261e-169|pper:PRUPE_ppa010028mg|hypothetical protein; K06883 (A)	[K]	Transcription	Conserved hypothetical ATP binding protein;; AAA domain	--	hypothetical protein PRUPE_ppa010028mg [Prunus persica]
c107080.graph_c0	[E]	Amino acid transport and metabolism	Molecular Function: 5-methyltetrahydropteroyltriglutamate-homocysteine S-methyltransferase activity (GO:0003871);; Molecular Function: copper ion binding (GO:0005507);; Cellular Component: peroxisome (GO:0005777);; Cellular Component: cytosol (GO:0005829);; Cellular Component: plasma membrane (GO:0005886);; Molecular Function: zinc ion binding (GO:0008270);; Molecular Function: methionine synthas…	K00549|1.50717e-45|pop:POPTR_0019s05430g|POPTRDRAFT_573959; 5-methyltetrahydropteroyltriglutamate--homocysteine methyltransferase family protein; K00549 5-methyltetrahydropteroyltriglutamate--homocysteine methyltransferase [EC:2.1.1.14] (A)	[E]	Amino acid transport and metabolism	Cobalamin-independent synthase, N-terminal domain	5-methyltetrahydropteroyltriglutamate--homocysteine methyltransferase GN=MET OS=Plectranthus scutellarioides (Coleus) PE=1 SV=2	MetE [Quercus mongolica subsp. crispula]
c177497.graph_c0	[G]	Carbohydrate transport and metabolism	--	--	--	--	L-arabinose isomerase	--	PREDICTED: L-arabinose isomerase-like [Cucumis sativus]
c77023.graph_c0	--	--	--	--	--	--	--	--	unnamed protein product [Coffea canephora]
c80876.graph_c0	--	--	Molecular Function: transferase activity, transferring glycosyl groups (GO:0016757);;	K13648|0|pxb:103930319|probable galacturonosyltransferase 11; K13648 alpha-1,4-galacturonosyltransferase [EC:2.4.1.43] (A)	--	--	Glycosyl transferase family 8;; GATA zinc finger	Probable galacturonosyltransferase 11 GN=GAUT11 OS=Arabidopsis thaliana (Mouse-ear cress) PE=2 SV=1	PREDICTED: probable galacturonosyltransferase 11 [Nicotiana sylvestris]
c86329.graph_c0	--	--	Cellular Component: vacuole (GO:0005773);; Cellular Component: endoplasmic reticulum (GO:0005783);; Biological Process: proteolysis (GO:0006508);; Molecular Function: cysteine-type peptidase activity (GO:0008234);; Cellular Component: cytoplasmic membrane-bounded vesicle (GO:0016023);; Molecular Function: 2-alkenal reductase [NAD(P)] activity (GO:0032440);; Biological Process: oxidation-reduction…	--	[O]	Posttranslational modification, protein turnover, chaperones	Papain family cysteine protease	Low-temperature-induced cysteine proteinase (Precursor; Fragment) OS=Solanum lycopersicum (Tomato) PE=2 SV=1	cysteine protease, putative [Ricinus communis]
c30508.graph_c0	--	--	Molecular Function: microtubule motor activity (GO:0003777);; Cellular Component: microtubule associated complex (GO:0005875);; Biological Process: microtubule-based process (GO:0007017);;	K10418|1.22869e-23|fve:101314731|dynein light chain LC6, flagellar outer arm-like; K10418 dynein light chain LC8-type (A)	[Z]	Cytoskeleton	Dynein light chain type 1	Dynein 8 kDa light chain, flagellar outer arm OS=Chlamydomonas reinhardtii (Chlamydomonas smithii) PE=1 SV=1	unknown [Lotus japonicus]
c85668.graph_c0	[K]	Transcription	Molecular Function: RNA binding (GO:0003723);; Molecular Function: DNA-directed RNA polymerase activity (GO:0003899);; Cellular Component: nucleus (GO:0005634);; Biological Process: transcription, DNA-templated (GO:0006351);;	K03015|3.96732e-39|sot:102590696|DNA-directed RNA polymerase II subunit RPB7-like; K03015 DNA-directed RNA polymerase II subunit RPB7 (A)	[K]	Transcription	SHS2 domain found in N terminus of Rpb7p/Rpc25p/MJ0397	DNA-directed RNA polymerase II subunit RPB7 OS=Glycine max (Soybean) PE=2 SV=1	unnamed protein product [Coffea canephora]
c101287.graph_c0	[CHR]	--	--	--	[C]	Energy production and conversion	D-isomer specific 2-hydroxyacid dehydrogenase, NAD binding domain	Glyoxylate/hydroxypyruvate reductase HPR3 GN=HPR3 OS=Arabidopsis thaliana (Mouse-ear cress) PE=2 SV=1	hypothetical protein CICLE_v10024328mg [Citrus clementina]
c46588.graph_c0	--	--	--	--	--	--	Protein of unknown function (DUF1191)	--	unnamed protein product [Coffea canephora]
c77938.graph_c0	--	--	--	--	--	--	--	--	unnamed protein product [Coffea canephora]
c95210.graph_c0	--	--	--	--	[R]	General function prediction only	AN1-like Zinc finger	Zinc finger A20 and AN1 domain-containing stress-associated protein 5 GN=SAP5 OS=Arabidopsis thaliana (Mouse-ear cress) PE=2 SV=1	PREDICTED: zinc finger A20 and AN1 domain-containing stress-associated protein 5-like [Solanum tuberosum]
c83518.graph_c0	--	--	Biological Process: regulation of cell growth (GO:0001558);; Cellular Component: nucleus (GO:0005634);; Cellular Component: plasma membrane (GO:0005886);; Biological Process: regulation of mitotic cell cycle (GO:0007346);; Biological Process: cell proliferation (GO:0008283);; Cellular Component: chloroplast (GO:0009507);; Cellular Component: thylakoid (GO:0009579);; Biological Process: embryo dev…	--	[DZ]	--	Translationally controlled tumour protein	Translationally-controlled tumor protein homolog GN=TCTP OS=Oryza sativa subsp. japonica (Rice) PE=1 SV=1	Translationally-controlled tumor protein, putative [Ricinus communis]
c80344.graph_c0	[E]	Amino acid transport and metabolism	--	K03834|4.47099e-164|pop:POPTR_0010s22870g|POPTRDRAFT_770531; hypothetical protein; K03834 tyrosine-specific transport protein (A)	--	--	Tryptophan/tyrosine permease family;; Transmembrane amino acid transporter protein	--	hypothetical protein POPTR_0010s22870g [Populus trichocarpa]
c44090.graph_c0	--	--	--	--	--	--	--	--	Glutamate transport ATP-binding protein GluA [Beauveria bassiana D1-5]
c67888.graph_c0	[O]	Posttranslational modification, protein turnover, chaperones	--	K03283|2.38481e-35|rcu:RCOM_1442280|heat shock protein, putative (EC:1.3.1.74); K03283 heat shock 70kDa protein 1/8 (A)	[O]	Posttranslational modification, protein turnover, chaperones	Hsp70 protein	Heat shock cognate 70 kDa protein GN=HSP70 OS=Petunia hybrida (Petunia) PE=2 SV=1	unnamed protein product [Coffea canephora]
c72481.graph_c0	--	--	--	K10418|2.46138e-39|sly:101246737|dynein light chain, cytoplasmic-like; K10418 dynein light chain LC8-type (A)	[Z]	Cytoskeleton	Dynein light chain type 1	Dynein 8 kDa light chain, flagellar outer arm OS=Chlamydomonas reinhardtii (Chlamydomonas smithii) PE=1 SV=1	unnamed protein product [Coffea canephora]
c52572.graph_c0	[T]	Signal transduction mechanisms	Molecular Function: phosphoprotein phosphatase activity (GO:0004721);;	K04382|1.31466e-57|cic:CICLE_v100212822m|hypothetical protein; K04382 serine/threonine-protein phosphatase 2A catalytic subunit [EC:3.1.3.16] (A)	[T]	Signal transduction mechanisms	Calcineurin-like phosphoesterase	Serine/threonine-protein phosphatase PP2A catalytic subunit GN=PP2A OS=Hevea brasiliensis (Para rubber tree) PE=2 SV=1	hypothetical protein CISIN_1g021898mg [Citrus sinensis]
c32886.graph_c0	--	--	Cellular Component: integral component of membrane (GO:0016021);;	--	--	--	TLC domain	--	unnamed protein product [Coffea canephora]
c28731.graph_c0	--	--	--	--	[R]	General function prediction only	gag-polypeptide of LTR copia-type;; gag-polypeptide of LTR copia-type;; gag-polypeptide of LTR copia-type;; Retrotransposon gag protein	--	hypothetical protein VITISV_021887 [Vitis vinifera]
c75015.graph_c0	--	--	--	--	--	--	Probable lipid transfer;; Protease inhibitor/seed storage/LTP family	Non-specific lipid transfer protein GPI-anchored 1 (Precursor) GN=LTPG1 OS=Arabidopsis thaliana (Mouse-ear cress) PE=1 SV=1	unnamed protein product [Coffea canephora]
c98703.graph_c0	--	--	Molecular Function: GTPase activity (GO:0003924);; Molecular Function: GTP binding (GO:0005525);; Biological Process: GTP catabolic process (GO:0006184);;	--	[UR]	--	--	Dynamin-related protein 5A OS=Glycine max (Soybean) PE=2 SV=1	Dynamin-like protein isoform 2 [Theobroma cacao]
c77520.graph_c0	--	--	Molecular Function: calcium ion binding (GO:0005509);;	K06268|3.10468e-23|pper:PRUPE_ppa011375mg|hypothetical protein; K06268 serine/threonine-protein phosphatase 2B regulatory subunit (A)	[T]	Signal transduction mechanisms	--	Calcineurin B-like protein 1 OS=Arabidopsis thaliana (Mouse-ear cress) PE=1 SV=3	unnamed protein product [Coffea canephora]
c70545.graph_c0	--	--	--	--	--	--	Pollen proteins Ole e I like	--	PREDICTED: pistil-specific extensin-like protein [Vitis vinifera]
c66330.graph_c0	--	--	Biological Process: cell communication (GO:0007154);; Biological Process: single organism signaling (GO:0044700);;	--	--	--	Rapid ALkalinization Factor (RALF)	Protein RALF-like 33 (Precursor) OS=Arabidopsis thaliana (Mouse-ear cress) PE=2 SV=1	hypothetical protein PRUPE_ppa013461mg [Prunus persica]
c83474.graph_c0	--	--	--	--	[R]	General function prediction only	Reverse transcriptase (RNA-dependent DNA polymerase);; Endonuclease/Exonuclease/phosphatase family;; Endonuclease-reverse transcriptase	--	reverse transcriptase [Ascobolus immersus]
c28518.graph_c0	[LKJ]	--	Molecular Function: RNA binding (GO:0003723);; Molecular Function: ATP binding (GO:0005524);; Cellular Component: nucleus (GO:0005634);; Molecular Function: ATP-dependent helicase activity (GO:0008026);; Molecular Function: zinc ion binding (GO:0008270);; Cellular Component: chloroplast stroma (GO:0009570);; Biological Process: embryo development ending in seed dormancy (GO:0009793);; Cellular Co…	--	[A]	RNA processing and modification	Helicase conserved C-terminal domain	DEAD-box ATP-dependent RNA helicase 3, chloroplastic (Precursor) GN=OSJNBa0010E04.4 OS=Oryza sativa subsp. japonica (Rice) PE=2 SV=2	hypothetical protein CISIN_1g011052mg [Citrus sinensis]
c53706.graph_c0	--	--	Molecular Function: protein serine/threonine kinase activity (GO:0004674);; Molecular Function: calcium ion binding (GO:0005509);; Molecular Function: ATP binding (GO:0005524);; Biological Process: protein phosphorylation (GO:0006468);;	K13412|7.52946e-36|pmum:103340207|calcium-dependent protein kinase 28-like; K13412 calcium-dependent protein kinase [EC:2.7.11.1] (A)	[T]	Signal transduction mechanisms	Protein kinase domain;; Protein tyrosine kinase	Calcium-dependent protein kinase 18 GN=CPK18 OS=Arabidopsis thaliana (Mouse-ear cress) PE=2 SV=1	unnamed protein product [Coffea canephora]
c20861.graph_c0	--	--	Cellular Component: ubiquitin ligase complex (GO:0000151);; Molecular Function: ubiquitin-protein transferase activity (GO:0004842);; Biological Process: protein ubiquitination (GO:0016567);;	--	--	--	Neurochondrin	E3 ubiquitin-protein ligase PUB22 GN=PUB22 OS=Arabidopsis thaliana (Mouse-ear cress) PE=1 SV=1	unnamed protein product [Coffea canephora]
c59882.graph_c0	--	--	Molecular Function: sequence-specific DNA binding transcription factor activity (GO:0003700);; Molecular Function: protein serine/threonine kinase activity (GO:0004674);; Molecular Function: GTPase activator activity (GO:0005096);; Biological Process: regulation of transcription, DNA-templated (GO:0006355);; Biological Process: protein phosphorylation (GO:0006468);; Biological Process: response t…	K14431|0|cic:CICLE_v10031361mg|hypothetical protein; K14431 transcription factor TGA (A)	--	--	Seed dormancy control;; bZIP transcription factor;; Basic region leucine zipper	Transcription factor HBP-1b(c1) (Fragment) OS=Triticum aestivum (Wheat) PE=1 SV=2	unnamed protein product [Coffea canephora]
c38115.graph_c0	--	--	Biological Process: MAPK cascade (GO:0000165);; Molecular Function: calcium ion binding (GO:0005509);; Cellular Component: mitochondrion (GO:0005739);; Cellular Component: vacuolar membrane (GO:0005774);; Cellular Component: endoplasmic reticulum (GO:0005783);; Cellular Component: Golgi apparatus (GO:0005794);; Cellular Component: cytosol (GO:0005829);; Cellular Component: plasma membrane (GO:000…	K08054|9.60946e-34|ath:AT5G61790|CNX1; calnexin 1; K08054 calnexin (A)	[O]	Posttranslational modification, protein turnover, chaperones	Calreticulin family	Calnexin homolog 1 (Precursor) GN=CNX1 OS=Arabidopsis thaliana (Mouse-ear cress) PE=1 SV=1	PREDICTED: calnexin homolog 1 [Camelina sativa]
c46165.graph_c0	--	--	Cellular Component: mitochondrion (GO:0005739);; Biological Process: response to ethylene (GO:0009723);;	--	--	--	Early nodulin 93 ENOD93 protein	Early nodulin-93 OS=Glycine max (Soybean) PE=2 SV=1	unnamed protein product [Coffea canephora]
c86951.graph_c0	--	--	--	--	[G]	Carbohydrate transport and metabolism	Histidine phosphatase superfamily (branch 1)	Phosphoglycerate mutase-like protein 1 {ECO:0000305} OS=Arabidopsis thaliana (Mouse-ear cress) PE=2 SV=1	hypothetical protein PRUPE_ppa008394mg [Prunus persica]
c102768.graph_c0	--	--	Molecular Function: methyltransferase activity (GO:0008168);; Cellular Component: viral envelope (GO:0019031);; Biological Process: methylation (GO:0032259);;	K12502|4.88264e-77|pper:PRUPE_ppa008202mg|hypothetical protein; K12502 MPBQ/MSBQ methyltransferase [EC:2.1.1.295] (A)	[H]	Coenzyme transport and metabolism	Methyltransferase domain;; Methyltransferase domain;; Methyltransferase domain;; ubiE/COQ5 methyltransferase family;; O-methyltransferase	2-methyl-6-phytyl-1,4-hydroquinone methyltransferase 1, chloroplastic (Precursor) OS=Oryza sativa subsp. japonica (Rice) PE=2 SV=1	hypothetical protein PRUPE_ppa008202mg [Prunus persica]
c88698.graph_c0	--	--	Biological Process: regulation of pH (GO:0006885);; Biological Process: plant-type cell wall modification (GO:0009827);; Biological Process: pollen tube growth (GO:0009860);; Molecular Function: sodium:proton antiporter activity (GO:0015385);; Cellular Component: integral component of membrane (GO:0016021);; Biological Process: sodium ion transmembrane transport (GO:0035725);;	--	[P]	Inorganic ion transport and metabolism	--	Cation/H(+) antiporter 15 GN=CHX15 OS=Arabidopsis thaliana (Mouse-ear cress) PE=2 SV=1	PREDICTED: cation/H(+) antiporter 15 [Vitis vinifera]
c39425.graph_c0	--	--	Biological Process: response to water deprivation (GO:0009414);; Biological Process: response to chitin (GO:0010200);; Biological Process: hyperosmotic salinity response (GO:0042538);;	--	[R]	General function prediction only	Methyltransferase domain;; Putative methyltransferase	--	S-adenosyl-L-methionine-dependent methyltransferases superfamily protein isoform 1 [Theobroma cacao]
c123586.graph_c0	--	--	--	--	[Z]	Cytoskeleton	Interferon-related protein conserved region	--	PREDICTED: interferon-related developmental regulator 1 [Prunus mume]
c24431.graph_c0	--	--	--	--	--	--	WRKY DNA -binding domain	Probable WRKY transcription factor 69 GN=WRKY69 OS=Arabidopsis thaliana (Mouse-ear cress) PE=2 SV=1	unnamed protein product [Coffea canephora]
c100289.graph_c0	--	--	--	--	[T]	Signal transduction mechanisms	Oxysterol-binding protein	Oxysterol-binding protein-related protein 4B GN=ORP4B OS=Arabidopsis thaliana (Mouse-ear cress) PE=2 SV=2	hypothetical protein PRUPE_ppa007030mg [Prunus persica]
c105101.graph_c0	--	--	--	--	--	--	--	--	hypothetical protein OsI_05623 [Oryza sativa Indica Group]
c132858.graph_c0	--	--	Molecular Function: hydrolase activity (GO:0016787);; Biological Process: inositol trisphosphate metabolic process (GO:0032957);; Biological Process: phosphatidylinositol phosphorylation (GO:0046854);; Biological Process: inositol phosphate dephosphorylation (GO:0046855);; Biological Process: phosphatidylinositol dephosphorylation (GO:0046856);;	--	[U]	Intracellular trafficking, secretion, and vesicular transport	Endonuclease/Exonuclease/phosphatase family	Type I inositol 1,4,5-trisphosphate 5-phosphatase CVP2 GN=CVP2 OS=Arabidopsis thaliana (Mouse-ear cress) PE=1 SV=2	PREDICTED: type I inositol 1,4,5-trisphosphate 5-phosphatase CVP2-like [Nelumbo nucifera]
c13693.graph_c0	--	--	Cellular Component: cytosol (GO:0005829);; Molecular Function: protein phosphatase type 2A regulator activity (GO:0008601);; Biological Process: toxin catabolic process (GO:0009407);; Biological Process: response to cold (GO:0009409);; Biological Process: regulation of signal transduction (GO:0009966);;	--	[T]	Signal transduction mechanisms	TAP42-like family	PP2A regulatory subunit TAP46 GN=TAP46 OS=Arabidopsis thaliana (Mouse-ear cress) PE=1 SV=2	hypothetical protein PRUPE_ppa006615mg [Prunus persica]
c27967.graph_c0	--	--	--	--	--	--	Domain of unknown function (DUF4370)	--	PREDICTED: uncharacterized protein At1g47420, mitochondrial-like [Nicotiana sylvestris]
c43712.graph_c0	--	--	--	--	--	--	SOUL heme-binding protein	--	PREDICTED: heme-binding protein 2-like [Sesamum indicum]
c20916.graph_c0	[C]	Energy production and conversion	Molecular Function: UDP-N-acetylmuramate dehydrogenase activity (GO:0008762);; Biological Process: cytokinin catabolic process (GO:0009823);; Molecular Function: cytokinin dehydrogenase activity (GO:0019139);; Molecular Function: flavin adenine dinucleotide binding (GO:0050660);; Biological Process: oxidation-reduction process (GO:0055114);;	K00279|0|vvi:100245801|cytokinin dehydrogenase 7; K00279 cytokinin dehydrogenase [EC:1.5.99.12] (A)	[C]	Energy production and conversion	Cytokinin dehydrogenase 1, FAD and cytokinin binding;; FAD binding domain	Cytokinin dehydrogenase 7 GN=F13M11.? OS=Arabidopsis thaliana (Mouse-ear cress) PE=1 SV=1	unnamed protein product [Coffea canephora]
c80410.graph_c0	--	--	Molecular Function: xanthine oxidase activity (GO:0004855);; Molecular Function: iron ion binding (GO:0005506);; Molecular Function: UDP-N-acetylmuramate dehydrogenase activity (GO:0008762);; Molecular Function: electron carrier activity (GO:0009055);; Molecular Function: flavin adenine dinucleotide binding (GO:0050660);; Molecular Function: 2 iron, 2 sulfur cluster binding (GO:0051537);; Biologi…	K00106|0|sly:101252457|xanthine dehydrogenase 1-like; K00106 xanthine dehydrogenase/oxidase [EC:1.17.1.4 1.17.3.2] (A)	[F]	Nucleotide transport and metabolism	Molybdopterin-binding domain of aldehyde dehydrogenase;; FAD binding domain in molybdopterin dehydrogenase;; CO dehydrogenase flavoprotein C-terminal domain;; Aldehyde oxidase and xanthine dehydrogenase, a/b hammerhead domain;; [2Fe-2S] binding domain;; 2Fe-2S iron-sulfur cluster binding domain	Xanthine dehydrogenase 1 GN=XDH1 OS=Arabidopsis thaliana (Mouse-ear cress) PE=1 SV=1	xanthine dehydrogenase [Camellia sinensis]
c53353.graph_c0	--	--	--	--	--	--	Late embryogenesis abundant protein	Indole-3-acetic acid-induced protein ARG2 GN=ARG2 OS=Vigna radiata var. radiata (Mung bean) PE=2 SV=1	uncharacterized protein LOC102577657 [Solanum tuberosum]
c93027.graph_c0	--	--	Cellular Component: mitochondrial inner membrane (GO:0005743);; Cellular Component: vacuolar membrane (GO:0005774);; Cellular Component: plasma membrane (GO:0005886);; Biological Process: glucose catabolic process (GO:0006007);; Biological Process: mitochondrial transport (GO:0006839);; Cellular Component: plasmodesma (GO:0009506);; Cellular Component: chloroplast (GO:0009507);; Biological Proces…	K15103|8.37004e-128|tcc:TCM_021777|Plant uncoupling mitochondrial protein 1; K15103 solute carrier family 25 (mitochondrial uncoupling protein), member 8/9 (A)	[C]	Energy production and conversion	Mitochondrial carrier protein	Mitochondrial uncoupling protein 1 GN=F24B22.70 OS=Arabidopsis thaliana (Mouse-ear cress) PE=1 SV=1	unnamed protein product [Coffea canephora]
c18670.graph_c0	[M]	Cell wall/membrane/envelope biogenesis	Molecular Function: zinc ion binding (GO:0008270);; Cellular Component: integral component of membrane (GO:0016021);; Molecular Function: cellulose synthase (UDP-forming) activity (GO:0016760);; Biological Process: cellulose biosynthetic process (GO:0030244);;	K10999|0|pper:PRUPE_ppa000559mg|hypothetical protein; K10999 cellulose synthase A [EC:2.4.1.12] (A)	--	--	Cellulose synthase;; Zinc-binding RING-finger;; Glycosyltransferase like family 2;; Glycosyl transferase family group 2	Cellulose synthase A catalytic subunit 6 [UDP-forming] GN=MVP7.7 OS=Arabidopsis thaliana (Mouse-ear cress) PE=1 SV=2	unnamed protein product [Coffea canephora]
c101720.graph_c0	[R]	General function prediction only	Cellular Component: plasma membrane (GO:0005886);; Biological Process: response to salt stress (GO:0009651);;	--	[R]	General function prediction only	Ankyrin repeats (3 copies);; Ankyrin repeat;; Ankyrin repeats (many copies);; Ankyrin repeats (many copies);; Ankyrin repeat	Ankyrin repeat-containing protein At3g12360 GN=At3g12360 OS=Arabidopsis thaliana (Mouse-ear cress) PE=2 SV=1	hypothetical protein PRUPE_ppa003217mg [Prunus persica]
c88230.graph_c0	[K]	Transcription	Cellular Component: small nucleolar ribonucleoprotein complex (GO:0005732);; Cellular Component: cytosol (GO:0005829);; Biological Process: mRNA processing (GO:0006397);;	K12621|2.0257e-57|csv:101231958|U6 snRNA-associated Sm-like protein LSm2-like; K12621 U6 snRNA-associated Sm-like protein LSm2 (A)	[A]	RNA processing and modification	LSM domain	Sm-like protein LSM2 {ECO:0000305} OS=Arabidopsis thaliana (Mouse-ear cress) PE=1 SV=1	PREDICTED: U6 snRNA-associated Sm-like protein LSm2 isoform X2 [Cucumis melo]
c59752.graph_c0	--	--	Biological Process: oligopeptide transport (GO:0006857);; Biological Process: transmembrane transport (GO:0055085);; Biological Process: response to karrikin (GO:0080167);;	--	[T]	Signal transduction mechanisms	OPT oligopeptide transporter protein	Oligopeptide transporter 4 GN=OPT4 OS=Arabidopsis thaliana (Mouse-ear cress) PE=1 SV=1	unnamed protein product [Coffea canephora]
c73641.graph_c0	[Q]	Secondary metabolites biosynthesis, transport and catabolism	Molecular Function: oxidoreductase activity, acting on single donors with incorporation of molecular oxygen, incorporation of two atoms of oxygen (GO:0016702);;	K09840|0|sot:102577783|9-cis-epoxy-carotenoid dioxygenase 1; K09840 9-cis-epoxycarotenoid dioxygenase [EC:1.13.11.51] (A)	[Q]	Secondary metabolites biosynthesis, transport and catabolism	Retinal pigment epithelial membrane protein	9-cis-epoxycarotenoid dioxygenase NCED1, chloroplastic (Precursor) GN=NCED1 OS=Phaseolus vulgaris (Kidney bean) PE=2 SV=1	9-cis-epoxycarotenoid dioxygenase 3 [Coffea canephora]
c8212.graph_c0	--	--	--	--	[T]	Signal transduction mechanisms	Protein of unknown function (DUF568)	Cytochrome b561 and DOMON domain-containing protein At5g35735 (Precursor) GN=At5g35735 OS=Arabidopsis thaliana (Mouse-ear cress) PE=2 SV=1	PREDICTED: cytochrome b561 and DOMON domain-containing protein At5g48750 [Solanum lycopersicum]
c97891.graph_c0	--	--	Molecular Function: peroxidase activity (GO:0004601);; Biological Process: response to oxidative stress (GO:0006979);; Molecular Function: heme binding (GO:0020037);; Molecular Function: metal ion binding (GO:0046872);; Biological Process: oxidation-reduction process (GO:0055114);;	K00430|2.38409e-60|cit:102629997|peroxidase 4-like; K00430 peroxidase [EC:1.11.1.7] (A)	--	--	Peroxidase	Peroxidase 67 (Precursor) GN=MCK7.26 OS=Arabidopsis thaliana (Mouse-ear cress) PE=2 SV=1	hypothetical protein MIMGU_mgv1a009759mg [Erythranthe guttata]
c81832.graph_c0	--	--	--	--	--	--	PWWP domain	Serine/threonine-protein kinase ATM GN=ATM OS=Arabidopsis thaliana (Mouse-ear cress) PE=2 SV=1	PREDICTED: uncharacterized protein LOC105161407 [Sesamum indicum]
c77197.graph_c0	[V]	Defense mechanisms	Molecular Function: ATP binding (GO:0005524);; Cellular Component: plasma membrane (GO:0005886);; Biological Process: ATP catabolic process (GO:0006200);; Molecular Function: xenobiotic-transporting ATPase activity (GO:0008559);;	--	[Q]	Secondary metabolites biosynthesis, transport and catabolism	ABC transporter	ABC transporter G family member 24 GN=F12M16.28 OS=Arabidopsis thaliana (Mouse-ear cress) PE=2 SV=2	PREDICTED: ABC transporter G family member 24-like [Nicotiana sylvestris]
c108278.graph_c0	--	--	--	--	--	--	--	--	PREDICTED: uncharacterized protein LOC103324600 [Prunus mume]
c108328.graph_c0	--	--	Molecular Function: transferase activity, transferring glycosyl groups (GO:0016757);;	--	[GC]	--	--	7-deoxyloganetin glucosyltransferase GN=UGT85A24 OS=Gardenia jasminoides (Cape jasmine) PE=1 SV=1	PREDICTED: 7-deoxyloganetin glucosyltransferase-like [Sesamum indicum]
c138134.graph_c0	[F]	Nucleotide transport and metabolism	Molecular Function: nucleotide binding (GO:0000166);; Biological Process: purine nucleotide biosynthetic process (GO:0006164);; Molecular Function: oxidoreductase activity (GO:0016491);;	--	[F]	Nucleotide transport and metabolism	IMP dehydrogenase / GMP reductase domain	--	inosine-5-monophosphate dehydrogenase, putative [Ricinus communis]
c90934.graph_c0	--	--	Molecular Function: DNA binding (GO:0003677);; Molecular Function: chromatin binding (GO:0003682);; Cellular Component: nucleus (GO:0005634);; Cellular Component: cytoplasm (GO:0005737);; Biological Process: nucleosome assembly (GO:0006334);; Biological Process: cell proliferation (GO:0008283);; Biological Process: lateral root formation (GO:0010311);; Biological Process: cell differentiation (GO…	K11290|1.66543e-17|tcc:TCM_013948|NAP1-related protein 2; K11290 template-activating factor I (A)	[L]	Replication, recombination and repair	Nucleosome assembly protein (NAP)	NAP1-related protein 2 GN=F6A14.10 OS=Arabidopsis thaliana (Mouse-ear cress) PE=1 SV=2	PREDICTED: NAP1-related protein 2-like [Sesamum indicum]
c29817.graph_c0	[R]	General function prediction only	--	K12606|4.77403e-61|pop:POPTR_0011s08710g|hypothetical protein; K12606 CCR4-NOT transcription complex subunit 9 (A)	[R]	General function prediction only	Cell differentiation family, Rcd1-like	--	PREDICTED: cell differentiation protein RCD1 homolog [Sesamum indicum]
c22821.graph_c0	--	--	--	--	--	--	--	--	PREDICTED: uncharacterized protein LOC105160092 [Sesamum indicum]
c4107.graph_c0	[O]	Posttranslational modification, protein turnover, chaperones	Molecular Function: ATP binding (GO:0005524);; Cellular Component: mitochondrion (GO:0005739);; Cellular Component: chloroplast stroma (GO:0009570);; Cellular Component: thylakoid (GO:0009579);; Biological Process: chloroplast organization (GO:0009658);; Biological Process: embryo development ending in seed dormancy (GO:0009793);; Cellular Component: chloroplast envelope (GO:0009941);; Cellular C…	--	[O]	Posttranslational modification, protein turnover, chaperones	TCP-1/cpn60 chaperonin family	RuBisCO large subunit-binding protein subunit alpha, chloroplastic (Precursor) OS=Pisum sativum (Garden pea) PE=1 SV=2	hypothetical protein PRUPE_ppa003328mg [Prunus persica]
c54249.graph_c0	--	--	--	--	--	--	Protein of unknown function (DUF1218)	--	PREDICTED: uncharacterized protein LOC104235748 [Nicotiana sylvestris]
c120734.graph_c0	--	--	Molecular Function: nucleic acid binding (GO:0003676);; Molecular Function: catalytic activity (GO:0003824);; Biological Process: DNA metabolic process (GO:0006259);;	--	[R]	General function prediction only	Integrase core domain	--	PREDICTED: uncharacterized protein LOC105171171 [Sesamum indicum]
c82646.graph_c2	[S]	Function unknown	Cellular Component: chloroplast (GO:0009507);;	--	[S]	Function unknown	Uncharacterised protein family UPF0047;; Domain of unknown function (DUF4216);; Domain of unknown function (DUF4216)	--	PREDICTED: UPF0047 protein C4A8.02c [Sesamum indicum]
c103301.graph_c0	--	--	--	--	[R]	General function prediction only	zinc-binding in reverse transcriptase	Putative ribonuclease H protein At1g65750 GN=At1g65750 OS=Arabidopsis thaliana (Mouse-ear cress) PE=3 SV=1	PREDICTED: uncharacterized protein LOC103844431 [Brassica rapa]
c78406.graph_c0	--	--	Molecular Function: DNA binding (GO:0003677);; Biological Process: DNA recombination (GO:0006310);; Molecular Function: electron carrier activity (GO:0009055);; Biological Process: electron transport chain (GO:0022900);;	--	[R]	General function prediction only	--	Endonuclease OS=Nicotiana tabacum (Common tobacco) PE=2 SV=1	hypothetical protein [Prunus persica]
c168428.graph_c0	--	--	--	--	--	--	--	--	hypothetical protein L484_027688 [Morus notabilis]
c70708.graph_c0	--	--	--	--	--	--	--	--	unknown [Populus trichocarpa]
c45712.graph_c0	--	--	--	--	--	--	--	--	unnamed protein product [Coffea canephora]
c62579.graph_c0	--	--	--	--	[R]	General function prediction only	--	--	unnamed protein product [Coffea canephora]
c24965.graph_c0	--	--	--	--	[R]	General function prediction only	zinc-binding in reverse transcriptase	Putative ribonuclease H protein At1g65750 GN=At1g65750 OS=Arabidopsis thaliana (Mouse-ear cress) PE=3 SV=1	PREDICTED: putative ribonuclease H protein At1g65750-like [Citrus sinensis]
c79819.graph_c0	--	--	Molecular Function: adenyl nucleotide binding (GO:0030554);;	--	--	--	--	--	conserved hypothetical protein [Ricinus communis]
c101964.graph_c0	--	--	Molecular Function: nucleic acid binding (GO:0003676);; Molecular Function: zinc ion binding (GO:0008270);; Biological Process: DNA integration (GO:0015074);;	--	--	--	--	--	copia LTR rider [Solanum lycopersicum]
c66473.graph_c0	--	--	--	--	[K]	Transcription	ARID/BRIGHT DNA binding domain;; HMG (high mobility group) box;; HMG-box domain	High mobility group B protein 15 GN=F13M7.13 OS=Arabidopsis thaliana (Mouse-ear cress) PE=2 SV=1	PREDICTED: high mobility group B protein 15 isoform X1 [Eucalyptus grandis]
c166209.graph_c0	[C]	Energy production and conversion	--	--	--	--	--	--	--
c84028.graph_c0	--	--	Cellular Component: extracellular region (GO:0005576);; Biological Process: plant-type cell wall organization (GO:0009664);; Cellular Component: membrane (GO:0016020);;	--	--	--	Rare lipoprotein A (RlpA)-like double-psi beta-barrel	Expansin-A8 (Precursor) GN=T2P4.4 OS=Arabidopsis thaliana (Mouse-ear cress) PE=2 SV=1	expansin [Prunus salicina]
c106749.graph_c0	--	--	Molecular Function: RNA binding (GO:0003723);; Molecular Function: RNA-directed DNA polymerase activity (GO:0003964);; Molecular Function: aspartic-type endopeptidase activity (GO:0004190);; Cellular Component: nucleus (GO:0005634);; Biological Process: RNA-dependent DNA replication (GO:0006278);; Biological Process: proteolysis (GO:0006508);; Molecular Function: zinc ion binding (GO:0008270);; B…	--	[R]	General function prediction only	--	--	hypothetical protein [Gentiana scabra x Gentiana triflora]
c65616.graph_c1	[RTKL]	--	Molecular Function: protein serine/threonine kinase activity (GO:0004674);; Molecular Function: protein serine/threonine/tyrosine kinase activity (GO:0004712);; Molecular Function: non-membrane spanning protein tyrosine kinase activity (GO:0004715);; Molecular Function: ATP binding (GO:0005524);; Biological Process: protein phosphorylation (GO:0006468);;	--	[T]	Signal transduction mechanisms	Protein tyrosine kinase;; Protein kinase domain	Serine/threonine-protein kinase HT1 GN=HT1 OS=Arabidopsis thaliana (Mouse-ear cress) PE=1 SV=1	unnamed protein product [Coffea canephora]
c95721.graph_c0	--	--	Biological Process: response to molecule of bacterial origin (GO:0002237);; Molecular Function: ubiquitin-protein transferase activity (GO:0004842);; Biological Process: response to insect (GO:0009625);; Biological Process: shade avoidance (GO:0009641);; Biological Process: jasmonic acid and ethylene-dependent systemic resistance (GO:0009861);; Biological Process: jasmonic acid mediated signaling…	K13463|6.78588e-158|sly:543911|Coi1; coronatine-insensitive 1; K13463 coronatine-insensitive protein 1 (A)	[R]	General function prediction only	--	Coronatine-insensitive protein 1 GN=T28M21.10 OS=Arabidopsis thaliana (Mouse-ear cress) PE=1 SV=1	PREDICTED: coronatine-insensitive protein 1 [Sesamum indicum]
c78871.graph_c0	[J]	Translation, ribosomal structure and biogenesis	Molecular Function: aminoacyl-tRNA editing activity (GO:0002161);; Molecular Function: valine-tRNA ligase activity (GO:0004832);; Molecular Function: ATP binding (GO:0005524);; Biological Process: valyl-tRNA aminoacylation (GO:0006438);; Biological Process: regulation of translational fidelity (GO:0006450);;	K01873|0|vvi:100257207|valine--tRNA ligase; K01873 valyl-tRNA synthetase [EC:6.1.1.9] (A)	[J]	Translation, ribosomal structure and biogenesis	tRNA synthetases class I (I, L, M and V);; Anticodon-binding domain of tRNA;; tRNA synthetases class I (M);; Leucyl-tRNA synthetase, Domain 2;; tRNA synthetases class I (C) catalytic domain	Valine--tRNA ligase GN=VALRS OS=Arabidopsis thaliana (Mouse-ear cress) PE=2 SV=2	unnamed protein product [Coffea canephora]
c60644.graph_c0	[C]	Energy production and conversion	--	K00162|0|cic:CICLE_v10031662mg|hypothetical protein; K00162 pyruvate dehydrogenase E1 component beta subunit [EC:1.2.4.1] (A)	[C]	Energy production and conversion	Transketolase, pyrimidine binding domain;; Transketolase, C-terminal domain	Pyruvate dehydrogenase E1 component subunit beta-1, mitochondrial (Precursor) GN=K16E14.1 OS=Arabidopsis thaliana (Mouse-ear cress) PE=1 SV=2	hypothetical protein CICLE_v10031662mg [Citrus clementina]
c71703.graph_c0	--	--	Molecular Function: iron ion binding (GO:0005506);; Molecular Function: procollagen-lysine 5-dioxygenase activity (GO:0008475);; Molecular Function: L-ascorbic acid binding (GO:0031418);; Biological Process: oxidation-reduction process (GO:0055114);;	--	[O]	Posttranslational modification, protein turnover, chaperones	--	Uncharacterized PKHD-type hydroxylase At1g22950 GN=At1g22950 OS=Arabidopsis thaliana (Mouse-ear cress) PE=2 SV=2	unnamed protein product [Coffea canephora]
c83115.graph_c0	--	--	--	--	--	--	--	F-box/kelch-repeat protein At3g06240 GN=At3g06240 OS=Arabidopsis thaliana (Mouse-ear cress) PE=2 SV=1	PREDICTED: F-box protein CPR30-like [Nicotiana tomentosiformis]
c83774.graph_c0	[G]	Carbohydrate transport and metabolism	Molecular Function: triose-phosphate isomerase activity (GO:0004807);; Molecular Function: copper ion binding (GO:0005507);; Cellular Component: cell wall (GO:0005618);; Cellular Component: mitochondrion (GO:0005739);; Cellular Component: vacuole (GO:0005773);; Cellular Component: plasma membrane (GO:0005886);; Biological Process: glycolytic process (GO:0006096);; Cellular Component: chloroplast …	K01803|1.03549e-47|pop:POPTR_0010s21100g|POPTRDRAFT_724697; Triosephosphate isomerase family protein; K01803 triosephosphate isomerase (TIM) [EC:5.3.1.1] (A)	[G]	Carbohydrate transport and metabolism	Triosephosphate isomerase	Triosephosphate isomerase, cytosolic GN=TPIP1 OS=Petunia hybrida (Petunia) PE=2 SV=1	triosphosphate isomerase-like protein type II [Dimocarpus longan]
c41491.graph_c0	--	--	Cellular Component: endoplasmic reticulum (GO:0005783);; Cellular Component: Golgi apparatus (GO:0005794);; Biological Process: negative regulation of ethylene-activated signaling pathway (GO:0010105);; Cellular Component: integral component of membrane (GO:0016021);;	--	[S]	Function unknown	Protein of unknown function (DUF778)	Protein REVERSION-TO-ETHYLENE SENSITIVITY1 GN=RTE1 OS=Arabidopsis thaliana (Mouse-ear cress) PE=1 SV=1	PREDICTED: protein REVERSION-TO-ETHYLENE SENSITIVITY1-like [Sesamum indicum]
c46701.graph_c0	[LKJ]	--	--	K14777|9.64054e-26|fve:101306892|DEAD-box ATP-dependent RNA helicase 10-like; K14777 ATP-dependent RNA helicase DDX47/RRP3 [EC:3.6.4.13] (A)	[A]	RNA processing and modification	Helicase conserved C-terminal domain;; DEAD/DEAH box helicase;; Reverse transcriptase (RNA-dependent DNA polymerase)	DEAD-box ATP-dependent RNA helicase 10 GN=RH10 OS=Arabidopsis thaliana (Mouse-ear cress) PE=2 SV=2	PREDICTED: DEAD-box ATP-dependent RNA helicase 10-like [Fragaria vesca subsp. vesca]
c70669.graph_c0	[RTKL]	--	--	--	--	--	Protein kinase domain;; Protein tyrosine kinase;; Leucine Rich repeats (2 copies);; Leucine rich repeat;; Leucine Rich Repeat;; Leucine Rich repeat;; Leucine rich repeat;; Leucine rich repeat N-terminal domain	Leucine-rich repeat receptor-like protein kinase TDR (Precursor) GN=TDR OS=Arabidopsis thaliana (Mouse-ear cress) PE=1 SV=1	unnamed protein product [Coffea canephora]
c66243.graph_c0	[R]	General function prediction only	--	K14411|3.77706e-142|sot:102602365|heterogeneous nuclear ribonucleoprotein 1-like; K14411 RNA-binding protein Musashi (A)	[A]	RNA processing and modification	RNA recognition motif. (a.k.a. RRM, RBD, or RNP domain);; RNA recognition motif (a.k.a. RRM, RBD, or RNP domain);; RNA recognition motif. (a.k.a. RRM, RBD, or RNP domain)	Heterogeneous nuclear ribonucleoprotein 1 GN=RNP1 OS=Arabidopsis thaliana (Mouse-ear cress) PE=1 SV=1	unnamed protein product [Coffea canephora]
c76149.graph_c0	[Z]	Cytoskeleton	Molecular Function: structural constituent of cytoskeleton (GO:0005200);; Cellular Component: nucleus (GO:0005634);; Biological Process: actin filament-based process (GO:0030029);;	K16616|3.12289e-121|sly:101264034|actin-related protein 8; K16616 actin-related protein 8, plant (A)	[Z]	Cytoskeleton	F-box domain;; F-box-like;; Actin	Actin-related protein 8 GN=ARP8 OS=Arabidopsis thaliana (Mouse-ear cress) PE=2 SV=1	unnamed protein product [Coffea canephora]
c75784.graph_c0	--	--	--	K11982|3.73806e-89|sly:101254413|E3 ubiquitin-protein ligase RING1-like; K11982 E3 ubiquitin-protein ligase RNF115/126 [EC:6.3.2.19] (A)	[O]	Posttranslational modification, protein turnover, chaperones	Ring finger domain;; zinc-finger;; Zinc finger, C3HC4 type (RING finger);; Zinc finger, C3HC4 type (RING finger);; Zinc finger, C3HC4 type (RING finger)	E3 ubiquitin-protein ligase RING1-like GN=At3g19950 OS=Arabidopsis thaliana (Mouse-ear cress) PE=1 SV=1	PREDICTED: E3 ubiquitin-protein ligase RNF126-like [Sesamum indicum]
c67439.graph_c0	--	--	Biological Process: pentose-phosphate shunt (GO:0006098);; Biological Process: photosynthetic electron transport in photosystem I (GO:0009773);; Cellular Component: NAD(P)H dehydrogenase complex (plastoquinone) (GO:0010598);; Molecular Function: oxidoreductase activity, acting on NAD(P)H, quinone or similar compound as acceptor (GO:0016655);; Biological Process: cellular cation homeostasis (GO:00…	--	--	--	--	--	conserved hypothetical protein [Ricinus communis]
c104833.graph_c0	[R]	General function prediction only	Molecular Function: chromatin binding (GO:0003682);;	K11430|7.79546e-46|pop:POPTR_0002s19670g|POPTRDRAFT_552533; hypothetical protein; K11430 histone-lysine N-methyltransferase EZH2 [EC:2.1.1.43] (A)	[K]	Transcription	SET domain	Histone-lysine N-methyltransferase EZA1 GN=T10M13.3 OS=Arabidopsis thaliana (Mouse-ear cress) PE=1 SV=1	PREDICTED: histone-lysine N-methyltransferase EZA1 isoform X4 [Populus euphratica]
c77647.graph_c0	[O]	Posttranslational modification, protein turnover, chaperones	Molecular Function: ubiquitin-protein transferase activity (GO:0004842);; Biological Process: ubiquitin-dependent protein catabolic process (GO:0006511);; Biological Process: response to gibberellin (GO:0009739);; Biological Process: protein ubiquitination (GO:0016567);;	K10688|6.11121e-93|cam:101489578|probable ubiquitin-conjugating enzyme E2 16-like; K10688 ubiquitin-conjugating enzyme E2 W [EC:6.3.2.19] (A)	[O]	Posttranslational modification, protein turnover, chaperones	Ubiquitin-conjugating enzyme;; Prokaryotic E2 family B	Probable ubiquitin-conjugating enzyme E2 16 GN=UBC16 OS=Arabidopsis thaliana (Mouse-ear cress) PE=2 SV=1	unnamed protein product [Coffea canephora]
c84546.graph_c0	--	--	Biological Process: sulfate assimilation (GO:0000103);; Molecular Function: sulfate adenylyltransferase (ATP) activity (GO:0004781);;	K13811|1.69256e-58|pper:PRUPE_ppa005353mg|hypothetical protein; K13811 3'-phosphoadenosine 5'-phosphosulfate synthase [EC:2.7.7.4 2.7.1.25] (A)	[P]	Inorganic ion transport and metabolism	ATP-sulfurylase	ATP sulfurylase 1, chloroplastic (Precursor) GN=APS1 OS=Arabidopsis thaliana (Mouse-ear cress) PE=1 SV=1	hypothetical protein PRUPE_ppa005353mg [Prunus persica]
c84815.graph_c0	--	--	--	--	--	--	--	--	PREDICTED: uncharacterized protein LOC103425243 [Malus domestica]
c105046.graph_c0	--	--	--	--	--	--	--	--	PREDICTED: uncharacterized protein LOC104881761 [Vitis vinifera]
c26746.graph_c0	[R]	General function prediction only	--	--	[R]	General function prediction only	RNA recognition motif. (a.k.a. RRM, RBD, or RNP domain);; RNA recognition motif (a.k.a. RRM, RBD, or RNP domain);; RNA recognition motif. (a.k.a. RRM, RBD, or RNP domain)	Glycine-rich RNA-binding protein 3, mitochondrial (Precursor) GN=MAF19_30 OS=Arabidopsis thaliana (Mouse-ear cress) PE=2 SV=1	PREDICTED: probable splicing factor, arginine/serine-rich 6 isoform X6 [Nicotiana tomentosiformis]
c70980.graph_c0	--	--	Biological Process: transcription, DNA-templated (GO:0006351);;	--	--	--	GRAS domain family	Scarecrow-like protein 3 GN=SCL3 OS=Arabidopsis thaliana (Mouse-ear cress) PE=2 SV=1	unnamed protein product [Coffea canephora]
c38391.graph_c0	[RTKL]	--	Molecular Function: protein kinase activity (GO:0004672);; Biological Process: phosphorylation (GO:0016310);;	K08867|6.53526e-124|pmum:103337832|serine/threonine-protein kinase WNK8; K08867 WNK lysine deficient protein kinase [EC:2.7.11.1] (A)	[R]	General function prediction only	Protein kinase domain;; Protein tyrosine kinase	Probable serine/threonine-protein kinase WNK4 OS=Oryza sativa subsp. japonica (Rice) PE=2 SV=1	unnamed protein product [Coffea canephora]
c65660.graph_c0	[F]	Nucleotide transport and metabolism	Molecular Function: hypoxanthine phosphoribosyltransferase activity (GO:0004422);; Cellular Component: cytoplasm (GO:0005737);; Biological Process: purine ribonucleoside salvage (GO:0006166);; Biological Process: seed germination (GO:0009845);; Biological Process: guanine metabolic process (GO:0046098);; Biological Process: hypoxanthine metabolic process (GO:0046100);; Molecular Function: guanine…	K00760|9.15041e-99|sly:101262298|hypoxanthine-guanine phosphoribosyltransferase; K00760 hypoxanthine phosphoribosyltransferase [EC:2.4.2.8] (A)	[F]	Nucleotide transport and metabolism	Phosphoribosyl transferase domain	--	unnamed protein product [Coffea canephora]
c48388.graph_c1	--	--	--	--	[U]	Intracellular trafficking, secretion, and vesicular transport	--	Exocyst complex component EXO84B GN=EXO84B OS=Arabidopsis thaliana (Mouse-ear cress) PE=1 SV=1	unnamed protein product [Coffea canephora]
c56793.graph_c0	--	--	--	--	[R]	General function prediction only	Translin family	--	unnamed protein product [Coffea canephora]
c80625.graph_c0	--	--	Molecular Function: sequence-specific DNA binding transcription factor activity (GO:0003700);; Cellular Component: nucleus (GO:0005634);; Biological Process: post-translational protein modification (GO:0043687);; Biological Process: positive regulation of transcription, DNA-templated (GO:0045893);;	--	[K]	Transcription	Myb/SANT-like DNA-binding domain;; Alcohol dehydrogenase transcription factor Myb/SANT-like	Trihelix transcription factor ASIL2 {ECO:0000305} OS=Arabidopsis thaliana (Mouse-ear cress) PE=2 SV=1	unnamed protein product [Coffea canephora]
c73383.graph_c0	--	--	Molecular Function: sucrose alpha-glucosidase activity (GO:0004575);; Biological Process: starch metabolic process (GO:0005982);; Biological Process: sucrose catabolic process (GO:0005987);; Cellular Component: chloroplast (GO:0009507);; Molecular Function: glycopeptide alpha-N-acetylgalactosaminidase activity (GO:0033926);; Biological Process: cotyledon development (GO:0048825);;	--	--	--	Alkaline and neutral invertase	Alkaline/neutral invertase E, chloroplastic {ECO:0000305} (Precursor) OS=Arabidopsis thaliana (Mouse-ear cress) PE=1 SV=1	unnamed protein product [Coffea canephora]
c66822.graph_c0	--	--	Molecular Function: DNA-directed RNA polymerase activity (GO:0003899);; Biological Process: positive regulation of autophagy (GO:0010508);; Biological Process: RNA biosynthetic process (GO:0032774);;	--	--	--	UV radiation resistance protein and autophagy-related subunit 14	--	DNA-directed RNA polymerase II, putative [Ricinus communis]
c18825.graph_c0	--	--	Molecular Function: structural molecule activity (GO:0005198);; Cellular Component: chloroplast (GO:0009507);;	--	--	--	PAP_fibrillin	Probable plastid-lipid-associated protein 11 GN=F6N15.13 OS=Arabidopsis thaliana (Mouse-ear cress) PE=2 SV=1	PREDICTED: probable plastid-lipid-associated protein 11 [Solanum lycopersicum]
c86364.graph_c0	--	--	--	--	--	--	SAM domain (Sterile alpha motif);; SAM domain (Sterile alpha motif)	--	hypothetical protein PRUPE_ppa013325mg [Prunus persica]
c109101.graph_c0	--	--	Molecular Function: binding (GO:0005488);;	--	[R]	General function prediction only	--	Putative ribonuclease H protein At1g65750 GN=At1g65750 OS=Arabidopsis thaliana (Mouse-ear cress) PE=3 SV=1	hypothetical protein PRUPE_ppa018770mg [Prunus persica]
c35220.graph_c0	--	--	Biological Process: cation transport (GO:0006812);; Molecular Function: solute:proton antiporter activity (GO:0015299);; Cellular Component: integral component of membrane (GO:0016021);; Biological Process: transmembrane transport (GO:0055085);;	--	[P]	Inorganic ion transport and metabolism	--	Cation/H(+) antiporter 25 GN=CHX25 OS=Arabidopsis thaliana (Mouse-ear cress) PE=2 SV=1	unnamed protein product [Coffea canephora]
c101563.graph_c0	--	--	Cellular Component: cytoplasmic membrane-bounded vesicle (GO:0016023);;	--	--	--	--	--	Os07g0549100 [Oryza sativa Japonica Group]
c91540.graph_c0	--	--	Biological Process: DNA-templated transcription, termination (GO:0006353);;	--	--	--	Rho termination factor, N-terminal domain	SAP-like protein BP-73 GN=OSJNBa0032G08.14 OS=Oryza sativa subsp. japonica (Rice) PE=1 SV=1	unnamed protein product [Coffea canephora]
c67650.graph_c0	[P]	Inorganic ion transport and metabolism	Biological Process: cellular metal ion homeostasis (GO:0006875);; Molecular Function: inorganic anion transmembrane transporter activity (GO:0015103);; Biological Process: inorganic anion transport (GO:0015698);; Cellular Component: membrane (GO:0016020);; Biological Process: metal ion transport (GO:0030001);; Molecular Function: metal ion transmembrane transporter activity (GO:0046873);;	K12347|0|sot:102578842|metal transporter Nramp2-like; K12347 natural resistance-associated macrophage protein (A)	[P]	Inorganic ion transport and metabolism	Natural resistance-associated macrophage protein	Metal transporter Nramp2 GN=NRAMP2 OS=Arabidopsis thaliana (Mouse-ear cress) PE=2 SV=1	Nramp2.1 [Psychotria gabriellae]
c82705.graph_c0	--	--	Molecular Function: protein serine/threonine kinase activity (GO:0004674);; Molecular Function: ATP binding (GO:0005524);; Biological Process: protein phosphorylation (GO:0006468);; Biological Process: auxin-activated signaling pathway (GO:0009734);; Biological Process: brassinosteroid mediated signaling pathway (GO:0009742);; Biological Process: phloem transport (GO:0010233);; Biological Process…	--	--	--	Leucine rich repeat;; Leucine Rich repeats (2 copies);; Leucine Rich Repeat;; Leucine Rich repeat;; Leucine rich repeat;; Leucine rich repeat N-terminal domain	Serine/threonine-protein kinase BRI1-like 2 (Precursor) GN=F14H20.2 OS=Arabidopsis thaliana (Mouse-ear cress) PE=1 SV=1	unnamed protein product [Coffea canephora]
c140879.graph_c0	[RTKL]	--	Molecular Function: nucleotide binding (GO:0000166);; Molecular Function: protein kinase activity (GO:0004672);; Biological Process: phosphorylation (GO:0016310);;	--	[R]	General function prediction only	Protein kinase domain;; Protein tyrosine kinase;; Phosphotransferase enzyme family	Putative CBL-interacting protein kinase 13 OS=Oryza sativa subsp. japonica (Rice) PE=3 SV=1	RecName: Full=Putative CBL-interacting protein kinase 13; AltName: Full=OsCIPK13 [Oryza sativa Japonica Group]
c83606.graph_c0	[R]	General function prediction only	--	K07937|3.78339e-12|crb:CARUB_v10010344mg|hypothetical protein; K07937 ADP-ribosylation factor 1 (A)	[U]	Intracellular trafficking, secretion, and vesicular transport	--	ADP-ribosylation factor 1 OS=Solanum tuberosum (Potato) PE=2 SV=2	ARF2-B: ADP-ribosylation factor 2-B [Gossypium arboreum]
c39663.graph_c0	--	--	Molecular Function: binding (GO:0005488);; Biological Process: transcription, DNA-templated (GO:0006351);;	--	[K]	Transcription	SRF-type transcription factor (DNA-binding and dimerisation domain);; K-box region	MADS-box protein JOINTLESS GN=J OS=Solanum lycopersicum (Tomato) PE=1 SV=1	SVP-3 [Coffea arabica]
c28297.graph_c0	--	--	Molecular Function: microtubule motor activity (GO:0003777);; Molecular Function: ATP binding (GO:0005524);; Cellular Component: kinesin complex (GO:0005871);; Cellular Component: microtubule (GO:0005874);; Biological Process: microtubule-based movement (GO:0007018);; Molecular Function: microtubule binding (GO:0008017);;	K10393|2.80905e-26|sot:102584807|kinesin-related protein 6-like; K10393 kinesin family member 2/24 (A)	--	--	--	--	unnamed protein product [Coffea canephora]
c71690.graph_c0	--	--	--	--	--	--	B3 DNA binding domain	B3 domain-containing protein Os03g0212300 OS=Oryza sativa subsp. japonica (Rice) PE=2 SV=1	PREDICTED: B3 domain-containing protein REM9-like [Solanum tuberosum]
c82451.graph_c0	[C]	Energy production and conversion	Molecular Function: zinc ion binding (GO:0008270);; Molecular Function: oxidoreductase activity (GO:0016491);; Biological Process: oxidation-reduction process (GO:0055114);;	K18857|0|cit:102616862|alcohol dehydrogenase-like; K18857 alcohol dehydrogenase class-P [EC:1.1.1.1] (A)	[Q]	Secondary metabolites biosynthesis, transport and catabolism	Alcohol dehydrogenase GroES-like domain;; Zinc-binding dehydrogenase	Alcohol dehydrogenase GN=ADH OS=Malus domestica (Apple) PE=2 SV=1	unnamed protein product [Coffea canephora]
c110032.graph_c0	--	--	Molecular Function: epoxide hydrolase activity (GO:0004301);; Cellular Component: cytosol (GO:0005829);; Biological Process: metabolic process (GO:0008152);;	--	[I]	Lipid transport and metabolism	--	--	unnamed protein product [Coffea canephora]
c103097.graph_c0	--	--	Biological Process: response to wounding (GO:0009611);; Biological Process: response to fungus (GO:0009620);; Biological Process: jasmonic acid biosynthetic process (GO:0009695);; Cellular Component: chloroplast inner membrane (GO:0009706);; Biological Process: response to jasmonic acid (GO:0009753);; Biological Process: embryo development (GO:0009790);; Biological Process: thylakoid membrane org…	K03715|1.23848e-63|pper:PRUPE_ppa003927mg|hypothetical protein; K03715 1,2-diacylglycerol 3-beta-galactosyltransferase [EC:2.4.1.46] (A)	--	--	--	Probable monogalactosyldiacylglycerol synthase, chloroplastic (Precursor) OS=Glycine max (Soybean) PE=2 SV=1	hypothetical protein PRUPE_ppa003927mg [Prunus persica]
c140523.graph_c0	--	--	Molecular Function: motor activity (GO:0003774);; Molecular Function: ATP binding (GO:0005524);; Cellular Component: myosin complex (GO:0016459);;	--	[Z]	Cytoskeleton	--	Myosin-2 GN=MDK4.10 OS=Arabidopsis thaliana (Mouse-ear cress) PE=2 SV=1	unnamed protein product [Coffea canephora]
c82754.graph_c0	--	--	--	--	--	--	RNA recognition motif. (a.k.a. RRM, RBD, or RNP domain)	--	hypothetical protein PHAVU_011G125000g, partial [Phaseolus vulgaris]
c102971.graph_c0	--	--	Molecular Function: ferroxidase activity (GO:0004322);; Biological Process: iron ion transport (GO:0006826);; Biological Process: cellular iron ion homeostasis (GO:0006879);; Biological Process: response to oxidative stress (GO:0006979);; Molecular Function: ferric iron binding (GO:0008199);; Cellular Component: chloroplast (GO:0009507);; Biological Process: response to abscisic acid (GO:0009737)…	K00522|7.74171e-87|sly:101260346|ferritin-2, chloroplastic; K00522 ferritin heavy chain [EC:1.16.3.2] (A)	[P]	Inorganic ion transport and metabolism	Ferritin-like domain	Ferritin-2, chloroplastic (Precursor) GN=FER2 OS=Nicotiana tabacum (Common tobacco) PE=2 SV=1	PREDICTED: ferritin-2, chloroplastic [Nicotiana sylvestris]
c65082.graph_c0	--	--	--	--	[R]	General function prediction only	GYF domain	Zinc finger CCCH domain-containing protein 19 GN=F16F14 OS=Arabidopsis thaliana (Mouse-ear cress) PE=1 SV=3	unnamed protein product [Coffea canephora]
c96508.graph_c0	[O]	Posttranslational modification, protein turnover, chaperones	--	--	--	--	PDZ domain (Also known as DHR or GLGF);; PDZ domain	--	PREDICTED: periplasmic serine endoprotease DegP-like [Cucumis sativus]
c57074.graph_c0	--	--	--	K10624|3.4333e-14|tcc:TCM_015936|DWNN domain isoform 1; K10624 E3 ubiquitin-protein ligase RBBP6 [EC:6.3.2.19] (A)	--	--	--	--	unnamed protein product [Coffea canephora]
c28255.graph_c0	--	--	Molecular Function: ATP binding (GO:0005524);; Biological Process: ATP catabolic process (GO:0006200);; Cellular Component: membrane (GO:0016020);; Molecular Function: ATPase activity (GO:0016887);;	--	[Q]	Secondary metabolites biosynthesis, transport and catabolism	ABC-2 type transporter	Pleiotropic drug resistance protein 1 GN=PDR1 OS=Nicotiana tabacum (Common tobacco) PE=2 SV=1	unnamed protein product [Coffea canephora]
c80288.graph_c0	[C]	Energy production and conversion	Cellular Component: mitochondrial proton-transporting ATP synthase complex, catalytic core F(1) (GO:0000275);; Molecular Function: ATP binding (GO:0005524);; Biological Process: ATP catabolic process (GO:0006200);; Biological Process: ATP synthesis coupled proton transport (GO:0015986);; Biological Process: ATP hydrolysis coupled proton transport (GO:0015991);; Molecular Function: proton-transpor…	K02133|0|pxb:103947063|ATP synthase subunit beta, mitochondrial-like; K02133 F-type H+-transporting ATPase subunit beta [EC:3.6.3.14] (A)	[C]	Energy production and conversion	ATP synthase alpha/beta family, nucleotide-binding domain;; ATP synthase alpha/beta chain, C terminal domain;; ATP synthase alpha/beta family, beta-barrel domain;; ATP synthase F1 beta subunit	ATP synthase subunit beta, mitochondrial (Precursor) OS=Oryza sativa subsp. japonica (Rice) PE=1 SV=2	PREDICTED: ATP synthase subunit beta, mitochondrial-like [Pyrus x bretschneideri]
c100001.graph_c0	--	--	--	--	[R]	General function prediction only	Endonuclease/Exonuclease/phosphatase family	--	Uncharacterized protein TCM_021521 [Theobroma cacao]
c84691.graph_c0	--	--	Cellular Component: vacuole (GO:0005773);; Biological Process: proteolysis (GO:0006508);; Molecular Function: cysteine-type peptidase activity (GO:0008234);;	K01373|8.1316e-52|cit:102608509|cysteine proteinase 15A-like; K01373 cathepsin F [EC:3.4.22.41] (A)	[O]	Posttranslational modification, protein turnover, chaperones	Papain family cysteine protease	Probable cysteine proteinase A494 (Precursor) GN=At2g21430 OS=Arabidopsis thaliana (Mouse-ear cress) PE=2 SV=2	hypothetical protein CISIN_1g017548mg [Citrus sinensis]
c71057.graph_c0	[OC]	--	Biological Process: glycerol ether metabolic process (GO:0006662);; Molecular Function: electron carrier activity (GO:0009055);; Molecular Function: protein disulfide oxidoreductase activity (GO:0015035);; Biological Process: cell redox homeostasis (GO:0045454);;	--	[O]	Posttranslational modification, protein turnover, chaperones	Thioredoxin;; Thioredoxin-like domain;; Thioredoxin-like;; Thioredoxin-like;; Redoxin	Thioredoxin Y1, chloroplastic (Precursor) GN=At1g76760 OS=Arabidopsis thaliana (Mouse-ear cress) PE=2 SV=1	PREDICTED: thioredoxin Y1, chloroplastic [Vitis vinifera]
c18627.graph_c0	[S]	Function unknown	--	--	[S]	Function unknown	Protein of unknown function (DUF962)	--	unnamed protein product [Coffea canephora]
c62814.graph_c0	[K]	Transcription	Molecular Function: transcription regulatory region sequence-specific DNA binding (GO:0000976);; Molecular Function: sequence-specific DNA binding transcription factor activity (GO:0003700);; Cellular Component: nucleus (GO:0005634);; Biological Process: regulation of transcription, DNA-templated (GO:0006355);;	--	[K]	Transcription	Homeobox domain	Homeobox-leucine zipper protein ATHB-52 GN=ATHB-52 OS=Arabidopsis thaliana (Mouse-ear cress) PE=2 SV=1	PREDICTED: homeobox-leucine zipper protein ATHB-52 [Sesamum indicum]
c173321.graph_c0	--	--	--	--	--	--	GIY-YIG catalytic domain	--	--
c77288.graph_c0	[S]	Function unknown	--	--	--	--	SNARE associated Golgi protein	--	unnamed protein product [Coffea canephora]
c78426.graph_c0	--	--	Molecular Function: binding (GO:0005488);;	--	[R]	General function prediction only	--	Uncharacterized mitochondrial protein AtMg00810 GN=AtMg00810 OS=Arabidopsis thaliana (Mouse-ear cress) PE=4 SV=1	hypothetical protein VITISV_010115 [Vitis vinifera]
c68883.graph_c0	--	--	--	--	--	--	Protein of unknown function DUF260	LOB domain-containing protein 1 GN=F24B9.1 OS=Arabidopsis thaliana (Mouse-ear cress) PE=2 SV=1	PREDICTED: LOB domain-containing protein 11-like [Solanum tuberosum]
c34762.graph_c0	--	--	--	--	--	--	--	--	PREDICTED: protein FAR1-RELATED SEQUENCE 9-like [Nicotiana sylvestris]
c20133.graph_c0	--	--	Molecular Function: triglyceride lipase activity (GO:0004806);; Biological Process: water transport (GO:0006833);; Molecular Function: phosphatidylcholine 1-acylhydrolase activity (GO:0008970);; Cellular Component: chloroplast (GO:0009507);; Biological Process: UV protection (GO:0009650);; Biological Process: response to salt stress (GO:0009651);; Biological Process: response to fructose (GO:0009…	--	[I]	Lipid transport and metabolism	Lipase (class 3)	Phospholipase A1-IIdelta GN=At2g42690 OS=Arabidopsis thaliana (Mouse-ear cress) PE=1 SV=1	unnamed protein product [Coffea canephora]
c82263.graph_c0	[R]	General function prediction only	--	--	[Z]	Cytoskeleton	Tetratricopeptide repeat;; Tetratricopeptide repeat;; Tetratricopeptide repeat;; Tetratricopeptide repeat;; TPR repeat;; Tetratricopeptide repeat;; Tetratricopeptide repeat;; Tetratricopeptide repeat;; Tetratricopeptide repeat;; Tetratricopeptide repeat;; Soluble NSF attachment protein, SNAP;; Anaphase-promoting complex, cyclosome, subunit 3;; Tetratricopeptide repeat;; Uncharacterized protein co…	--	PREDICTED: uncharacterized protein LOC104118460 [Nicotiana tomentosiformis]
c78335.graph_c0	--	--	Molecular Function: ion binding (GO:0043167);; Biological Process: single-organism transport (GO:0044765);; Biological Process: intracellular transport (GO:0046907);;	--	[R]	General function prediction only	FYVE zinc finger	1-phosphatidylinositol-3-phosphate 5-kinase FAB1A GN=FAB1A OS=Arabidopsis thaliana (Mouse-ear cress) PE=2 SV=1	unnamed protein product [Coffea canephora]
c82999.graph_c0	--	--	Molecular Function: GTP binding (GO:0005525);; Molecular Function: hydrolase activity, acting on acid anhydrides (GO:0016817);;	--	--	--	Domain of unknown function (DUF3406);; AIG1 family;; 50S ribosome-binding GTPase;; Septin	Translocase of chloroplast 120, chloroplastic GN=TOC120 OS=Arabidopsis thaliana (Mouse-ear cress) PE=1 SV=1	unnamed protein product [Coffea canephora]
c85300.graph_c0	[CR]	--	Molecular Function: nucleotide binding (GO:0000166);; Molecular Function: NADPH:quinone reductase activity (GO:0003960);; Cellular Component: cytosol (GO:0005829);; Molecular Function: zinc ion binding (GO:0008270);; Biological Process: response to symbiotic fungus (GO:0009610);; Biological Process: oxidation-reduction process (GO:0055114);;	--	[CR]	--	Zinc-binding dehydrogenase;; Alcohol dehydrogenase GroES-like domain	--	PREDICTED: quinone oxidoreductase PIG3 [Sesamum indicum]
c65051.graph_c0	--	--	--	--	--	--	FAR1 DNA-binding domain;; MULE transposase domain	Protein FAR1-RELATED SEQUENCE 5 GN=FRS5 OS=Arabidopsis thaliana (Mouse-ear cress) PE=2 SV=1	PREDICTED: protein FAR1-RELATED SEQUENCE 5-like [Phoenix dactylifera]
c117679.graph_c0	--	--	Molecular Function: acetylglucosaminyltransferase activity (GO:0008375);; Cellular Component: membrane (GO:0016020);;	--	--	--	Core-2/I-Branching enzyme	--	hypothetical protein PRUPE_ppa015089m2g, partial [Prunus persica]
c93282.graph_c0	--	--	Cellular Component: mitochondrion (GO:0005739);; Biological Process: photorespiration (GO:0009853);; Cellular Component: integral component of membrane (GO:0016021);; Biological Process: brassinosteroid biosynthetic process (GO:0016132);;	--	[T]	Signal transduction mechanisms	--	--	PREDICTED: uncharacterized protein LOC103323716 [Prunus mume]
c54646.graph_c0	--	--	--	--	--	--	--	--	hypothetical protein VITISV_024743 [Vitis vinifera]
c75344.graph_c0	[R]	General function prediction only	--	K15450|0|tcc:TCM_030223|Met-10+ like family protein / kelch repeat-containing protein isoform 3; K15450 tRNA wybutosine-synthesizing protein 3 [EC:2.1.1.282] (A)	[R]	General function prediction only	Met-10+ like-protein;; Galactose oxidase, central domain;; Galactose oxidase, central domain;; Kelch motif;; Kelch motif;; Kelch motif;; Kelch motif;; Methyltransferase domain;; Methyltransferase TYW3;; Galactose oxidase, central domain;; Galactose oxidase, central domain;; Kelch motif;; Kelch motif;; Kelch motif;; Kelch motif	tRNA wybutosine-synthesizing protein 2 homolog GN=At4g04670 OS=Arabidopsis thaliana (Mouse-ear cress) PE=2 SV=1	unnamed protein product [Coffea canephora]
c68762.graph_c0	--	--	--	--	--	--	Remorin, C-terminal region	--	unnamed protein product [Coffea canephora]
c82560.graph_c0	--	--	--	--	[R]	General function prediction only	--	Topless-related protein 2 GN=TPR2 OS=Arabidopsis thaliana (Mouse-ear cress) PE=1 SV=2	unnamed protein product [Coffea canephora]
c85790.graph_c0	--	--	--	--	--	--	--	CBS domain-containing protein CBSX3, mitochondrial (Precursor) GN=CBSX3 OS=Arabidopsis thaliana (Mouse-ear cress) PE=1 SV=1	putative CBS domain protein [Cupressus sempervirens]
c92140.graph_c0	--	--	Molecular Function: nucleic acid binding (GO:0003676);;	--	[L]	Replication, recombination and repair	--	Putative AC transposase OS=Zea mays (Maize) PE=2 SV=2	PREDICTED: zinc finger BED domain-containing protein RICESLEEPER 2-like [Nicotiana sylvestris]
c71918.graph_c0	--	--	--	--	--	--	--	--	unnamed protein product [Coffea canephora]
c44732.graph_c0	--	--	--	--	--	--	--	Inactive poly [ADP-ribose] polymerase RCD1 GN=F3C3.1 OS=Arabidopsis thaliana (Mouse-ear cress) PE=1 SV=1	unnamed protein product [Coffea canephora]
c57243.graph_c0	--	--	--	K00858|1.50074e-11|csv:101214308|NAD(H) kinase 1-like; K00858 NAD+ kinase [EC:2.7.1.23] (A)	--	--	--	NAD(H) kinase 1 GN=NADK1 OS=Arabidopsis thaliana (Mouse-ear cress) PE=1 SV=2	NAD kinase 1 isoform 3 [Theobroma cacao]
c66829.graph_c0	[R]	General function prediction only	--	--	[T]	Signal transduction mechanisms	Tetratricopeptide repeat;; Tetratricopeptide repeat;; TPR repeat;; Tetratricopeptide repeat;; Tetratricopeptide repeat;; Tetratricopeptide repeat;; Tetratricopeptide repeat;; Tetratricopeptide repeat;; Anaphase-promoting complex, cyclosome, subunit 3;; Tetratricopeptide repeat;; Tetratricopeptide repeat	--	unnamed protein product [Coffea canephora]
c106907.graph_c0	[GER]	--	--	--	--	--	--	--	--
c85850.graph_c0	--	--	--	--	--	--	--	--	hypothetical protein L484_014936 [Morus notabilis]
c78817.graph_c0	[M]	Cell wall/membrane/envelope biogenesis	Molecular Function: ATP binding (GO:0005524);; Cellular Component: cell wall (GO:0005618);; Molecular Function: D-alanine-D-alanine ligase activity (GO:0008716);; Biological Process: peptidoglycan biosynthetic process (GO:0009252);; Cellular Component: chloroplast (GO:0009507);; Molecular Function: metal ion binding (GO:0046872);;	--	--	--	D-ala D-ala ligase N-terminus;; D-ala D-ala ligase C-terminus;; ATP-grasp domain	--	unnamed protein product [Coffea canephora]
c81042.graph_c0	[MG]	--	Biological Process: carbohydrate metabolic process (GO:0005975);; Biological Process: cellular metabolic process (GO:0044237);; Molecular Function: UDP-glucuronate 5'-epimerase activity (GO:0050379);; Molecular Function: coenzyme binding (GO:0050662);;	K08679|0|rcu:RCOM_0782170|UDP-glucuronate 5-epimerase, putative (EC:5.1.3.12); K08679 UDP-glucuronate 4-epimerase [EC:5.1.3.6] (A)	[M]	Cell wall/membrane/envelope biogenesis	Subtilase family;; PA domain;; NAD dependent epimerase/dehydratase family;; 3-beta hydroxysteroid dehydrogenase/isomerase family;; RmlD substrate binding domain;; Polysaccharide biosynthesis protein;; Male sterility protein;; short chain dehydrogenase	UDP-glucuronate 4-epimerase 1 GN=F17I23.220 OS=Arabidopsis thaliana (Mouse-ear cress) PE=1 SV=1	unnamed protein product [Coffea canephora]
c81363.graph_c0	--	--	--	--	--	--	F-box-like;; F-box domain;; F-box associated domain	Putative F-box protein At3g52320 GN=At3g52320 OS=Arabidopsis thaliana (Mouse-ear cress) PE=3 SV=1	PREDICTED: F-box protein At3g07870-like [Vitis vinifera]
c73109.graph_c0	--	--	--	--	--	--	KIP1-like protein	--	unnamed protein product [Coffea canephora]
c77547.graph_c0	[RTKL]	--	Molecular Function: nucleotide binding (GO:0000166);; Molecular Function: protein kinase activity (GO:0004672);; Biological Process: phosphorylation (GO:0016310);;	--	--	--	Protein tyrosine kinase;; Protein kinase domain;; S-locus glycoprotein family;; PAN-like domain;; D-mannose binding lectin	G-type lectin S-receptor-like serine/threonine-protein kinase At4g27290 (Precursor) GN=At4g27290 OS=Arabidopsis thaliana (Mouse-ear cress) PE=3 SV=4	unnamed protein product [Coffea canephora]
c106919.graph_c0	--	--	Cellular Component: nucleus (GO:0005634);; Biological Process: DNA replication (GO:0006260);;	K10732|9.32135e-21|sot:102581524|probable DNA replication complex GINS protein PSF1-like; K10732 GINS complex subunit 1 (A)	[L]	Replication, recombination and repair	--	--	PREDICTED: DNA replication complex GINS protein PSF1 [Nicotiana sylvestris]
c19783.graph_c0	--	--	Cellular Component: mitochondrial inner membrane presequence translocase complex (GO:0005744);; Cellular Component: chloroplast (GO:0009507);; Cellular Component: plastid outer membrane (GO:0009527);; Biological Process: protein transport (GO:0015031);; Molecular Function: P-P-bond-hydrolysis-driven protein transmembrane transporter activity (GO:0015450);;	--	--	--	Tim17/Tim22/Tim23/Pmp24 family	Outer envelope pore protein 16-4, chloroplastic GN=OEP164 OS=Arabidopsis thaliana (Mouse-ear cress) PE=2 SV=1	PREDICTED: outer envelope pore protein 16-4, chloroplastic [Solanum lycopersicum]
c38632.graph_c0	--	--	--	--	--	--	--	--	unnamed protein product [Coffea canephora]
c751.graph_c0	--	--	--	--	--	--	--	--	PREDICTED: respiratory burst oxidase homolog protein E isoform X2 [Solanum lycopersicum]
c61878.graph_c0	--	--	Cellular Component: mitochondrion (GO:0005739);;	--	[R]	General function prediction only	--	Endonuclease OS=Nicotiana tabacum (Common tobacco) PE=2 SV=1	copia LTR rider [Solanum lycopersicum]
c74894.graph_c0	--	--	Cellular Component: intracellular (GO:0005622);; Molecular Function: transferase activity, transferring glycosyl groups (GO:0016757);;	K10798|8.70398e-16|sly:101267967|poly [ADP-ribose] polymerase 3-like; K10798 poly [ADP-ribose] polymerase [EC:2.4.2.30] (A)	[KLO]	--	--	Putative poly [ADP-ribose] polymerase 3 GN=PARP3 OS=Medicago truncatula (Barrel medic) PE=3 SV=1	PREDICTED: poly [ADP-ribose] polymerase 3-like [Nicotiana sylvestris]
c51575.graph_c0	[MG]	--	Molecular Function: catalytic activity (GO:0003824);; Biological Process: cellular metabolic process (GO:0044237);; Molecular Function: coenzyme binding (GO:0050662);;	--	[V]	Defense mechanisms	NAD dependent epimerase/dehydratase family;; 3-beta hydroxysteroid dehydrogenase/isomerase family;; NADH(P)-binding;; Male sterility protein;; NmrA-like family;; short chain dehydrogenase;; KR domain	Cinnamoyl-CoA reductase 1 GN=T24D18.5 OS=Arabidopsis thaliana (Mouse-ear cress) PE=1 SV=1	unnamed protein product [Coffea canephora]
c84213.graph_c0	--	--	--	K11583|3.61973e-09|sot:102590984|probable serine/threonine protein phosphatase 2A regulatory subunit B''gamma-like; K11583 serine/threonine-protein phosphatase 2A regulatory subunit B'' (A)	[A]	RNA processing and modification	--	Probable serine/threonine protein phosphatase 2A regulatory subunit B&apos;&apos;gamma GN=B&apos;&apos;GAMMA OS=Arabidopsis thaliana (Mouse-ear cress) PE=1 SV=1	PREDICTED: serine/threonine protein phosphatase 2A regulatory subunit B&apos;&apos;beta-like isoform X2 [Nicotiana tomentosiformis]
c86458.graph_c0	--	--	Cellular Component: plasmodesma (GO:0009506);; Cellular Component: chloroplast (GO:0009507);;	--	--	--	Plant phosphoribosyltransferase C-terminal;; Integral peroxisomal membrane peroxin	--	hypothetical protein PRUPE_ppa001339mg [Prunus persica]
c54085.graph_c0	--	--	Molecular Function: nucleic acid binding (GO:0003676);; Cellular Component: cell wall (GO:0005618);; Cellular Component: nuclear envelope (GO:0005635);; Cellular Component: endoplasmic reticulum (GO:0005783);; Cellular Component: cytosol (GO:0005829);; Cellular Component: plasma membrane (GO:0005886);; Biological Process: response to stress (GO:0006950);; Biological Process: protein secretion (GO…	K15979|4.27229e-33|pop:POPTR_0015s12080g|POPTRDRAFT_835251; 110 kDa 4SNc-Tudor domain family protein; K15979 staphylococcal nuclease domain-containing protein 1 (A)	[K]	Transcription	--	--	PREDICTED: staphylococcal nuclease domain-containing protein 1 [Nelumbo nucifera]
c133205.graph_c0	--	--	Molecular Function: ATP binding (GO:0005524);; Molecular Function: nucleoside-triphosphatase activity (GO:0017111);;	K08900|1.35943e-40|cmo:103504216|probable mitochondrial chaperone BCS1-B; K08900 mitochondrial chaperone BCS1 (A)	[O]	Posttranslational modification, protein turnover, chaperones	ATPase family associated with various cellular activities (AAA);; Holliday junction DNA helicase ruvB N-terminus;; Protein of unknown function (DUF815)	Cell division control protein 48 homolog B GN=CDC48B OS=Arabidopsis thaliana (Mouse-ear cress) PE=2 SV=1	PREDICTED: probable mitochondrial chaperone BCS1-B, partial [Cucumis melo]
c2436.graph_c0	--	--	Molecular Function: nucleotide binding (GO:0000166);; Molecular Function: nucleoside-triphosphatase activity (GO:0017111);;	--	[O]	Posttranslational modification, protein turnover, chaperones	--	--	hypothetical protein POPTR_0011s08360g [Populus trichocarpa]
c73540.graph_c0	--	--	--	--	[R]	General function prediction only	--	--	PREDICTED: uncharacterized protein LOC104904233 [Beta vulgaris subsp. vulgaris]
c70331.graph_c0	--	--	Molecular Function: nucleotide binding (GO:0000166);; Molecular Function: protein kinase activity (GO:0004672);; Cellular Component: membrane (GO:0016020);; Biological Process: phosphorylation (GO:0016310);;	--	--	--	--	Probable LRR receptor-like serine/threonine-protein kinase At3g47570 (Precursor) GN=At3g47570 OS=Arabidopsis thaliana (Mouse-ear cress) PE=2 SV=1	hypothetical protein JCGZ_06107 [Jatropha curcas]
c70446.graph_c0	[C]	Energy production and conversion	Molecular Function: FMN binding (GO:0010181);; Molecular Function: 12-oxophytodienoate reductase activity (GO:0016629);; Biological Process: oxidation-reduction process (GO:0055114);;	K05894|1.51863e-72|cit:102623338|12-oxophytodienoate reductase 2-like; K05894 12-oxophytodienoic acid reductase [EC:1.3.1.42] (A)	[CR]	--	NADH:flavin oxidoreductase / NADH oxidase family	12-oxophytodienoate reductase 1 GN=OPR1 OS=Solanum lycopersicum (Tomato) PE=1 SV=1	hypothetical protein CISIN_1g015862mg [Citrus sinensis]
c31128.graph_c0	--	--	--	--	[R]	General function prediction only	--	--	PREDICTED: uncharacterized protein LOC104591372 [Nelumbo nucifera]
c22403.graph_c0	--	--	Cellular Component: integral component of membrane (GO:0016021);;	--	[GE]	--	Triose-phosphate Transporter family;; UAA transporter family;; EamA-like transporter family	Probable sugar phosphate/phosphate translocator At3g11320 GN=At3g11320 OS=Arabidopsis thaliana (Mouse-ear cress) PE=2 SV=1	PREDICTED: probable sugar phosphate/phosphate translocator At3g11320 [Elaeis guineensis]
c99969.graph_c0	--	--	--	--	--	--	--	--	hypothetical protein PRUPE_ppa011902mg [Prunus persica]
c165728.graph_c0	[I]	Lipid transport and metabolism	--	K00020|5.42834e-07|pxb:103952367|probable 3-hydroxyisobutyrate dehydrogenase, mitochondrial; K00020 3-hydroxyisobutyrate dehydrogenase [EC:1.1.1.31] (A)	[R]	General function prediction only	NAD binding domain of 6-phosphogluconate dehydrogenase;; 3-hydroxyacyl-CoA dehydrogenase, NAD binding domain;; NADP oxidoreductase coenzyme F420-dependent;; UDP-glucose/GDP-mannose dehydrogenase family, NAD binding domain	--	putative 3-hydroxyisobutyrate dehydrogenase, mitochondrial [Triticum urartu]
c52953.graph_c0	--	--	Cellular Component: photosystem II (GO:0009523);; Biological Process: photosynthesis (GO:0015979);;	--	--	--	--	--	unnamed protein product [Coffea canephora]
c107223.graph_c0	--	--	Molecular Function: acetylglucosaminyltransferase activity (GO:0008375);; Cellular Component: membrane (GO:0016020);;	--	--	--	Core-2/I-Branching enzyme	--	PREDICTED: uncharacterized protein LOC103342870 [Prunus mume]
c45297.graph_c0	--	--	Cellular Component: chloroplast (GO:0009507);; Biological Process: nonphotochemical quenching (GO:0010196);;	--	--	--	Protein of unknown function (DUF565)	Uncharacterized protein ycf20 GN=ycf20 OS=Pyropia yezoensis (Red alga) PE=3 SV=1	PREDICTED: uncharacterized protein LOC104099103 [Nicotiana tomentosiformis]
c50701.graph_c0	[G]	Carbohydrate transport and metabolism	Molecular Function: fructose-bisphosphate aldolase activity (GO:0004332);; Cellular Component: mitochondrion (GO:0005739);; Biological Process: glycolytic process (GO:0006096);; Biological Process: pentose-phosphate shunt (GO:0006098);; Biological Process: response to oxidative stress (GO:0006979);; Cellular Component: chloroplast thylakoid (GO:0009534);; Biological Process: response to salt stre…	K01623|8.3556e-58|cmo:103504585|probable fructose-bisphosphate aldolase 3, chloroplastic; K01623 fructose-bisphosphate aldolase, class I [EC:4.1.2.13] (A)	[G]	Carbohydrate transport and metabolism	Fructose-bisphosphate aldolase class-I	Probable fructose-bisphosphate aldolase 3, chloroplastic (Precursor) GN=FBA3 OS=Arabidopsis thaliana (Mouse-ear cress) PE=1 SV=1	PREDICTED: probable fructose-bisphosphate aldolase 3, chloroplastic [Cucumis melo]
c104525.graph_c0	--	--	Cellular Component: vacuole (GO:0005773);; Cellular Component: plasma membrane (GO:0005886);;	--	[R]	General function prediction only	C2 domain	ADP-ribosylation factor GTPase-activating protein AGD12 GN=F7J7.100 OS=Arabidopsis thaliana (Mouse-ear cress) PE=1 SV=1	hypothetical protein PRUPE_ppa011648mg [Prunus persica]
c68992.graph_c0	[Z]	Cytoskeleton	--	--	[Z]	Cytoskeleton	--	Actin (Fragment) OS=Pinus contorta (Shore pine) PE=3 SV=1	actin-1, partial [Rosa hybrid cultivar]
c52343.graph_c0	--	--	--	--	[R]	General function prediction only	GAG-pre-integrase domain	--	hypothetical protein VITISV_035665 [Vitis vinifera]
c86505.graph_c0	--	--	Molecular Function: RNA binding (GO:0003723);; Molecular Function: structural constituent of ribosome (GO:0003735);; Cellular Component: nucleolus (GO:0005730);; Cellular Component: vacuole (GO:0005773);; Cellular Component: plasma membrane (GO:0005886);; Biological Process: translation (GO:0006412);; Cellular Component: chloroplast (GO:0009507);; Biological Process: response to salt stress (GO:0…	K02985|5.15092e-30|pmum:103320627|40S ribosomal protein S3-2; K02985 small subunit ribosomal protein S3e (A)	[J]	Translation, ribosomal structure and biogenesis	--	40S ribosomal protein S3-3 GN=RPS3C OS=Arabidopsis thaliana (Mouse-ear cress) PE=1 SV=1	PREDICTED: 40S ribosomal protein S3-2 [Prunus mume]
c59467.graph_c0	--	--	Biological Process: response to endogenous stimulus (GO:0009719);; Biological Process: response to organic substance (GO:0010033);; Molecular Function: tubulin binding (GO:0015631);; Molecular Function: ligase activity (GO:0016874);; Biological Process: indole-containing compound metabolic process (GO:0042430);; Biological Process: carboxylic acid biosynthetic process (GO:0046394);; Biological Pr…	--	[E]	Amino acid transport and metabolism	Glutamine synthetase, catalytic domain	--	unnamed protein product [Coffea canephora]
c60738.graph_c0	--	--	--	--	[R]	General function prediction only	--	Trafficking protein particle complex II-specific subunit 130 homolog {ECO:0000305} OS=Arabidopsis thaliana (Mouse-ear cress) PE=1 SV=1	PREDICTED: trafficking protein particle complex subunit 10 isoform X2 [Nicotiana sylvestris]
c68816.graph_c0	[RTKL]	--	Molecular Function: protein kinase activity (GO:0004672);;	--	[T]	Signal transduction mechanisms	Protein tyrosine kinase;; Protein kinase domain	Probable serine/threonine-protein kinase NAK GN=NAK OS=Arabidopsis thaliana (Mouse-ear cress) PE=1 SV=2	PREDICTED: probable serine/threonine-protein kinase Cx32, chloroplastic-like [Solanum tuberosum]
c79977.graph_c0	[L]	Replication, recombination and repair	Molecular Function: RNA binding (GO:0003723);; Molecular Function: RNA-directed DNA polymerase activity (GO:0003964);; Biological Process: RNA-dependent DNA replication (GO:0006278);; Molecular Function: zinc ion binding (GO:0008270);; Biological Process: DNA integration (GO:0015074);;	--	[R]	General function prediction only	Reverse transcriptase (RNA-dependent DNA polymerase)	RNA-directed DNA polymerase homolog OS=Oenothera berteroana (Bertero&apos;s evening primrose) PE=4 SV=1	PREDICTED: uncharacterized protein LOC103931640 [Pyrus x bretschneideri]
c96376.graph_c0	--	--	Molecular Function: zinc ion binding (GO:0008270);; Biological Process: response to sucrose (GO:0009744);; Biological Process: response to fructose (GO:0009750);; Biological Process: determination of bilateral symmetry (GO:0009855);; Biological Process: polarity specification of adaxial/abaxial axis (GO:0009944);; Biological Process: meristem initiation (GO:0010014);; Biological Process: regulati…	--	[O]	Posttranslational modification, protein turnover, chaperones	Ring finger domain;; RING-H2 zinc finger;; Zinc finger, C3HC4 type (RING finger);; Zinc finger, C3HC4 type (RING finger);; Anaphase-promoting complex subunit 11 RING-H2 finger;; FANCL C-terminal domain	RING-H2 finger protein ATL8 GN=ATL8 OS=Arabidopsis thaliana (Mouse-ear cress) PE=2 SV=2	hypothetical protein PRUPE_ppa012461mg [Prunus persica]
c133532.graph_c0	--	--	Biological Process: regulation of transcription, DNA-templated (GO:0006355);; Biological Process: signal transduction (GO:0007165);; Biological Process: detection of visible light (GO:0009584);; Molecular Function: photoreceptor activity (GO:0009881);; Biological Process: protein-chromophore linkage (GO:0018298);;	K12120|2.59098e-46|pper:PRUPE_ppa000643mg|hypothetical protein; K12120 phytochrome A (A)	--	--	Phytochrome region	Phytochrome A GN=PHYA OS=Populus tremuloides (Quaking aspen) PE=2 SV=1	hypothetical protein PRUPE_ppa000643mg [Prunus persica]
c98666.graph_c0	--	--	--	--	--	--	GDSL/SGNH-like Acyl-Esterase family found in Pmr5 and Cas1p;; PMR5 N terminal Domain	Protein trichome birefringence-like 19 GN=TBL19 OS=Arabidopsis thaliana (Mouse-ear cress) PE=3 SV=1	unnamed protein product [Coffea canephora]
c70083.graph_c0	--	--	--	--	--	--	--	--	hypothetical protein POPTR_0014s18610g, partial [Populus trichocarpa]
c70592.graph_c0	[G]	Carbohydrate transport and metabolism	Molecular Function: transferase activity (GO:0016740);;	K00963|0|sot:102586654|UTP--glucose-1-phosphate uridylyltransferase-like; K00963 UTP--glucose-1-phosphate uridylyltransferase [EC:2.7.7.9] (A)	[G]	Carbohydrate transport and metabolism	UTP--glucose-1-phosphate uridylyltransferase;; Ribosomal protein S2	UTP--glucose-1-phosphate uridylyltransferase GN=UGPA OS=Musa acuminata (Banana) PE=2 SV=1	PREDICTED: UTP--glucose-1-phosphate uridylyltransferase-like [Solanum tuberosum]
c44112.graph_c0	[R]	General function prediction only	Molecular Function: tRNA binding (GO:0000049);; Molecular Function: methionine-tRNA ligase activity (GO:0004825);; Molecular Function: ATP binding (GO:0005524);; Cellular Component: cytoplasm (GO:0005737);; Biological Process: methionyl-tRNA aminoacylation (GO:0006431);; Biological Process: response to cadmium ion (GO:0046686);;	K01874|3.31947e-105|pper:PRUPE_ppa001564mg|hypothetical protein; K01874 methionyl-tRNA synthetase [EC:6.1.1.10] (A)	[J]	Translation, ribosomal structure and biogenesis	Putative tRNA binding domain	Probable methionine--tRNA ligase GN=At4g13780 OS=Arabidopsis thaliana (Mouse-ear cress) PE=2 SV=1	hypothetical protein PRUPE_ppa001564mg [Prunus persica]
c97928.graph_c0	[J]	Translation, ribosomal structure and biogenesis	Molecular Function: translation elongation factor activity (GO:0003746);; Molecular Function: GTPase activity (GO:0003924);; Molecular Function: GTP binding (GO:0005525);; Cellular Component: intracellular (GO:0005622);; Biological Process: GTP catabolic process (GO:0006184);; Biological Process: translational elongation (GO:0006414);;	K02355|3.09224e-41|csv:101223656|elongation factor G, mitochondrial-like; K02355 elongation factor G (A)	[J]	Translation, ribosomal structure and biogenesis	Elongation factor G C-terminus	Elongation factor G-1, mitochondrial (Precursor) GN=MEFG1 OS=Arabidopsis thaliana (Mouse-ear cress) PE=2 SV=1	Elongation factor G, mitochondrial [Glycine soja]
[truncated: 47,427 more rows]
