# Supplementary material for: Transcriptional Responses and Gentiopicroside Biosynthesis in Methyl Jasmonate-Treated Gentiana macrophylla Seedlings
Source: PLoS One. 2016 Nov 16;11(11):e0166493. doi: 10.1371/journal.pone.0166493 (PMC5112864; doi:10.1371/journal.pone.0166493)
Supplement: S3 Table — (XLS) [file pone.0166493.s003.xls]

#ID	T01_count	T01_FPKM	T03_count	T03_FPKM	FDR	log2FC	regulated
c100232.graph_c0	0	0	24	2.00140718630886	1.55121430072125e-05	4.97814692869476	up
c100623.graph_c0	19	2.10448430324783	0	0	0.00143170459994479	-4.46493073230245	down
c101065.graph_c0	18	1.8237633984977	0	0	0.00223225713730479	-4.39055297199225	down
c101365.graph_c0	16	1.603762293517	0	0	0.0055284443490351	-4.22920043093985	down
c101558.graph_c0	18	1.77104169926514	0	0	0.00223225713730479	-4.39055297199225	down
c102355.graph_c0	16	1.98344212394418	0	0	0.0055284443490351	-4.22920043093985	down
c102420.graph_c0	16	1.45743895736896	0	0	0.0055284443490351	-4.22920043093985	down
c103445.graph_c0	21	1.276309701704	0	0	0.000599959881179668	-4.603085514649	down
c104316.graph_c0	19	1.31849394690104	0	0	0.00143170459994479	-4.46493073230245	down
c104987.graph_c0	16	1.75147076316244	0	0	0.0055284443490351	-4.22920043093985	down
c105354.graph_c0	19	1.29450017153729	0	0	0.00143170459994479	-4.46493073230245	down
c106476.graph_c0	16	1.76436762164559	0	0	0.0055284443490351	-4.22920043093985	down
c107312.graph_c0	33	1.46037348710418	0	0	5.17996575410962e-06	-5.23341294997588	down
c108004.graph_c0	15	1.43991883260019	0	0	0.00877856005958988	-4.14121015890476	down
c11157.graph_c0	0	0	14	1.24159212046474	0.00301406196692056	4.23286890931441	up
c111744.graph_c0	18	1.59122565244649	0	0	0.00223225713730479	-4.39055297199225	down
c114986.graph_c0	15	1.92976287647222	0	0	0.00877856005958988	-4.14121015890476	down
c15340.graph_c0	0	0	15	2.04867773446714	0.001714548168258	4.32728029139015	up
c1564.graph_c0	20	1.85107249750628	0	0	0.00092396969523334	-4.53566123231437	down
c15894.graph_c0	0	0	12	2.48215972554029	0.00955052818539093	4.02320814890824	up
c15917.graph_c0	0	0	23	2.53582538260344	2.53743927141059e-05	4.9187351138539	up
c15929.graph_c0	0	0	16	1.79895974796357	0.000983806664618503	4.41589096152374	up
c15951.graph_c0	0	0	39	2.18388241576235	2.02078402899986e-08	5.66087361136413	up
c15952.graph_c0	0	0	18	2.18838514752212	0.000332343431791338	4.57828675734102	up
c15962.graph_c0	0	0	19	2.11500389352411	0.000195593104211356	4.65310728422718	up
c15964.graph_c0	0	0	20	1.13636515415427	0.000116041931896183	4.72423806618174	up
c15965.graph_c0	0	0	21	1.69484854908983	6.9386278719441e-05	4.79202598067581	up
c15972.graph_c0	0	0	48	1.96490750529362	6.43426423252436e-10	5.95507729526768	up
c15975.graph_c0	24	3.56536746922666	0	0	0.000170195600369571	-4.78829120823413	down
c15976.graph_c0	69	8.78633314655441	0	0	9.12574460443238e-11	-6.27739478395444	down
c15978.graph_c0	0	0	16	1.5986137155186	0.000983806664618503	4.41589096152374	up
c15990.graph_c0	0	0	12	1.83275229967676	0.00955052818539093	4.02320814890824	up
c16006.graph_c0	0	0	16	1.94801002492583	0.000983806664618503	4.41589096152374	up
c16025.graph_c0	0	0	18	2.74421086141856	0.000332343431791338	4.57828675734102	up
c16030.graph_c0	0	0	31	2.03861162503056	5.95283461635177e-07	5.33700785065159	up
c16031.graph_c0	0	0	29	2.33608086932294	1.46471559536732e-06	5.24325197889655	up
c16042.graph_c0	0	0	13	1.07567564480736	0.00534384587842418	4.13184382108571	up
c16047.graph_c0	0	0	24	1.40388199736673	1.55121430072125e-05	4.97814692869476	up
c16055.graph_c0	0	0	26	1.97514650674009	5.91848165254483e-06	5.09009889439193	up
c16059.graph_c0	0	0	27	2.0062120955434	3.6923707392722e-06	5.14297713061707	up
c16066.graph_c0	0	0	22	1.66665778192994	4.18053829224219e-05	4.85677117785297	up
c16081.graph_c0	0	0	12	2.84856587932158	0.00955052818539093	4.02320814890824	up
c16100.graph_c0	0	0	24	2.72722182662459	1.55121430072125e-05	4.97814692869476	up
c16115.graph_c0	0	0	14	2.15364824837597	0.00301406196692056	4.23286890931441	up
c16132.graph_c0	0	0	18	1.51439112362658	0.000332343431791338	4.57828675734102	up
c16144.graph_c0	0	0	15	1.65594130621806	0.001714548168258	4.32728029139015	up
c16149.graph_c0	0	0	18	1.8284490899818	0.000332343431791338	4.57828675734102	up
c16152.graph_c0	0	0	26	1.51463494859425	5.91848165254483e-06	5.09009889439193	up
c16156.graph_c0	0	0	12	2.14394829220112	0.00955052818539093	4.02320814890824	up
c16164.graph_c0	0	0	24	1.60679495897445	1.55121430072125e-05	4.97814692869476	up
c16183.graph_c0	0	0	27	1.60023466822747	3.6923707392722e-06	5.14297713061707	up
c16213.graph_c0	0	0	14	1.79691772288937	0.00301406196692056	4.23286890931441	up
c16216.graph_c0	0	0	22	2.52350511339332	4.18053829224219e-05	4.85677117785297	up
c16229.graph_c0	0	0	24	1.52418216181698	1.55121430072125e-05	4.97814692869476	up
c16231.graph_c0	0	0	17	1.75404591704675	0.000569390943688242	4.49937264795924	up
c16235.graph_c0	0	0	12	1.73632767993417	0.00955052818539093	4.02320814890824	up
c16245.graph_c0	0	0	23	1.60279722943341	2.53743927141059e-05	4.9187351138539	up
c16247.graph_c0	0	0	15	1.86081592745517	0.001714548168258	4.32728029139015	up
c16254.graph_c0	0	0	27	1.59690322890651	3.6923707392722e-06	5.14297713061707	up
c16265.graph_c0	0	0	30	1.63584367112535	9.31018660166316e-07	5.29089139042181	up
c16275.graph_c0	0	0	18	1.71788589405444	0.000332343431791338	4.57828675734102	up
c16286.graph_c0	15	1.44362028070014	0	0	0.00877856005958988	-4.14121015890476	down
c16292.graph_c0	0	0	25	1.39625517043082	9.54930603935811e-06	5.03520856191658	up
c16300.graph_c0	0	0	41	1.62906473824673	9.11369701928066e-09	5.73163172357972	up
c16313.graph_c0	0	0	26	1.68752484033831	5.91848165254483e-06	5.09009889439193	up
c16318.graph_c0	0	0	14	1.25861763396752	0.00301406196692056	4.23286890931441	up
c16338.graph_c0	0	0	27	2.39949267483932	3.6923707392722e-06	5.14297713061707	up
c16339.graph_c0	0	0	35	2.41729794966538	1.05218324275569e-07	5.50800965438263	up
c16343.graph_c0	0	0	64	1.64097852034889	2.93554069941138e-12	6.36428928139152	up
c16345.graph_c0	0	0	13	1.06125129011707	0.00534384587842418	4.13184382108571	up
c16348.graph_c0	0	0	25	2.50076555723689	9.54930603935811e-06	5.03520856191658	up
c16352.graph_c0	0	0	39	2.61515035307016	2.02078402899986e-08	5.66087361136413	up
c16384.graph_c0	0	0	12	1.94055307625915	0.00955052818539093	4.02320814890824	up
c16389.graph_c0	0	0	12	2.89697794389197	0.00955052818539093	4.02320814890824	up
c16395.graph_c0	0	0	13	2.03657485556379	0.00534384587842418	4.13184382108571	up
c16397.graph_c0	0	0	31	2.51382151260036	5.95283461635177e-07	5.33700785065159	up
c16400.graph_c0	0	0	24	1.80852690611499	1.55121430072125e-05	4.97814692869476	up
c16401.graph_c0	0	0	18	2.85131893533461	0.000332343431791338	4.57828675734102	up
c16404.graph_c0	0	0	13	2.31775203836692	0.00534384587842418	4.13184382108571	up
c16406.graph_c0	0	0	13	1.80738003755269	0.00534384587842418	4.13184382108571	up
c16423.graph_c0	0	0	14	2.14043568243502	0.00301406196692056	4.23286890931441	up
c16426.graph_c0	0	0	54	3.50395203573887	7.7175044133071e-11	6.12241608339761	up
c16443.graph_c0	0	0	15	1.89109413286323	0.001714548168258	4.32728029139015	up
c16466.graph_c0	0	0	68	2.23075876546172	8.61533067109121e-13	6.45072164461425	up
c16473.graph_c0	0	0	13	2.15543184269886	0.00534384587842418	4.13184382108571	up
c16474.graph_c0	0	0	14	1.75981486885569	0.00301406196692056	4.23286890931441	up
c16487.graph_c0	0	0	21	1.71268854797981	6.9386278719441e-05	4.79202598067581	up
c16496.graph_c0	0	0	31	1.80467737982716	5.95283461635177e-07	5.33700785065159	up
c16500.graph_c0	0	0	35	2.65622306512343	1.05218324275569e-07	5.50800965438263	up
c16509.graph_c0	19	3.90807197979516	0	0	0.00143170459994479	-4.46493073230245	down
c16511.graph_c0	0	0	25	1.99314077035494	9.54930603935811e-06	5.03520856191658	up
c16516.graph_c0	0	0	16	2.30726944105854	0.000983806664618503	4.41589096152374	up
c16528.graph_c0	0	0	26	1.48918796586214	5.91848165254483e-06	5.09009889439193	up
c16549.graph_c0	0	0	47	2.76254096959179	9.28210508455152e-10	5.92519835011507	up
c16554.graph_c0	0	0	32	1.77904601703662	3.8280958025716e-07	5.38169572307694	up
c16557.graph_c0	0	0	41	2.13589771305011	9.11369701928066e-09	5.73163172357972	up
c16560.graph_c0	0	0	17	2.17541934876527	0.000569390943688242	4.49937264795924	up
c16578.graph_c0	2	0.527221680217393	20	6.00099215696545	0.00603687373151862	3.03745956265906	up
c16616.graph_c0	0	0	15	3.5021815873316	0.001714548168258	4.32728029139015	up
c16619.graph_c0	0	0	16	1.52359748583715	0.000983806664618503	4.41589096152374	up
c16620.graph_c1	0	0	19	2.9985792368653	0.000195593104211356	4.65310728422718	up
c16633.graph_c0	0	0	17	1.8087893697591	0.000569390943688242	4.49937264795924	up
c16642.graph_c0	0	0	59	2.66195686434244	1.44824152670253e-11	6.2484156248891	up
c16643.graph_c0	0	0	46	2.12146891069294	1.34430921949757e-09	5.89468748645522	up
c16651.graph_c0	0	0	32	1.81214388782792	3.8280958025716e-07	5.38169572307694	up
c16665.graph_c0	0	0	12	1.51961887777903	0.00955052818539093	4.02320814890824	up
c16668.graph_c0	0	0	17	2.03774038909488	0.000569390943688242	4.49937264795924	up
c16688.graph_c0	0	0	14	1.71430437700994	0.00301406196692056	4.23286890931441	up
c16709.graph_c0	0	0	14	1.08371913165874	0.00301406196692056	4.23286890931441	up
c16714.graph_c0	0	0	28	1.41359358310406	2.31834534136777e-06	5.19398558272678	up
c16722.graph_c0	0	0	17	1.16467814189218	0.000569390943688242	4.49937264795924	up
c16725.graph_c0	0	0	23	1.11313782020405	2.53743927141059e-05	4.9187351138539	up
c16726.graph_c0	0	0	13	1.33005796240342	0.00534384587842418	4.13184382108571	up
c16735.graph_c0	0	0	14	1.10889777750641	0.00301406196692056	4.23286890931441	up
c16741.graph_c0	0	0	18	1.20415032610491	0.000332343431791338	4.57828675734102	up
c16745.graph_c0	0	0	15	0.978123200415849	0.001714548168258	4.32728029139015	up
c16796.graph_c0	0	0	27	1.34569888244718	3.6923707392722e-06	5.14297713061707	up
c16799.graph_c0	0	0	20	1.42519988811822	0.000116041931896183	4.72423806618174	up
c16803.graph_c0	0	0	14	0.98691287687669	0.00301406196692056	4.23286890931441	up
c16814.graph_c0	0	0	16	0.881473182645992	0.000983806664618503	4.41589096152374	up
c16818.graph_c0	0	0	12	1.32992093066801	0.00955052818539093	4.02320814890824	up
c16819.graph_c0	0	0	12	1.35278903391614	0.00955052818539093	4.02320814890824	up
c16849.graph_c0	0	0	18	1.95699004996356	0.000332343431791338	4.57828675734102	up
c16870.graph_c0	0	0	24	0.969416637025655	1.55121430072125e-05	4.97814692869476	up
c16871.graph_c0	0	0	17	1.57826492473899	0.000569390943688242	4.49937264795924	up
c16880.graph_c0	0	0	15	1.07973308669504	0.001714548168258	4.32728029139015	up
c16883.graph_c0	4	0.389470679338258	30	3.32480232667003	0.00131870245438404	2.84761880197852	up
c16947.graph_c0	0	0	16	1.75723291335236	0.000983806664618503	4.41589096152374	up
c16950.graph_c0	0	0	24	1.48868524458945	1.55121430072125e-05	4.97814692869476	up
c16952.graph_c0	18	2.64776022393477	0	0	0.00223225713730479	-4.39055297199225	down
c16955.graph_c0	0	0	16	1.21861385105746	0.000983806664618503	4.41589096152374	up
c16957.graph_c0	0	0	16	1.42340579913868	0.000983806664618503	4.41589096152374	up
c16968.graph_c0	0	0	19	1.4774711742167	0.000195593104211356	4.65310728422718	up
c16972.graph_c0	0	0	16	1.08224840499736	0.000983806664618503	4.41589096152374	up
c16978.graph_c0	0	0	12	0.88777991311999	0.00955052818539093	4.02320814890824	up
c17017.graph_c0	0	0	12	0.80783954038342	0.00955052818539093	4.02320814890824	up
c17019.graph_c0	0	0	17	1.05066209499295	0.000569390943688242	4.49937264795924	up
c17024.graph_c0	16	5.03280212613318	0	0	0.0055284443490351	-4.22920043093985	down
c17029.graph_c0	0	0	18	1.66928570336924	0.000332343431791338	4.57828675734102	up
c17031.graph_c0	0	0	22	1.04573822211822	4.18053829224219e-05	4.85677117785297	up
c17033.graph_c0	0	0	15	1.19476684451794	0.001714548168258	4.32728029139015	up
c17039.graph_c0	0	0	46	2.63059810450353	1.34430921949757e-09	5.89468748645522	up
c17045.graph_c0	0	0	28	1.29764851637029	2.31834534136777e-06	5.19398558272678	up
c17051.graph_c0	0	0	13	1.31897454188651	0.00534384587842418	4.13184382108571	up
c17052.graph_c0	0	0	19	1.61930415195218	0.000195593104211356	4.65310728422718	up
c17084.graph_c0	2	0.229326858284842	25	3.26283214819004	0.000680870876526574	3.34843005839391	up
c17095.graph_c0	0	0	22	1.27377839066095	4.18053829224219e-05	4.85677117785297	up
c17102.graph_c0	38	4.81428869439666	0	0	8.74813321449786e-07	-5.43189150566274	down
c17139.graph_c0	0	0	12	1.3281938279179	0.00955052818539093	4.02320814890824	up
c17242.graph_c0	0	0	18	1.66544389075333	0.000332343431791338	4.57828675734102	up
c17255.graph_c0	0	0	13	1.16380595613681	0.00534384587842418	4.13184382108571	up
c17290.graph_c0	0	0	18	1.0500288426435	0.000332343431791338	4.57828675734102	up
c17319.graph_c0	0	0	22	0.918223534622233	4.18053829224219e-05	4.85677117785297	up
c17351.graph_c0	0	0	20	1.33480170566552	0.000116041931896183	4.72423806618174	up
c17382.graph_c0	0	0	17	1.39985753925793	0.000569390943688242	4.49937264795924	up
c17383.graph_c0	0	0	16	1.95361946326585	0.000983806664618503	4.41589096152374	up
c17387.graph_c0	0	0	15	1.4865020599741	0.001714548168258	4.32728029139015	up
c17410.graph_c0	0	0	16	0.80119942524446	0.000983806664618503	4.41589096152374	up
c17418.graph_c0	22	3.6122500239524	0	0	0.00039192004061861	-4.66749891630791	down
c17456.graph_c0	0	0	18	0.990376971373977	0.000332343431791338	4.57828675734102	up
c17466.graph_c0	0	0	16	1.66294581631017	0.000983806664618503	4.41589096152374	up
c17470.graph_c0	0	0	14	1.67799754676655	0.00301406196692056	4.23286890931441	up
c17474.graph_c0	1	0.0886106518500825	19	1.91632572935486	0.00194991511852693	3.57607959668174	up
c17497.graph_c0	0	0	12	1.97808504818123	0.00955052818539093	4.02320814890824	up
c17505.graph_c0	0	0	12	1.03618845760678	0.00955052818539093	4.02320814890824	up
c17515.graph_c0	0	0	13	1.46358557048059	0.00534384587842418	4.13184382108571	up
c17529.graph_c0	0	0	23	1.42873632173782	2.53743927141059e-05	4.9187351138539	up
c17534.graph_c0	0	0	20	2.14674738005621	0.000116041931896183	4.72423806618174	up
c17559.graph_c0	0	0	15	2.0585742502609	0.001714548168258	4.32728029139015	up
c17570.graph_c0	0	0	29	2.05280901818871	1.46471559536732e-06	5.24325197889655	up
c17586.graph_c0	0	0	31	1.44849691309263	5.95283461635177e-07	5.33700785065159	up
c17596.graph_c0	0	0	15	1.62026331906205	0.001714548168258	4.32728029139015	up
c17598.graph_c0	23	3.87850004516739	1	0.191940120505589	0.00258608760943868	-3.54543588705103	down
c17604.graph_c0	0	0	28	5.54928506897137	2.31834534136777e-06	5.19398558272678	up
c17610.graph_c0	0	0	24	1.50955933567762	1.55121430072125e-05	4.97814692869476	up
c17627.graph_c0	0	0	27	1.61031291152121	3.6923707392722e-06	5.14297713061707	up
c17635.graph_c0	0	0	24	1.92966065736181	1.55121430072125e-05	4.97814692869476	up
c17638.graph_c0	0	0	13	1.50330133701603	0.00534384587842418	4.13184382108571	up
c17647.graph_c0	0	0	35	1.55850127157127	1.05218324275569e-07	5.50800965438263	up
c17652.graph_c0	0	0	15	2.00372453746615	0.001714548168258	4.32728029139015	up
c17659.graph_c0	0	0	17	1.68862924240193	0.000569390943688242	4.49937264795924	up
c17680.graph_c0	0	0	17	1.6866635028557	0.000569390943688242	4.49937264795924	up
c17681.graph_c0	0	0	16	1.44146111407548	0.000983806664618503	4.41589096152374	up
c17685.graph_c0	0	0	17	6.89752712966833	0.000569390943688242	4.49937264795924	up
c17697.graph_c0	0	0	20	1.99359299929363	0.000116041931896183	4.72423806618174	up
c17717.graph_c0	0	0	15	1.87171334588455	0.001714548168258	4.32728029139015	up
c17722.graph_c0	0	0	15	2.03362183510622	0.001714548168258	4.32728029139015	up
c17747.graph_c0	0	0	27	1.34648628751464	3.6923707392722e-06	5.14297713061707	up
c17759.graph_c0	0	0	20	1.58120072928029	0.000116041931896183	4.72423806618174	up
c17761.graph_c0	0	0	14	1.33017544065441	0.00301406196692056	4.23286890931441	up
c17783.graph_c0	0	0	23	1.99483966694205	2.53743927141059e-05	4.9187351138539	up
c17813.graph_c0	0	0	20	1.7393159619461	0.000116041931896183	4.72423806618174	up
c17824.graph_c0	17	4.07927321025117	0	0	0.00350218643341704	-4.31213125667563	down
c17830.graph_c0	0	0	29	1.30911248347206	1.46471559536732e-06	5.24325197889655	up
c17864.graph_c0	0	0	17	2.299723106611	0.000569390943688242	4.49937264795924	up
c17883.graph_c0	0	0	32	1.59303920813167	3.8280958025716e-07	5.38169572307694	up
c17903.graph_c0	0	0	16	1.88865484501867	0.000983806664618503	4.41589096152374	up
c17907.graph_c0	0	0	17	1.00825629865635	0.000569390943688242	4.49937264795924	up
c17913.graph_c0	0	0	19	1.06184975448138	0.000195593104211356	4.65310728422718	up
c17922.graph_c0	0	0	26	1.09428322979998	5.91848165254483e-06	5.09009889439193	up
c17947.graph_c0	0	0	16	1.33819952086673	0.000983806664618503	4.41589096152374	up
c17967.graph_c0	0	0	30	1.66459817404546	9.31018660166316e-07	5.29089139042181	up
c17968.graph_c0	0	0	23	1.97204218737256	2.53743927141059e-05	4.9187351138539	up
c17994.graph_c0	2	0.138148684322159	25	1.96556117241455	0.000680870876526574	3.34843005839391	up
c17996.graph_c0	0	0	13	1.8938826802402	0.00534384587842418	4.13184382108571	up
c18005.graph_c0	0	0	15	1.32339199262914	0.001714548168258	4.32728029139015	up
c18010.graph_c0	0	0	17	1.82015068384123	0.000569390943688242	4.49937264795924	up
c18024.graph_c0	0	0	12	0.771868631888804	0.00955052818539093	4.02320814890824	up
c18039.graph_c0	0	0	24	1.6779719831532	1.55121430072125e-05	4.97814692869476	up
c18040.graph_c0	0	0	13	1.35610465273114	0.00534384587842418	4.13184382108571	up
c18050.graph_c0	1	0.0945401804639662	23	2.47499349205704	0.000290873903408317	3.84170742630846	up
c18059.graph_c0	0	0	41	1.23388266913888	9.11369701928066e-09	5.73163172357972	up
c18068.graph_c0	0	0	25	1.27053617271757	9.54930603935811e-06	5.03520856191658	up
c18081.graph_c0	0	0	18	2.07586111520159	0.000332343431791338	4.57828675734102	up
c18082.graph_c0	0	0	24	1.58029186685768	1.55121430072125e-05	4.97814692869476	up
c18083.graph_c0	0	0	12	1.82295218400047	0.00955052818539093	4.02320814890824	up
c18095.graph_c0	50	5.89567887602752	0	0	1.79826417090467e-08	-5.81977689477673	down
c18097.graph_c0	1	0.372419472460336	28	11.869166174577	3.04632936166671e-05	4.11695789518134	up
c18109.graph_c0	0	0	14	4.71530241268613	0.00301406196692056	4.23286890931441	up
c18115.graph_c0	0	0	95	7.18008252004901	5.55111512312578e-16	6.92841914240177	up
c18118.graph_c0	14	1.67452235174074	117	15.9286354644159	1.33152214809584e-08	3.17919661686372	up
c18122.graph_c0	0	0	15	7.10005757325073	0.001714548168258	4.32728029139015	up
c18139.graph_c0	0	0	39	6.29485371044385	2.02078402899986e-08	5.66087361136413	up
c18142.graph_c0	1	0.467786962784252	17	9.05163084187	0.00521073050694576	3.4223449604138	up
c18159.graph_c0	0	0	69	9.80085543479797	6.38267216857002e-13	6.47154420355189	up
c18161.graph_c0	0	0	63	21.0524710444462	4.01589872467412e-12	6.34184714433262	up
c18200.graph_c0	0	0	125	5.4106013563342	0	7.32150236184563	up
c18202.graph_c0	0	0	22	4.18984627369646	4.18053829224219e-05	4.85677117785297	up
c18215.graph_c0	0	0	32	7.37036783995691	3.8280958025716e-07	5.38169572307694	up
c18237.graph_c0	0	0	20	6.17490245312819	0.000116041931896183	4.72423806618174	up
c18245.graph_c0	0	0	146	4.56970628379344	0	7.54424472631654	up
c18247.graph_c0	0	0	43	6.07739402301706	4.18474377372746e-09	5.79908109613048	up
c18256.graph_c0	2	0.382971865450466	73	15.9107090092549	4.85907980518618e-11	4.86517472179354	up
c18262.graph_c0	0	0	37	5.06965318560868	4.56581552565893e-08	5.58646531648739	up
c18264.graph_c0	105	4.0863495937963	273	12.0931284194318	0.00543188573499265	1.56685231975924	up
c18272.graph_c0	27	5.59972245897305	2	0.472131016559394	0.00309832722222902	-3.1273322937873	down
c18279.graph_c0	0	0	97	8.32524882189085	4.44089209850063e-16	6.95823214144018	up
c18282.graph_c0	0	0	20	8.60639110464524	0.000116041931896183	4.72423806618174	up
c18286.graph_c0	0	0	66	6.57885689766899	1.581623720881e-12	6.40815264035422	up
c18291.graph_c0	4	0.505058153097652	81	11.6411587606925	2.48936649072107e-10	4.25718667525446	up
c18296.graph_c0	0	0	181	7.6359190648601	0	7.852770696771	up
c18298.graph_c0	0	0	25	7.19718722422748	9.54930603935811e-06	5.03520856191658	up
c18300.graph_c0	0	0	81	6.48812193251454	2.1094237467878e-14	6.70045926369775	up
c18308.graph_c0	38	7.56671909118513	6	1.35989401833797	0.00974657939947132	-2.32257541476531	down
c18315.graph_c0	3	0.39200749929957	30	4.46194459946784	0.000379789359521876	3.17683913869389	up
c18319.graph_c0	0	0	41	3.37612700644558	9.11369701928066e-09	5.73163172357972	up
c18328.graph_c0	0	0	21	5.62745138593095	6.9386278719441e-05	4.79202598067581	up
c18329.graph_c0	0	0	47	4.29789522025813	9.28210508455152e-10	5.92519835011507	up
c18331.graph_c0	0	0	95	5.24052196745932	5.55111512312578e-16	6.92841914240177	up
c18347.graph_c0	0	0	186	21.4215787823874	0	7.89191584190334	up
c18354.graph_c0	12	1.58183210618003	58	8.70235772892667	0.000406591795566569	2.3845018515579	up
c18362.graph_c0	32	6.65514135166094	109	25.8026078516662	0.000944438415033555	1.93500900235526	up
c18387.graph_c0	49	17.2207561133525	5	2.00011947595283	0.000219848607700301	-2.91181614018484	down
c18389.graph_c0	22	6.19180793431029	208	66.6327793675428	2.07954764519513e-11	3.38505525262366	up
c18390.graph_c0	34	2.17776653338046	1877	136.844224709511	0	5.94613420355759	up
c18397.graph_c0	41	14.3418902384746	2	0.796310297199867	3.2724501197734e-05	-3.71399743414534	down
c18406.graph_c0	4	1.56764700372396	30	13.3825642901657	0.00131870245438404	2.84761880197852	up
c18407.graph_c0	297	21.7809092411231	25	2.08684101126563	5.60715918140886e-11	-3.33363171584916	down
c18414.graph_c0	109	12.6926797279806	281	37.2445680632534	0.00595521468311544	1.55491529621624	up
c18417.graph_c0	11	3.36121301963529	197	68.5171636340847	4.55191440096314e-15	4.25128941835924	up
c18436.graph_c0	11	2.03354051565679	224	47.1343976113065	1.11022302462516e-16	4.43590094512953	up
c18442.graph_c0	284	10.5377715860203	987	41.6847682764284	2.19446429927661e-05	1.99025751921077	up
c18453.graph_c0	244	8.83041465248041	1535	63.2309124820705	3.94179133778039e-11	2.84522597859084	up
c18475.graph_c0	2	1.12531799117636	80	51.2348007870765	7.40663086418181e-12	4.99593224025526	up
c18483.graph_c0	0	0	807	90.8548888752183	0	10.0045003008888	up
c18511.graph_c0	468	89.1594048294972	106	22.9856596213769	0.000129775543760702	-1.93803606032395	down
c18522.graph_c0	4117	381.987583671049	607	64.1042567232274	1.6000467506494e-08	-2.56375301360377	down
c18525.graph_c0	234	62.122340851242	51	15.4110393425789	0.000215555673788947	-1.98488882740323	down
c18527.graph_c0	4705	216.665185279594	372	19.4985467012664	6.21724893790088e-15	-3.46153000005933	down
c18531.graph_c0	2017	253.819564511049	588	84.2221494248516	0.00559271678437367	-1.58051936636099	down
c18534.graph_c0	561	238.594386990475	124	60.0273048821619	7.40242871671848e-05	-1.97433579927841	down
c18538.graph_c0	1577	152.556936362343	109	12.0020812254227	8.88178419700125e-16	-3.64871572355786	down
c18541.graph_c0	0	0	101	54.8044706311802	2.22044604925031e-16	7.01607121828665	up
c18549.graph_c0	1726	103.060186489432	502	34.1180065364222	0.00513809492293205	-1.58364808985243	down
c18552.graph_c0	1528	129.717346524532	62	5.9909568254784	0	-4.40937940728846	down
c18560.graph_c0	1701	173.519609804805	31632	3672.82891703259	0	4.41272138311829	up
c18568.graph_c0	0	0	42	15.1007037611925	6.16210504844616e-09	5.7657505509811	up
c18575.graph_c0	160	25.3804454310229	30	5.41664421082759	8.66748765110392e-05	-2.18928985879402	down
c18579.graph_c0	0	0	722	35.527908743449	0	9.84409580402813	up
c18587.graph_c0	176	56.7922603205604	45	16.5279426844153	0.00286712450996585	-1.75343263681089	down
c18596.graph_c0	173	29.9833534626132	49	9.66629354771731	0.00951290014690132	-1.6079241132685	down
c18602.graph_c1	89	17.1740043882741	381	83.6828257721987	1.15492874341871e-06	2.28287401626808	up
c18603.graph_c0	135	8.1584941308428	1790	123.12863537255	0	3.9164835219283	up
c18624.graph_c0	55	28.1941962915598	11	6.41829261451578	0.00859985968111887	-2.04923546761459	down
c18634.graph_c0	52	27.7981743050583	2	1.21694996943388	1.33591311612946e-06	-4.05030663226547	down
c18640.graph_c0	618	137.706854374827	134	33.9861272724867	4.97556657722553e-05	-2.00251421836664	down
c18651.graph_c0	376	32.8128105473714	32	3.17859622099187	1.6050272222401e-11	-3.32649705211882	down
c18671.graph_c0	0	0	20	1.57535541730454	0.000116041931896183	4.72423806618174	up
c18682.graph_c0	5	0.181918288685965	344	14.2460544023167	0	6.06508121415012	up
c18684.graph_c0	99	9.33590324566407	3	0.322012107008432	1.77148296032215e-10	-4.52508389090749	down
c18687.graph_c0	0	0	78	13.9649380441256	4.79616346638068e-14	6.6465449148817	up
c18693.graph_c0	39	3.53102995802103	526	54.2066211908791	0	3.91923551941624	up
c18707.graph_c0	0	0	86	9.70782860998895	5.55111512312578e-15	6.78606728536503	up
c18708.graph_c0	125	6.27321996984605	629	35.9303085780787	1.92673800247789e-08	2.51909095687161	up
c18711.graph_c0	133	17.3185546478026	29	4.29821167600472	0.000898308661127944	-1.97192299593559	down
c18721.graph_c0	81	3.55305494910042	2446	122.124600536225	0	5.09738042197213	up
c18731.graph_c0	112	33.1413152455326	22	7.40976093422106	0.00051050263908281	-2.11229564021855	down
c18733.graph_c0	0	0	64	7.55461938007467	2.93554069941138e-12	6.36428928139152	up
c18734.graph_c0	1882	230.252825005426	320	44.5620462313556	3.24121515182796e-07	-2.35675250053488	down
c18738.graph_c0	55	4.85634500230904	163	16.3818990493452	0.00191293631453637	1.74738540131093	up
c18749.graph_c0	9	1.57809088655835	210	41.9120202626297	1.11022302462516e-16	4.60856079880387	up
c18750.graph_c0	0	0	48	6.98086509777057	6.43426423252436e-10	5.95507729526768	up
c18751.graph_c0	52	5.13496548051421	385	43.273768020733	3.17159631890718e-11	3.0629510021376	up
c18758.graph_c0	0	0	137	12.0620078736964	0	7.4529599140971	up
c18766.graph_c0	0	0	489	108.805935548372	0	9.28267915542968	up
c18767.graph_c0	0	0	2133	146.604236458909	0	11.4058703064771	up
c18778.graph_c0	0	0	16	4.80079372557236	0.000983806664618503	4.41589096152374	up
c18779.graph_c0	1235	44.39453297797	132	5.40090158395598	2.4467761150504e-11	-3.02186420363958	down
c18790.graph_c0	20	3.62573402735208	1	0.206345852966545	0.00834791628575882	-3.35193823162089	down
c18791.graph_c0	885	58.0770122894179	2734	204.215783189602	0.000227823978291242	1.82273040484153	up
c18800.graph_c0	0	0	94	12.6267310190458	7.7715611723761e-16	6.91327838435326	up
c18802.graph_c0	132	21.117816865096	34	6.19132787307978	0.00554355016245411	-1.73723859804978	down
c18814.graph_c0	985	19.7575372407621	241	5.50228928172067	0.000301849206147176	-1.83119003712511	down
c18825.graph_c0	258	21.5362853597782	73	6.93591479769799	0.0056442557143046	-1.61445473781124	down
c18841.graph_c0	36	14.3338919960837	5	2.26600795249659	0.00665893635918668	-2.47640892071397	down
c18842.graph_c0	123	21.2194154302452	32	6.28359348331411	0.00715904980645388	-1.72150048429303	down
c18844.graph_c0	11	1.51397921193594	107	16.7625776573327	5.36583177890293e-09	3.37552132870372	up
c18850.graph_c0	854	39.7669041619095	4108	217.732944209381	2.03709279444908e-08	2.46140269670614	up
c18866.graph_c0	0	0	499	67.077766767411	0	9.31183808464125	up
c18870.graph_c0	0	0	24	10.1232217491005	1.55121430072125e-05	4.97814692869476	up
c18878.graph_c0	3	0.378793614823239	547	78.6137511370219	0	7.33008763820341	up
c18883.graph_c0	0	0	14	4.32243171718973	0.00301406196692056	4.23286890931441	up
c18906.graph_c0	301	12.1200668955665	53	2.42909326134276	5.48076795847674e-06	-2.29224313199751	down
c18919.graph_c0	56	4.30059066022688	3	0.262235288481283	2.52997019023482e-06	-3.71304048710585	down
c18929.graph_c0	0	0	82	3.67245154882621	1.60982338570648e-14	6.7179920862467	up
c18930.graph_c0	0	0	38	3.45266725174405	3.03021249203894e-08	5.62414912011108	up
c18945.graph_c0	0	0	16	5.65718920451702	0.000983806664618503	4.41589096152374	up
c18947.graph_c0	23	5.33109165781188	0	0	0.000257529165724413	-4.7291588877445	down
c18952.graph_c0	0	0	28	2.80744744427897	2.31834534136777e-06	5.19398558272678	up
c18953.graph_c0	0	0	18	1.64954210075743	0.000332343431791338	4.57828675734102	up
c18957.graph_c1	0	0	24	3.54481177496056	1.55121430072125e-05	4.97814692869476	up
c18970.graph_c0	649	53.9341084949846	86	8.1348033199782	6.49745601766227e-09	-2.70815958319877	down
c18979.graph_c0	387	48.3749412957994	7	0.995949514657217	0	-5.44206946484103	down
c18981.graph_c0	0	0	27	4.6112244708864	3.6923707392722e-06	5.14297713061707	up
c18983.graph_c0	0	0	32	2.74647383814956	3.8280958025716e-07	5.38169572307694	up
c18987.graph_c0	21	2.49583645507417	1	0.135277829800647	0.00562958973034633	-3.41936251395553	down
c18993.graph_c0	0	0	20	3.43637977216764	0.000116041931896183	4.72423806618174	up
c18994.graph_c0	0	0	93	11.4537021128637	9.99200722162641e-16	6.89797704067521	up
c19002.graph_c0	0	0	23	3.13127021950057	2.53743927141059e-05	4.9187351138539	up
c19006.graph_c0	105	10.4408313200694	1	0.113181534745364	6.96775970254748e-13	-5.69300189746807	down
c19007.graph_c0	0	0	44	3.67284017982751	2.85411261291557e-09	5.83165896296753	up
c19030.graph_c0	0	0	15	3.96968286489529	0.001714548168258	4.32728029139015	up
c19033.graph_c0	0	0	54	4.30921502195846	7.7175044133071e-11	6.12241608339761	up
c19038.graph_c0	124	26.0053599946127	517	123.413175284307	1.11062269814166e-06	2.24809012444307	up
c19045.graph_c0	0	0	33	3.38035888923111	2.47554677423878e-07	5.42504086381604	up
c19060.graph_c0	0	0	16	3.20079207996627	0.000983806664618503	4.41589096152374	up
c19064.graph_c0	0	0	38	3.6553000035591	3.03021249203894e-08	5.62414912011108	up
c19071.graph_c0	0	0	32	4.73462071296725	3.8280958025716e-07	5.38169572307694	up
c19076.graph_c0	6	0.603025320855873	41	4.6902711776457	0.000274725719879076	2.79464320283241	up
c19087.graph_c0	0	0	28	2.5495064806261	2.31834534136777e-06	5.19398558272678	up
c19089.graph_c0	504	33.1324409391931	56	4.19025758945849	4.77219930239414e-10	-2.95586380240672	down
c19101.graph_c0	2	0.273759356291588	22	3.42761042045306	0.00249541471062464	3.1699926743303	up
c19102.graph_c0	0	0	55	3.65069352819763	5.48674439215802e-11	6.14851173176373	up
c19104.graph_c0	0	0	20	2.19654114169044	0.000116041931896183	4.72423806618174	up
c19110.graph_c0	0	0	22	4.56169716914324	4.18053829224219e-05	4.85677117785297	up
c19116.graph_c0	0	0	30	2.78997515770533	9.31018660166316e-07	5.29089139042181	up
c19117.graph_c0	0	0	12	4.45875443940893	0.00955052818539093	4.02320814890824	up
c19128.graph_c0	0	0	22	2.23743780581201	4.18053829224219e-05	4.85677117785297	up
c19143.graph_c0	0	0	91	2.63622304699356	1.55431223447522e-15	6.86687871270492	up
c19149.graph_c0	2	0.223842455892487	53	6.75177769127393	1.9488121227873e-08	4.40906120130037	up
c19151.graph_c0	0	0	15	2.89212823871036	0.001714548168258	4.32728029139015	up
c19161.graph_c0	0	0	45	2.44438226160021	1.95476501652081e-09	5.86351739645008	up
c19162.graph_c0	0	0	15	1.85004466758249	0.001714548168258	4.32728029139015	up
c19170.graph_c0	0	0	58	2.8425543460087	2.01089145335231e-11	6.22408071301017	up
c19171.graph_c0	0	0	30	1.68101400582438	9.31018660166316e-07	5.29089139042181	up
c19177.graph_c0	0	0	19	2.01154333512631	0.000195593104211356	4.65310728422718	up
c19179.graph_c0	0	0	17	1.793119746616	0.000569390943688242	4.49937264795924	up
c19180.graph_c0	0	0	23	3.02496658413027	2.53743927141059e-05	4.9187351138539	up
c19185.graph_c0	0	0	31	3.72636111925921	5.95283461635177e-07	5.33700785065159	up
c19186.graph_c0	0	0	46	2.00844156648611	1.34430921949757e-09	5.89468748645522	up
c19216.graph_c0	22	5.06792955214045	81	21.2384444850129	0.00111262882751972	2.03296034738984	up
c19226.graph_c0	0	0	76	26.0084759056693	8.39328606616618e-14	6.60944910939219	up
c19227.graph_c0	22	2.75459508874681	1	0.142516414075049	0.00380879114528754	-3.48377591561443	down
c19247.graph_c0	97	13.6005354203597	10	1.59593084992326	1.84432036387516e-06	-2.98559296626818	down
c19284.graph_c0	0	0	17	2.51964132731311	0.000569390943688242	4.49937264795924	up
c19286.graph_c0	47	6.71570296016551	170	27.6485487531129	0.000121845867245951	2.0305805720501	up
c19295.graph_c0	0	0	132	10.806835563267	0	7.39963381014065	up
c19312.graph_c0	6	1.60425622137922	37	11.2604048242963	0.00097234414309566	2.64947679574007	up
c19342.graph_c0	1187	39.9280191150716	3413	130.675187646189	0.000937397980466881	1.71947789027307	up
c19345.graph_c0	20	0.671548446728297	8257	315.572707671872	0	8.82254841297291	up
c19361.graph_c0	0	0	14	3.12325221319816	0.00301406196692056	4.23286890931441	up
c19363.graph_c0	517	27.3192993597147	86	5.17258056314965	6.58548040877172e-07	-2.38061604804081	down
c19364.graph_c0	0	0	41	5.00607815635628	9.11369701928066e-09	5.73163172357972	up
c19375.graph_c0	0	0	30	7.22198828742248	9.31018660166316e-07	5.29089139042181	up
c19381.graph_c0	7	0.393497604355853	63	4.03101487195184	1.45842517218497e-06	3.2096329369601	up
c19383.graph_c0	0	0	36	3.96399012949739	6.91364056004673e-08	5.5477707350498	up
c19385.graph_c0	0	0	150	16.7109311613862	0	7.58303273308911	up
c19390.graph_c0	0	0	86	3.75876362691854	5.55111512312578e-15	6.78606728536503	up
c19412.graph_c0	0	0	14	2.57134573642407	0.00301406196692056	4.23286890931441	up
c19424.graph_c0	0	0	363	39.9702338057653	0	8.85361804698777	up
c19425.graph_c0	0	0	45	4.86695823752723	1.95476501652081e-09	5.86351739645008	up
c19428.graph_c0	8	2.0031074170306	38	10.8299798099096	0.00400686434130071	2.32000595769255	up
c19433.graph_c0	0	0	16	2.70622238092643	0.000983806664618503	4.41589096152374	up
c19455.graph_c0	527	17.8312329082865	111	4.27487612600484	3.57011185498912e-05	-2.04300328940216	down
c19468.graph_c0	0	0	95	4.39506451677505	5.55111512312578e-16	6.92841914240177	up
c19469.graph_c0	0	0	30	5.58549650103557	9.31018660166316e-07	5.29089139042181	up
c19471.graph_c0	0	0	62	4.73482222590496	5.50970380430726e-12	6.31905038029559	up
c19474.graph_c0	0	0	22	7.20006145612717	4.18053829224219e-05	4.85677117785297	up
c19501.graph_c0	56	8.59192875879233	9	1.57171916233037	0.00176203840785616	-2.34308836436781	down
c19505.graph_c0	0	0	54	3.84482504189728	7.7175044133071e-11	6.12241608339761	up
c19524.graph_c0	0	0	39	3.99977684712077	2.02078402899986e-08	5.66087361136413	up
c19527.graph_c0	31	6.3763279670342	153	35.8203794630348	2.27860902191068e-06	2.46576716014782	up
c19528.graph_c0	18	2.92342500518774	77	14.2344265474064	0.000305257683473559	2.23756326673442	up
c19555.graph_c0	13	2.95828162506421	114	29.5277811471217	9.51564693707496e-09	3.24219475779993	up
c19558.graph_c0	0	0	17	7.50489251454538	0.000569390943688242	4.49937264795924	up
c19576.graph_c0	40	3.99336875233658	1	0.113634242776025	6.40705226728766e-06	-4.32049709554045	down
c19582.graph_c0	0	0	30	5.1583132934132	9.31018660166316e-07	5.29089139042181	up
c19583.graph_c0	29	3.58584658231646	0	0	2.32705052437554e-05	-5.05227974529555	down
c19585.graph_c0	56	6.47069566446154	1	0.131520286266534	5.37726148053252e-08	-4.79681343374388	down
c19586.graph_c0	0	0	40	4.47967050493682	1.35397163480988e-08	5.69668642240339	up
c19588.graph_c0	9	1.24557875978833	41	6.45865875994635	0.00362542172600855	2.27388430658773	up
c19589.graph_c0	0	0	61	3.681915085138	7.58115792365288e-12	6.29588760157812	up
c19593.graph_c0	386	23.6905341879215	0	0	0	-8.74597159455319	down
c19598.graph_c0	0	0	25	2.41024317922757	9.54930603935811e-06	5.03520856191658	up
c19618.graph_c0	0	0	22	6.35499069447429	4.18053829224219e-05	4.85677117785297	up
c19621.graph_c0	0	0	76	4.11517628273091	8.39328606616618e-14	6.60944910939219	up
c19631.graph_c0	0	0	23	13.1499905783454	2.53743927141059e-05	4.9187351138539	up
c19632.graph_c0	0	0	51	3.92643708533137	2.19246176769161e-10	6.04117154229369	up
c19646.graph_c0	1002	31.9265781505517	237	8.5953347799409	0.000170713694671809	-1.87992143768179	down
c19660.graph_c0	372	20.8645957000439	92	5.87333346970163	0.000620682100886283	-1.81028815637421	down
c19683.graph_c0	0	0	12	0.581427885432097	0.00955052818539093	4.02320814890824	up
c19713.graph_c0	1	0.118099552281241	23	3.09176079288668	0.000290873903408317	3.84170742630846	up
c19769.graph_c0	0	0	19	4.72059448191678	0.000195593104211356	4.65310728422718	up
c19774.graph_c0	20	7.41152718329953	1	0.42180090621252	0.00834791628575882	-3.35193823162089	down
c19808.graph_c0	0	0	12	0.905063664957233	0.00955052818539093	4.02320814890824	up
c19811.graph_c0	0	0	12	0.980555778176679	0.00955052818539093	4.02320814890824	up
c19817.graph_c0	0	0	44	2.82591954123816	2.85411261291557e-09	5.83165896296753	up
c19842.graph_c0	0	0	94	9.01154580191261	7.7715611723761e-16	6.91327838435326	up
c19886.graph_c0	78	5.91129359671697	13	1.12140135868438	0.000481036752901232	-2.32028108471083	down
c19903.graph_c0	0	0	16	1.65889986709588	0.000983806664618503	4.41589096152374	up
c19934.graph_c0	1	0.0205314075104606	30	0.70108354833359	1.28123173136485e-05	4.21386370287637	up
c19981.graph_c0	0	0	13	0.682239973658691	0.00534384587842418	4.13184382108571	up
c20153.graph_c0	0	0	15	1.39868096959567	0.001714548168258	4.32728029139015	up
c20294.graph_c0	0	0	13	2.93084907528548	0.00534384587842418	4.13184382108571	up
c20308.graph_c0	0	0	25	0.559976472651344	9.54930603935811e-06	5.03520856191658	up
c20327.graph_c0	0	0	23	1.06245919877397	2.53743927141059e-05	4.9187351138539	up
c20352.graph_c0	0	0	12	5.38119064143755	0.00955052818539093	4.02320814890824	up
c20359.graph_c0	0	0	13	0.992785305431685	0.00534384587842418	4.13184382108571	up
c20379.graph_c0	0	0	23	1.02630277823591	2.53743927141059e-05	4.9187351138539	up
c20416.graph_c0	0	0	36	4.94057820062616	6.91364056004673e-08	5.5477707350498	up
c20473.graph_c0	0	0	26	4.28585093772599	5.91848165254483e-06	5.09009889439193	up
c20507.graph_c0	0	0	13	0.967641183568049	0.00534384587842418	4.13184382108571	up
c20511.graph_c0	0	0	19	0.712420307288832	0.000195593104211356	4.65310728422718	up
c20577.graph_c0	0	0	14	1.02506574188829	0.00301406196692056	4.23286890931441	up
c20583.graph_c0	0	0	12	0.556437649718243	0.00955052818539093	4.02320814890824	up
c20588.graph_c0	0	0	12	0.816220755537874	0.00955052818539093	4.02320814890824	up
c20642.graph_c0	0	0	12	3.1367860552419	0.00955052818539093	4.02320814890824	up
c20652.graph_c0	0	0	40	2.56322311855527	1.35397163480988e-08	5.69668642240339	up
c20725.graph_c0	0	0	12	0.486784621500703	0.00955052818539093	4.02320814890824	up
c20777.graph_c0	0	0	31	10.5662940387457	5.95283461635177e-07	5.33700785065159	up
c20786.graph_c0	0	0	17	1.48842717461593	0.000569390943688242	4.49937264795924	up
c20856.graph_c0	0	0	13	1.63659997698807	0.00534384587842418	4.13184382108571	up
c20890.graph_c0	0	0	17	0.713379196200022	0.000569390943688242	4.49937264795924	up
c20913.graph_c0	0	0	16	0.886055150158755	0.000983806664618503	4.41589096152374	up
c20914.graph_c0	0	0	12	0.85014429674374	0.00955052818539093	4.02320814890824	up
c20916.graph_c0	105	6.98228218515661	6	0.454139362766366	5.95504201506003e-09	-3.76740880726412	down
c20930.graph_c0	0	0	15	2.29094037459596	0.001714548168258	4.32728029139015	up
c20935.graph_c0	0	0	15	0.687320294102529	0.001714548168258	4.32728029139015	up
c21000.graph_c0	0	0	16	0.75926652547498	0.000983806664618503	4.41589096152374	up
c21067.graph_c0	0	0	20	5.79691148507409	0.000116041931896183	4.72423806618174	up
c21141.graph_c0	0	0	14	0.893768136693726	0.00301406196692056	4.23286890931441	up
c21257.graph_c0	0	0	14	0.653801458348753	0.00301406196692056	4.23286890931441	up
c21258.graph_c0	18	1.35864425913708	0	0	0.00223225713730479	-4.39055297199225	down
c21265.graph_c0	0	0	13	2.94643703973227	0.00534384587842418	4.13184382108571	up
c21363.graph_c0	0	0	12	1.24929652518948	0.00955052818539093	4.02320814890824	up
c21570.graph_c0	9	2.10563328291166	47	12.516067121191	0.000702304241486762	2.46745093312308	up
c21617.graph_c0	0	0	15	0.889019260126372	0.001714548168258	4.32728029139015	up
c21667.graph_c0	0	0	28	2.06610611937391	2.31834534136777e-06	5.19398558272678	up
c21697.graph_c0	0	0	14	2.06780686872699	0.00301406196692056	4.23286890931441	up
c21727.graph_c0	0	0	12	0.666273032651884	0.00955052818539093	4.02320814890824	up
c21815.graph_c0	40	3.92019471135297	6	0.669312129963235	0.00587649435142912	-2.3949040053365	down
c21877.graph_c0	0	0	21	4.06738231364271	6.9386278719441e-05	4.79202598067581	up
c21880.graph_c0	0	0	17	3.4494204096232	0.000569390943688242	4.49937264795924	up
c21899.graph_c0	2	0.121061993860901	27	1.86025032533661	0.000292117115383128	3.45619862709439	up
c21927.graph_c0	20	6.31754137379246	0	0	0.00092396969523334	-4.53566123231437	down
c22089.graph_c0	202	9.28496660272726	642	33.5887469795963	0.00013284423420068	1.86008220594652	up
c22135.graph_c0	0	0	28	0.799460826544608	2.31834534136777e-06	5.19398558272678	up
c22154.graph_c0	0	0	44	10.8371286811041	2.85411261291557e-09	5.83165896296753	up
c22233.graph_c0	0	0	12	0.603737297044103	0.00955052818539093	4.02320814890824	up
c22304.graph_c0	0	0	17	0.922845135989841	0.000569390943688242	4.49937264795924	up
c22393.graph_c0	28	3.52352394958322	0	0	3.4287359288343e-05	-5.00320568444313	down
c22430.graph_c0	0	0	12	1.02992768930608	0.00955052818539093	4.02320814890824	up
c22528.graph_c0	0	0	13	0.797663250196845	0.00534384587842418	4.13184382108571	up
c22541.graph_c0	86	4.40453662744764	4	0.233180142977372	1.25308440290794e-08	-3.98584350948736	down
c22742.graph_c0	0	0	15	1.55144396034068	0.001714548168258	4.32728029139015	up
c22779.graph_c0	0	0	14	0.527260918118728	0.00301406196692056	4.23286890931441	up
c22819.graph_c0	0	0	12	0.835558845217537	0.00955052818539093	4.02320814890824	up
c22833.graph_c0	39	3.15353466538031	0	0	6.20505798631932e-07	-5.46850902192407	down
c22870.graph_c0	0	0	13	1.22019997623528	0.00534384587842418	4.13184382108571	up
c22931.graph_c0	0	0	13	0.441948514545467	0.00534384587842418	4.13184382108571	up
c22980.graph_c0	0	0	40	4.41195745411871	1.35397163480988e-08	5.69668642240339	up
c22985.graph_c0	0	0	17	0.657384222927152	0.000569390943688242	4.49937264795924	up
c23012.graph_c0	0	0	169	14.3031651464922	0	7.75424732669694	up
c23050.graph_c0	0	0	26	1.32248530009659	5.91848165254483e-06	5.09009889439193	up
c23103.graph_c0	0	0	14	2.0395659633356	0.00301406196692056	4.23286890931441	up
c23236.graph_c0	22	2.86472332520043	0	0	0.00039192004061861	-4.66749891630791	down
c23287.graph_c0	0	0	38	4.34708060367162	3.03021249203894e-08	5.62414912011108	up
c23391.graph_c0	1	0.091759689144854	18	1.87998436328007	0.00317978627050441	3.50125906979558	up
c23504.graph_c0	0	0	12	0.745971345128569	0.00955052818539093	4.02320814890824	up
c23611.graph_c0	0	0	44	2.68817158685425	2.85411261291557e-09	5.83165896296753	up
c23703.graph_c0	0	0	14	1.22894499601432	0.00301406196692056	4.23286890931441	up
c23793.graph_c0	0	0	12	0.709242590869553	0.00955052818539093	4.02320814890824	up
c2389.graph_c0	0	0	13	0.651357227339273	0.00534384587842418	4.13184382108571	up
c23914.graph_c0	0	0	17	0.812602451365446	0.000569390943688242	4.49937264795924	up
c23916.graph_c0	0	0	14	1.15282385585947	0.00301406196692056	4.23286890931441	up
c23924.graph_c0	19	1.33332195301409	77	6.15038004125117	0.000521826723058783	2.16318550642421	up
c23945.graph_c0	0	0	17	2.76485487531129	0.000569390943688242	4.49937264795924	up
c24009.graph_c0	0	0	13	1.3814672573606	0.00534384587842418	4.13184382108571	up
c24058.graph_c0	0	0	12	1.08799622704767	0.00955052818539093	4.02320814890824	up
c24066.graph_c0	0	0	14	0.914895932778887	0.00301406196692056	4.23286890931441	up
c24115.graph_c0	0	0	15	1.16324064551425	0.001714548168258	4.32728029139015	up
c24121.graph_c0	0	0	17	0.670775197038064	0.000569390943688242	4.49937264795924	up
c24133.graph_c0	0	0	12	0.792196225735747	0.00955052818539093	4.02320814890824	up
c24156.graph_c0	0	0	17	0.89991773374293	0.000569390943688242	4.49937264795924	up
c24213.graph_c0	8	1.020440647093	186	27.0047713853298	4.44089209850063e-16	4.58777267948481	up
c24252.graph_c0	56	2.21273801018507	0	0	3.06296743524115e-09	-5.98053643443736	down
c24271.graph_c0	23	1.26666555857148	0	0	0.000257529165724413	-4.7291588877445	down
c24297.graph_c0	0	0	13	0.871716784356721	0.00534384587842418	4.13184382108571	up
c24356.graph_c0	0	0	18	0.535091589542988	0.000332343431791338	4.57828675734102	up
c24382.graph_c0	0	0	17	1.37938722651409	0.000569390943688242	4.49937264795924	up
c24405.graph_c0	0	0	15	7.93714761680963	0.001714548168258	4.32728029139015	up
c24462.graph_c0	0	0	16	1.14302696306784	0.000983806664618503	4.41589096152374	up
c24503.graph_c0	0	0	37	7.19906029368132	4.56581552565893e-08	5.58646531648739	up
c24567.graph_c0	3	0.217453488667924	23	1.8975916435282	0.00610101842579669	2.80468286212598	up
c24583.graph_c0	32	3.06397080962624	0	0	7.48902421310316e-06	-5.19021675654482	down
c24607.graph_c0	0	0	15	0.818969761400823	0.001714548168258	4.32728029139015	up
c24661.graph_c0	0	0	13	1.04326448821683	0.00534384587842418	4.13184382108571	up
c24692.graph_c0	0	0	12	0.998749151208091	0.00955052818539093	4.02320814890824	up
c24703.graph_c0	0	0	13	0.611794495077897	0.00534384587842418	4.13184382108571	up
c24811.graph_c0	0	0	15	5.39310848614017	0.001714548168258	4.32728029139015	up
c24824.graph_c0	0	0	25	3.09685228512208	9.54930603935811e-06	5.03520856191658	up
c24838.graph_c0	0	0	15	1.60615654887121	0.001714548168258	4.32728029139015	up
c24881.graph_c0	0	0	16	1.09003417803636	0.000983806664618503	4.41589096152374	up
c24914.graph_c0	0	0	26	2.13889208694907	5.91848165254483e-06	5.09009889439193	up
c24920.graph_c0	0	0	16	0.665517565750052	0.000983806664618503	4.41589096152374	up
c24944.graph_c0	0	0	414	16.9229429405097	0	9.04289503088856	up
c24983.graph_c0	0	0	13	0.98835730035853	0.00534384587842418	4.13184382108571	up
c24994.graph_c0	0	0	18	1.23597048086771	0.000332343431791338	4.57828675734102	up
c25150.graph_c0	0	0	37	3.04666045547521	4.56581552565893e-08	5.58646531648739	up
c25234.graph_c0	0	0	12	1.10923624319341	0.00955052818539093	4.02320814890824	up
c25408.graph_c0	0	0	12	0.87712073729803	0.00955052818539093	4.02320814890824	up
c25548.graph_c0	0	0	60	7.11200571124725	1.04624087171601e-11	6.27234686299578	up
c25566.graph_c0	0	0	12	0.767812356562256	0.00955052818539093	4.02320814890824	up
c25572.graph_c0	13	2.77296766387699	49	11.8967224941767	0.00630881009150597	2.03706659303676	up
c25583.graph_c0	16	2.03395165972192	0	0	0.0055284443490351	-4.22920043093985	down
c25592.graph_c0	143	16.978210880494	37	5.00020037586086	0.00491912351725343	-1.73261942381926	down
c25611.graph_c0	0	0	13	1.02969079339881	0.00534384587842418	4.13184382108571	up
c25633.graph_c0	0	0	20	0.944874432346488	0.000116041931896183	4.72423806618174	up
c25843.graph_c0	0	0	32	3.80896179698847	3.8280958025716e-07	5.38169572307694	up
c25846.graph_c0	0	0	13	0.544988605392406	0.00534384587842418	4.13184382108571	up
c25854.graph_c0	0	0	14	1.20888653387458	0.00301406196692056	4.23286890931441	up
c25861.graph_c0	0	0	14	0.932171336242295	0.00301406196692056	4.23286890931441	up
c25937.graph_c0	0	0	16	0.859798022577649	0.000983806664618503	4.41589096152374	up
c25945.graph_c0	0	0	25	0.67965131999775	9.54930603935811e-06	5.03520856191658	up
c26023.graph_c0	0	0	20	2.90869379073774	0.000116041931896183	4.72423806618174	up
c26075.graph_c0	0	0	27	1.31569238946796	3.6923707392722e-06	5.14297713061707	up
c26114.graph_c0	0	0	16	0.623809123273161	0.000983806664618503	4.41589096152374	up
c26347.graph_c0	0	0	13	0.780249842905378	0.00534384587842418	4.13184382108571	up
c26435.graph_c0	0	0	359	12.8396384889151	0	8.83766709084999	up
c26437.graph_c0	17	2.10392411162897	0	0	0.00350218643341704	-4.31213125667563	down
c26450.graph_c0	0	0	43	3.41542260486657	4.18474377372746e-09	5.79908109613048	up
c26500.graph_c0	0	0	14	1.93379134811958	0.00301406196692056	4.23286890931441	up
c26513.graph_c0	0	0	63	3.66506674940855	4.01589872467412e-12	6.34184714433262	up
c26520.graph_c0	0	0	184	19.7277153511775	0	7.87638500652746	up
c26600.graph_c0	117	6.04597773582769	323	18.9982239348423	0.00202451813303151	1.65398440192774	up
c26608.graph_c0	42	5.63562411938348	151	23.0621331042659	0.000184364443772567	2.01947395365388	up
c26648.graph_c0	0	0	13	1.86205432401883	0.00534384587842418	4.13184382108571	up
c26698.graph_c0	570	25.6645013654227	57	2.92120899396295	4.31666924427532e-11	-3.10791926321187	down
c26721.graph_c0	34	11.6751096510949	0	0	3.59882673195422e-06	-5.27535330280666	down
c26868.graph_c0	0	0	59	2.90997053028524	1.44824152670253e-11	6.2484156248891	up
c26878.graph_c0	0	0	144	8.05298394371466	0	7.52445251390548	up
c26886.graph_c0	0	0	22	3.16473130638104	4.18053829224219e-05	4.85677117785297	up
c26910.graph_c0	0	0	28	3.06725261373013	2.31834534136777e-06	5.19398558272678	up
c26977.graph_c0	0	0	54	2.82039129309746	7.7175044133071e-11	6.12241608339761	up
c27042.graph_c0	0	0	14	2.3672868731256	0.00301406196692056	4.23286890931441	up
c27046.graph_c0	54	3.65912924823331	0	0	5.4628712664595e-09	-5.92891499937866	down
c27059.graph_c0	0	0	51	4.44823689488461	2.19246176769161e-10	6.04117154229369	up
c27150.graph_c0	0	0	12	0.808478133571237	0.00955052818539093	4.02320814890824	up
c27190.graph_c0	0	0	16	1.70451790276468	0.000983806664618503	4.41589096152374	up
c27218.graph_c0	0	0	151	9.86947097156749	0	7.59256895261892	up
c27276.graph_c0	315	19.3806049373111	41	2.87124617756454	4.08931607465135e-08	-2.72184804854113	down
c27280.graph_c0	0	0	24	5.73547046495974	1.55121430072125e-05	4.97814692869476	up
c27289.graph_c0	225	9.88262315659318	49	2.4497151916117	0.000232013613395199	-1.98534824274766	down
c27316.graph_c0	0	0	14	1.33314780010751	0.00301406196692056	4.23286890931441	up
c27323.graph_c0	70	7.33047024502645	0	0	7.07783831543907e-11	-6.29788761914962	down
c27338.graph_c0	0	0	84	7.98105264392646	9.43689570931383e-15	6.75243117423029	up
c27392.graph_c0	0	0	15	0.628833006222007	0.001714548168258	4.32728029139015	up
c27489.graph_c0	103	15.3317865193347	24	4.0662734307873	0.00372445368433816	-1.87107133766107	down
c27682.graph_c0	74	11.8895819582713	17	3.10894890751466	0.00877917980677156	-1.8776938056316	down
c27752.graph_c0	2	0.113449935430066	167	10.7825263177757	0	6.05037370239394	up
c27753.graph_c0	0	0	27	10.0907058099151	3.6923707392722e-06	5.14297713061707	up
c27801.graph_c0	0	0	22	0.863663792948342	4.18053829224219e-05	4.85677117785297	up
c27803.graph_c0	0	0	26	6.83831621305924	5.91848165254483e-06	5.09009889439193	up
c27812.graph_c0	63	11.9414629540582	8	1.72598402408469	0.00017686524392635	-2.66597855277256	down
c27840.graph_c0	1556	58.109451534767	446	18.9584069239605	0.00398687532798636	-1.60450029144612	down
c27885.graph_c0	4	0.194739138073705	43	2.38282147792954	1.39756570340932e-05	3.35580850768719	up
c27924.graph_c0	0	0	90	5.56636517335411	1.99840144432528e-15	6.85107450183033	up
c27952.graph_c0	8	2.07240710279537	119	35.0882609998509	2.06596961760397e-11	3.94684737138229	up
c27964.graph_c0	32	8.31840684690854	0	0	7.48902421310316e-06	-5.19021675654482	down
c27979.graph_c0	0	0	120	10.2992768930608	0	7.26298443657007	up
c27984.graph_c0	66	7.09007001530746	2	0.244549276528419	3.4307774732234e-08	-4.38903852037733	down
c28059.graph_c0	0	0	182	10.4665186142608	0	7.86068515820482	up
c28080.graph_c0	34	10.2223425437372	2	0.684433576464981	0.00029682117041685	-3.45028221356833	down
c28235.graph_c0	244	11.3057262726692	628	33.1205913359539	0.00429172160833247	1.55689031625341	up
c28243.graph_c0	0	0	19	8.89461018937017	0.000195593104211356	4.65310728422718	up
c28245.graph_c0	0	0	97	11.5533376715098	4.44089209850063e-16	6.95823214144018	up
c28248.graph_c0	0	0	63	6.88362337331386	4.01589872467412e-12	6.34184714433262	up
c28296.graph_c0	0	0	38	2.46658908185911	3.03021249203894e-08	5.62414912011108	up
c28310.graph_c0	0	0	12	2.41761793993859	0.00955052818539093	4.02320814890824	up
c28443.graph_c0	18	2.02669934347586	0	0	0.00223225713730479	-4.39055297199225	down
c28452.graph_c0	71	6.21777574872711	349	34.7881978376739	1.14146039065233e-07	2.47890719912114	up
c28473.graph_c0	0	0	22	5.91401988457543	4.18053829224219e-05	4.85677117785297	up
c28478.graph_c0	0	0	18	4.48521705054214	0.000332343431791338	4.57828675734102	up
c28488.graph_c0	53	6.13351611832896	149	19.6268095378668	0.00434045944026284	1.67103837247317	up
c28572.graph_c0	0	0	75	5.3001847658828	1.11244347067441e-13	6.5905372750876	up
c28585.graph_c0	0	0	57	11.6999619315789	2.80090395321508e-11	6.19932827496787	up
c28606.graph_c0	0	0	24	6.03320607191848	1.55121430072125e-05	4.97814692869476	up
c28644.graph_c0	0	0	18	2.56529545335089	0.000332343431791338	4.57828675734102	up
c28644.graph_c1	0	0	16	3.14658142449774	0.000983806664618503	4.41589096152374	up
c28683.graph_c0	0	0	138	8.64805524369583	0	7.46339262012608	up
c28696.graph_c0	0	0	52	3.88413340375248	1.54260604290357e-10	6.06876455121828	up
c28707.graph_c0	0	0	12	0.631314909792795	0.00955052818539093	4.02320814890824	up
c28725.graph_c0	0	0	31	6.29011957048937	5.95283461635177e-07	5.33700785065159	up
c28748.graph_c0	0	0	16	2.10757686312664	0.000983806664618503	4.41589096152374	up
c28799.graph_c0	18	2.91079791031391	0	0	0.00223225713730479	-4.39055297199225	down
c28819.graph_c0	0	0	12	2.35093116336802	0.00955052818539093	4.02320814890824	up
c28834.graph_c0	363	20.6224086441384	43	2.78055197355142	4.98428021078468e-09	-2.85847209339191	down
c28873.graph_c0	0	0	13	1.63848774721381	0.00534384587842418	4.13184382108571	up
c28948.graph_c0	0	0	26	2.84816314132083	5.91848165254483e-06	5.09009889439193	up
c29028.graph_c0	0	0	14	0.556266008181809	0.00301406196692056	4.23286890931441	up
c29054.graph_c0	0	0	65	9.83924929330885	2.15183426632848e-12	6.38638765585211	up
c29068.graph_c0	0	0	91	9.62228116936896	1.55431223447522e-15	6.86687871270492	up
c29163.graph_c0	310	13.7920205410428	755	38.2334027245639	0.00981024622567916	1.47804246527634	up
c29175.graph_c0	0	0	19	0.934944966932867	0.000195593104211356	4.65310728422718	up
c29184.graph_c0	52	4.62966870968873	157	15.9102140282277	0.00162517520602112	1.77312156180051	up
c29190.graph_c0	7	1.2419453462471	42	8.48171222298994	0.00053012491697757	2.63353634360859	up
c29342.graph_c0	0	0	24	2.28795251459486	1.55121430072125e-05	4.97814692869476	up
c29430.graph_c0	7	0.643895942324148	35	3.66450645409329	0.00443137439665486	2.3757954470101	up
c29457.graph_c0	118	11.8119350529782	4	0.455752261857422	3.31722427304726e-11	-4.4381589749615	down
c29553.graph_c0	21	3.42179536447399	0	0	0.000599959881179668	-4.603085514649	down
c29616.graph_c0	0	0	14	0.790711434186348	0.00301406196692056	4.23286890931441	up
c29701.graph_c0	3	0.572992494129746	193	41.9580006736436	0	5.83094150084246	up
c29704.graph_c0	0	0	26	3.72410864803766	5.91848165254483e-06	5.09009889439193	up
c29786.graph_c1	0	0	46	5.80794659648887	1.34430921949757e-09	5.89468748645522	up
c29879.graph_c0	4	1.31337266622013	30	11.2118953443502	0.00131870245438404	2.84761880197852	up
c29880.graph_c0	0	0	13	2.98100028094308	0.00534384587842418	4.13184382108571	up
c29894.graph_c0	0	0	54	2.17500267949996	7.7175044133071e-11	6.12241608339761	up
c29902.graph_c0	1	0.0703066196566061	19	1.52047616600165	0.00194991511852693	3.57607959668174	up
c29914.graph_c0	48	27.0076317882327	7	4.4830450688692	0.00202296054945095	-2.4543208786558	down
c29931.graph_c0	0	0	26	3.41952744292987	5.91848165254483e-06	5.09009889439193	up
c29968.graph_c0	17	1.48702405903868	0	0	0.00350218643341704	-4.31213125667563	down
c29973.graph_c0	0	0	166	7.67142693460436	0	7.7285280776983	up
c29978.graph_c0	0	0	57	9.11934636062134	2.80090395321508e-11	6.19932827496787	up
c29981.graph_c0	0	0	24	2.04748424634219	1.55121430072125e-05	4.97814692869476	up
c30005.graph_c0	38	5.0357302970573	119	17.9496351444268	0.00195429309607043	1.81909902813808	up
c30019.graph_c0	0	0	12	0.957603338212992	0.00955052818539093	4.02320814890824	up
c30027.graph_c0	0	0	29	5.10627973343061	1.46471559536732e-06	5.24325197889655	up
c30039.graph_c0	0	0	19	2.85968306828321	0.000195593104211356	4.65310728422718	up
c30218.graph_c0	0	0	40	7.18459809987581	1.35397163480988e-08	5.69668642240339	up
c30236.graph_c0	0	0	49	15.5221165744501	4.47734516129117e-10	5.98434996732244	up
c30273.graph_c0	0	0	59	15.3285059455839	1.44824152670253e-11	6.2484156248891	up
c30291.graph_c0	0	0	136	6.24136789751234	0	7.44245121512067	up
c30327.graph_c0	158	28.8528634840364	2	0.415711106766666	1.22124532708767e-15	-5.63706508912359	down
c30397.graph_c0	218	7.12187348811612	28	1.04117945710154	1.65202891699856e-07	-2.73030054732435	down
c30485.graph_c0	0	0	14	4.14236165780325	0.00301406196692056	4.23286890931441	up
c30616.graph_c0	0	0	87	5.19351062631538	4.32986979603811e-15	6.80259575796078	up
c30680.graph_c0	0	0	27	2.85142492838079	3.6923707392722e-06	5.14297713061707	up
c30768.graph_c0	40	7.35835879843506	1	0.209387507638811	6.40705226728766e-06	-4.32049709554045	down
c30841.graph_c0	70	3.43248406337876	201	11.2185401157604	0.00202507880567804	1.70546775181916	up
c3089.graph_c0	21	1.7667402691936	0	0	0.000599959881179668	-4.603085514649	down
c30924.graph_c0	0	0	45	11.2459215925363	1.95476501652081e-09	5.86351739645008	up
c31009.graph_c0	0	0	27	6.42717422620698	3.6923707392722e-06	5.14297713061707	up
c31051.graph_c0	55	4.32583663572381	1	0.0895235350874466	7.10295575689912e-08	-4.77123358884699	down
c31073.graph_c0	0	0	15	4.51473096245904	0.001714548168258	4.32728029139015	up
c31091.graph_c0	110	8.00428802329987	7	0.579772832439397	8.90731521874244e-09	-3.63565479829983	down
c31133.graph_c0	0	0	28	9.6206996616023	2.31834534136777e-06	5.19398558272678	up
c31167.graph_c0	0	0	13	1.18078541298562	0.00534384587842418	4.13184382108571	up
c31254.graph_c0	48	8.51619665998012	1	0.201945529118808	5.36012639051897e-07	-4.57822404364502	down
c31262.graph_c0	0	0	30	4.88848411838302	9.31018660166316e-07	5.29089139042181	up
c31419.graph_c0	1	0.348175667873501	60	23.7782268509165	2.16908713213115e-10	5.19531917545035	up
c31424.graph_c0	15	1.79988123486552	0	0	0.00877856005958988	-4.14121015890476	down
c31452.graph_c0	0	0	64	4.46726274620223	2.93554069941138e-12	6.36428928139152	up
c31488.graph_c0	18	2.24999726957206	684	97.3184954322195	0	5.37562752089931	up
c31682.graph_c0	15	2.15152073977689	0	0	0.00877856005958988	-4.14121015890476	down
c31729.graph_c0	0	0	19	7.35868731744403	0.000195593104211356	4.65310728422718	up
c31741.graph_c0	0	0	29	2.86391393366366	1.46471559536732e-06	5.24325197889655	up
c31782.graph_c0	0	0	29	6.87331379913724	1.46471559536732e-06	5.24325197889655	up
c31829.graph_c0	50	5.80427725321886	8	1.05705584061891	0.00294179594539734	-2.33783494672723	down
c31836.graph_c0	19	8.94382676510108	0	0	0.00143170459994479	-4.46493073230245	down
c31896.graph_c0	0	0	17	3.28517719222322	0.000569390943688242	4.49937264795924	up
c31966.graph_c0	0	0	57	2.76965513316774	2.80090395321508e-11	6.19932827496787	up
c31979.graph_c0	0	0	59	8.8523983794254	1.44824152670253e-11	6.2484156248891	up
c31982.graph_c0	86	8.07945081794571	1	0.106933353963216	3.41060513164848e-11	-5.407730835107	down
c32031.graph_c0	0	0	13	0.691608886488345	0.00534384587842418	4.13184382108571	up
c32114.graph_c0	0	0	25	2.18305510868779	9.54930603935811e-06	5.03520856191658	up
c32117.graph_c0	0	0	111	5.41905813087205	0	7.15127109051464	up
c32127.graph_c0	5	1.64894646846235	63	23.6486797616649	1.26496458530134e-07	3.63069905274496	up
c32143.graph_c0	145	7.487710995129	15	0.881662011571848	1.11202544283984e-07	-3.01171758115016	down
c32194.graph_c0	0	0	30	3.87217217906326	9.31018660166316e-07	5.29089139042181	up
c32247.graph_c0	107	10.959901135682	7	0.816113754244166	1.47680110362813e-08	-3.59609071593514	down
c32285.graph_c0	0	0	50	8.40457272693493	3.12734727003772e-10	6.01304048151975	up
c32335.graph_c0	0	0	15	2.0421327518482	0.001714548168258	4.32728029139015	up
c32365.graph_c0	331	10.0595974401257	86	2.97495812785127	0.00141085207327174	-1.73869292446574	down
c32377.graph_c0	1	0.166752759515578	22	4.17566364779227	0.000464216252404115	3.77974349030753	up
c32393.graph_c0	0	0	12	0.584752173096872	0.00955052818539093	4.02320814890824	up
c32400.graph_c0	0	0	13	1.03108022150135	0.00534384587842418	4.13184382108571	up
c32459.graph_c0	0	0	58	10.1319709039732	2.01089145335231e-11	6.22408071301017	up
c32472.graph_c0	0	0	28	4.13561373745399	2.31834534136777e-06	5.19398558272678	up
c32479.graph_c0	45	9.08133802549424	5	1.14851621266308	0.000611778349750791	-2.79127339212884	down
c32504.graph_c0	0	0	30	3.38398678270872	9.31018660166316e-07	5.29089139042181	up
c32521.graph_c0	39	2.69389934428211	759	59.6744371945057	0	4.4476113101168	up
c32531.graph_c0	0	0	18	3.95351932782041	0.000332343431791338	4.57828675734102	up
c32586.graph_c0	32	1.94485287878705	0	0	7.48902421310316e-06	-5.19021675654482	down
c32620.graph_c0	0	0	69	4.65242698871215	6.38267216857002e-13	6.47154420355189	up
c32761.graph_c0	60	8.58962899199394	7	1.14064629428937	0.000132446088790483	-2.77092191835819	down
c32765.graph_c0	0	0	36	1.75425651929061	6.91364056004673e-08	5.5477707350498	up
c32773.graph_c0	0	0	65	5.83742444612353	2.15183426632848e-12	6.38638765585211	up
c32798.graph_c0	161	6.71228438299633	17	0.806720683317166	7.02323053047849e-08	-2.98974719678447	down
c32802.graph_c0	0	0	15	4.75166833911736	0.001714548168258	4.32728029139015	up
c32841.graph_c0	12	1.65161368574829	60	9.39957625644825	0.00025473742411164	2.43276800154352	up
c32842.graph_c0	18	1.28727530671686	0	0	0.00223225713730479	-4.39055297199225	down
c32877.graph_c0	0	0	87	4.27119976412231	4.32986979603811e-15	6.80259575796078	up
c33028.graph_c0	240	25.6349631141179	11	1.3373464790413	8.21565038222616e-14	-4.15672675108305	down
c33039.graph_c0	2	0.18718962822113	26	2.76984159199261	0.000445074256282818	3.40332039086926	up
c33111.graph_c0	8	2.31240792535418	39	12.8312470691479	0.00299722554523285	2.3567304489456	up
c33143.graph_c0	10	1.51257795598083	83	14.2897837792341	2.65344196059836e-07	3.13875473007526	up
c33179.graph_c0	0	0	18	5.87674253961859	0.000332343431791338	4.57828675734102	up
c33247.graph_c0	0	0	49	2.94094171556642	4.47734516129117e-10	5.98434996732244	up
c33272.graph_c0	59	7.14826284944038	1	0.137904456271219	2.36746466875104e-08	-4.870939315614	down
c33305.graph_c0	0	0	56	2.74624074462493	3.91379151309934e-11	6.17414373287096	up
c33382.graph_c0	0	0	12	2.72704003122766	0.00955052818539093	4.02320814890824	up
c33487.graph_c0	66	6.18498867723335	12	1.27998835251695	0.00206361967151369	-2.19090146070742	down
c33538.graph_c0	0	0	15	2.25501625710322	0.001714548168258	4.32728029139015	up
c33598.graph_c0	0	0	13	0.75115637269813	0.00534384587842418	4.13184382108571	up
c33605.graph_c0	1	0.076248850985077	18	1.56219630761528	0.00317978627050441	3.50125906979558	up
c33641.graph_c0	13	4.86565314769258	56	23.8569884140803	0.00125244936170266	2.22686035858527	up
c33671.graph_c0	0	0	12	2.139463420031	0.00955052818539093	4.02320814890824	up
c33674.graph_c0	0	0	13	0.877933317291129	0.00534384587842418	4.13184382108571	up
c33678.graph_c0	19	2.07078951941637	0	0	0.00143170459994479	-4.46493073230245	down
c33684.graph_c0	4	0.555644546845319	27	4.26904396696191	0.00399730475969962	2.69970454217377	up
c33693.graph_c0	18	2.65820421345802	0	0	0.00223225713730479	-4.39055297199225	down
c33698.graph_c0	241	33.9819163359124	17	2.7284094396997	1.98296934428299e-11	-3.56905157215867	down
c33700.graph_c0	183	29.5293393270325	36	6.61203189366189	0.000103528851752799	-2.12516637091217	down
c33710.graph_c0	0	0	15	0.969959990773751	0.001714548168258	4.32728029139015	up
c33784.graph_c0	0	0	24	0.82114554486427	1.55121430072125e-05	4.97814692869476	up
c33787.graph_c0	68	15.1072538008412	0	0	1.17914900066296e-10	-6.25660665772479	down
c33830.graph_c0	0	0	14	0.82402110144833	0.00301406196692056	4.23286890931441	up
c33846.graph_c0	0	0	13	0.693774183591369	0.00534384587842418	4.13184382108571	up
c33914.graph_c0	0	0	14	1.12351560269505	0.00301406196692056	4.23286890931441	up
c33916.graph_c0	0	0	25	1.68124612595774	9.54930603935811e-06	5.03520856191658	up
c33950.graph_c0	0	0	31	1.70785429137661	5.95283461635177e-07	5.33700785065159	up
c33970.graph_c0	0	0	21	1.45865293700671	6.9386278719441e-05	4.79202598067581	up
c34037.graph_c0	0	0	22	1.33928558988353	4.18053829224219e-05	4.85677117785297	up
c34060.graph_c0	0	0	20	1.77740198136246	0.000116041931896183	4.72423806618174	up
c34065.graph_c0	0	0	17	5.24866708515896	0.000569390943688242	4.49937264795924	up
c34200.graph_c0	24	5.31619873147854	0	0	0.000170195600369571	-4.78829120823413	down
c34201.graph_c0	0	0	47	1.74431509322446	9.28210508455152e-10	5.92519835011507	up
c34214.graph_c0	0	0	17	1.50764757485004	0.000569390943688242	4.49937264795924	up
c34243.graph_c0	0	0	20	6.68332414109404	0.000116041931896183	4.72423806618174	up
c34316.graph_c0	138	45.1135339896825	33	12.2792403693821	0.0022537436449761	-1.84302430111681	down
c34319.graph_c0	256	42.0334548241734	680	127.084865262532	0.00260199800446659	1.60250872149429	up
c34401.graph_c0	0	0	12	0.587101883039684	0.00955052818539093	4.02320814890824	up
c34448.graph_c0	16	2.92173770546519	0	0	0.0055284443490351	-4.22920043093985	down
c34537.graph_c0	1	0.538385527271176	22	13.4817371613793	0.000464216252404115	3.77974349030753	up
c34614.graph_c0	0	0	33	1.83703781546211	2.47554677423878e-07	5.42504086381604	up
c34646.graph_c0	0	0	12	0.656437355706643	0.00955052818539093	4.02320814890824	up
c34650.graph_c0	197	16.8578172738951	1616	157.400559103838	4.90718576884319e-14	3.22679703615346	up
c34678.graph_c0	0	0	27	1.52415566193836	3.6923707392722e-06	5.14297713061707	up
c34699.graph_c0	0	0	32	2.38605366044431	3.8280958025716e-07	5.38169572307694	up
c34706.graph_c0	42	2.18239986924683	4322	255.622805753109	0	6.85132109503611	up
c34766.graph_c0	1	0.0752526648773155	20	1.71309590885304	0.00120198066893928	3.6472103786363	up
c34770.graph_c0	0	0	19	1.40809607669081	0.000195593104211356	4.65310728422718	up
c34811.graph_c0	0	0	19	0.80724252931249	0.000195593104211356	4.65310728422718	up
c34823.graph_c0	0	0	51	14.7615419635074	2.19246176769161e-10	6.04117154229369	up
c34834.graph_c0	0	0	24	0.899108225659988	1.55121430072125e-05	4.97814692869476	up
c34896.graph_c0	0	0	24	2.02580733928539	1.55121430072125e-05	4.97814692869476	up
c34899.graph_c0	16	2.65621352014456	0	0	0.0055284443490351	-4.22920043093985	down
c34908.graph_c0	31	6.02856439102205	0	0	1.08768764521816e-05	-5.14568718633403	down
c34931.graph_c0	0	0	14	3.15629900415359	0.00301406196692056	4.23286890931441	up
c35065.graph_c0	0	0	15	1.39768702348311	0.001714548168258	4.32728029139015	up
c35104.graph_c0	331	16.9523444614554	33	1.92373617956332	4.37001657083158e-10	-3.09971934601473	down
c35171.graph_c0	0	0	16	2.42196905681449	0.000983806664618503	4.41589096152374	up
c35192.graph_c0	0	0	188	40.9692383752205	0	7.90728126454621	up
c35270.graph_c0	23	2.45668396510296	0	0	0.000257529165724413	-4.7291588877445	down
c35361.graph_c0	20	0.974329182031258	1	0.0554505059168017	0.00834791628575882	-3.35193823162089	down
c35407.graph_c0	697	40.8366199663654	198	13.2041971155933	0.00332561918872865	-1.61528379002174	down
c35536.graph_c0	0	0	19	1.18979943945154	0.000195593104211356	4.65310728422718	up
c35548.graph_c0	0	0	20	2.02269033045701	0.000116041931896183	4.72423806618174	up
c35594.graph_c0	0	0	12	2.4005940599747	0.00955052818539093	4.02320814890824	up
c35614.graph_c0	12	2.64246532641602	140	35.0902033740214	4.66331417925403e-11	3.64445553331258	up
c35673.graph_c0	0	0	14	4.92959006622692	0.00301406196692056	4.23286890931441	up
c35681.graph_c0	519	55.1993865175663	80	9.68471128892823	1.69778198055859e-07	-2.4895331739848	down
c35691.graph_c0	129	17.9862710936632	10	1.58701569919004	1.24321888339551e-08	-3.39360943367989	down
c35705.graph_c0	0	0	18	1.73931004610663	0.000332343431791338	4.57828675734102	up
c35709.graph_c0	68	7.03251083661659	0	0	1.17914900066296e-10	-6.25660665772479	down
c35713.graph_c0	1	0.156636806821344	20	3.56577236671834	0.00120198066893928	3.6472103786363	up
c35716.graph_c0	0	0	15	1.64957402696678	0.001714548168258	4.32728029139015	up
c35736.graph_c0	35	7.08235074492117	206	47.4467429697226	3.91737168259354e-08	2.72255895488832	up
c35784.graph_c0	0	0	16	2.46576279789677	0.000983806664618503	4.41589096152374	up
c35804.graph_c0	0	0	50	3.6675025220234	3.12734727003772e-10	6.01304048151975	up
c35812.graph_c0	0	0	12	0.903464654922238	0.00955052818539093	4.02320814890824	up
c35883.graph_c0	0	0	12	1.41845567217955	0.00955052818539093	4.02320814890824	up
c35906.graph_c0	0	0	54	1.33207842476109	7.7175044133071e-11	6.12241608339761	up
c35951.graph_c0	0	0	24	2.97687218812051	1.55121430072125e-05	4.97814692869476	up
c35967.graph_c0	0	0	17	2.44733298795353	0.000569390943688242	4.49937264795924	up
c35993.graph_c0	2	0.0946016931237881	50	2.6919607053973	5.25305204890358e-08	4.32626197799708	up
c36005.graph_c0	0	0	37	1.50665607805152	4.56581552565893e-08	5.58646531648739	up
c36083.graph_c0	964	61.3264125842941	160	11.585647415519	2.79270741532223e-07	-2.38871591007138	down
c36167.graph_c0	0	0	20	1.39716385841826	0.000116041931896183	4.72423806618174	up
c36177.graph_c0	0	0	17	0.604454073940723	0.000569390943688242	4.49937264795924	up
c36195.graph_c0	309	17.1421945501048	1488	93.9594941030429	2.10986630388987e-08	2.46077663077156	up
c36221.graph_c0	0	0	31	5.49202175186737	5.95283461635177e-07	5.33700785065159	up
c36240.graph_c0	0	0	62	3.30611936906902	5.50970380430726e-12	6.31905038029559	up
c36266.graph_c0	180	36.721225599165	27	6.26957677624005	3.2608753389729e-06	-2.5062310540179	down
c36279.graph_c0	0	0	15	0.838852494136944	0.001714548168258	4.32728029139015	up
c36290.graph_c0	0	0	13	1.22559891200615	0.00534384587842418	4.13184382108571	up
c36313.graph_c0	0	0	14	1.57616907590218	0.00301406196692056	4.23286890931441	up
c36351.graph_c0	0	0	18	0.894517087145666	0.000332343431791338	4.57828675734102	up
c36372.graph_c0	21	2.81781205969174	0	0	0.000599959881179668	-4.603085514649	down
c36443.graph_c0	0	0	42	1.92553203906912	6.16210504844616e-09	5.7657505509811	up
c36444.graph_c0	0	0	13	1.1774100553871	0.00534384587842418	4.13184382108571	up
c36506.graph_c0	0	0	13	2.31291371163352	0.00534384587842418	4.13184382108571	up
c36524.graph_c0	0	0	19	1.47612438226551	0.000195593104211356	4.65310728422718	up
c36531.graph_c0	0	0	28	1.29666845125594	2.31834534136777e-06	5.19398558272678	up
c36672.graph_c0	0	0	29	5.303501077525	1.46471559536732e-06	5.24325197889655	up
c36675.graph_c0	292	66.0461213315196	6	1.54470486831539	0	-5.23510435211006	down
c36742.graph_c0	1	0.150045405444203	17	2.90336355574329	0.00521073050694576	3.4223449604138	up
c36756.graph_c0	318	84.7230514294763	36	10.9170869238031	4.1595024091734e-09	-2.91934514788873	down
c36756.graph_c1	3955	189.468594249964	415	22.6291707839007	6.61548593683392e-12	-3.05357201827504	down
c36811.graph_c0	0	0	13	0.73229095551372	0.00534384587842418	4.13184382108571	up
c36814.graph_c0	1316	134.981186278459	392	45.7649736515572	0.00689904036701594	-1.54881029606346	down
c36858.graph_c0	0	0	14	0.85717066121436	0.00301406196692056	4.23286890931441	up
c36904.graph_c0	21	3.58974486757004	0	0	0.000599959881179668	-4.603085514649	down
c36929.graph_c0	3935	235.712361853607	526	35.8635408138147	1.80464032606409e-09	-2.70488409706846	down
c36961.graph_c0	0	0	15	0.838302437748455	0.001714548168258	4.32728029139015	up
c36969.graph_c0	0	0	20	0.762325112894744	0.000116041931896183	4.72423806618174	up
c37085.graph_c0	40	18.7114785113701	0	0	4.4182781810953e-07	-5.50422009623392	down
c37093.graph_c0	1741	61.0880566582174	13798	551.065823407424	7.34967642301854e-14	3.1823266175165	up
c37094.graph_c0	0	0	74	9.59918533718146	1.47992729182533e-13	6.57137423488756	up
c37174.graph_c0	328	22.8460602918831	5519	437.549978914297	0	4.2654063489525	up
c37251.graph_c0	0	0	26	1.72277699770798	5.91848165254483e-06	5.09009889439193	up
c37273.graph_c0	0	0	19	0.755989753213883	0.000195593104211356	4.65310728422718	up
c37333.graph_c0	3811	412.952505615367	284	35.0275123728951	1.55431223447522e-15	-3.54603867227141	down
c37356.graph_c0	1001	48.0462156445761	9996	546.1112893525	0	3.51524410646581	up
c37447.graph_c0	0	0	18	1.12635084393694	0.000332343431791338	4.57828675734102	up
c37501.graph_c0	1558	152.691584007198	18887	2106.8830331026	0	3.79537216669298	up
c37503.graph_c0	19	4.05279889335867	0	0	0.00143170459994479	-4.46493073230245	down
c37513.graph_c0	0	0	22	1.41085469966715	4.18053829224219e-05	4.85677117785297	up
c37527.graph_c0	0	0	13	1.30962044421702	0.00534384587842418	4.13184382108571	up
c37562.graph_c0	53	26.2697354474243	340	191.817640677584	8.67340754773238e-10	2.85699951183314	up
c37621.graph_c0	10	2.87994842818751	44	14.4233846492665	0.00328721391100018	2.23509930177479	up
c37637.graph_c0	0	0	12	0.715194152088852	0.00955052818539093	4.02320814890824	up
c37661.graph_c0	0	0	15	0.736838191062706	0.001714548168258	4.32728029139015	up
c37708.graph_c0	319	11.5782573512684	26	1.07412706981568	2.1440849096166e-11	-3.38153386705453	down
c37721.graph_c0	16096	1105.70066640621	97612	7632.25052646364	2.95312330145237e-10	2.79680705716295	up
c37728.graph_c0	14706	711.793282100581	57499	3167.73915806012	8.94162028020062e-06	2.16358319982386	up
c37761.graph_c0	0	0	12	1.13888076490944	0.00955052818539093	4.02320814890824	up
c37767.graph_c0	5	0.897739534971168	129	26.3633050860827	4.52970994047064e-14	4.65551753932662	up
c37790.graph_c0	0	0	12	1.11772192530477	0.00955052818539093	4.02320814890824	up
c37819.graph_c0	0	0	901	276.178425065567	0	10.1633121972077	up
c37831.graph_c0	0	0	13	0.816563133380198	0.00534384587842418	4.13184382108571	up
c37885.graph_c0	491	143.586883945486	142	47.2662797794214	0.00475111082759783	-1.58799000781503	down
c37955.graph_c0	0	0	12	0.712205938115235	0.00955052818539093	4.02320814890824	up
c38017.graph_c0	0	0	12	0.910705050899461	0.00955052818539093	4.02320814890824	up
c38026.graph_c0	0	0	13	0.873779156976509	0.00534384587842418	4.13184382108571	up
c38033.graph_c0	6234	293.760068113468	1526	81.8484188673559	0.000484274950654839	-1.83334855470803	down
c38074.graph_c0	3	0.361133671042595	25	3.42544134162749	0.00272324006325575	2.92115631018867	up
c38152.graph_c0	0	0	12	0.940000821035837	0.00955052818539093	4.02320814890824	up
c38180.graph_c0	0	0	29	1.11434184486673	1.46471559536732e-06	5.24325197889655	up
c38198.graph_c0	0	0	15	3.96968286489529	0.001714548168258	4.32728029139015	up
c38261.graph_c0	104	15.4551383289718	795	134.47343051163	1.1500800312092e-12	3.11987055059276	up
c38272.graph_c0	28	11.8331778740293	115	55.3185770265815	8.56381834404285e-05	2.19878653537539	up
c38295.graph_c0	0	0	24	0.762079723789443	1.55121430072125e-05	4.97814692869476	up
c38311.graph_c0	340	99.0419922395548	3037	1006.96654230286	2.77555756156289e-15	3.35211492691811	up
c38328.graph_c0	22	1.7394702395101	0	0	0.00039192004061861	-4.66749891630791	down
c38346.graph_c0	924	127.174253802619	103	16.1359392402362	9.98059412893326e-11	-2.95916193189194	down
c38355.graph_c0	0	0	30	2.40771480133627	9.31018660166316e-07	5.29089139042181	up
c38391.graph_c0	0	0	20	0.938630871839141	0.000116041931896183	4.72423806618174	up
c38590.graph_c0	838	207.281700427291	37	10.4171391749609	0	-4.27604207198058	down
c38617.graph_c0	0	0	20	1.46186789549672	0.000116041931896183	4.72423806618174	up
c38621.graph_c0	0	0	14	1.22376467957932	0.00301406196692056	4.23286890931441	up
c38720.graph_c0	0	0	18	0.809978532529808	0.000332343431791338	4.57828675734102	up
c38737.graph_c0	0	0	16	0.935279423433557	0.000983806664618503	4.41589096152374	up
c38770.graph_c0	0	0	19	1.49779193743455	0.000195593104211356	4.65310728422718	up
c38780.graph_c0	0	0	18	12.1678588195386	0.000332343431791338	4.57828675734102	up
c38820.graph_c0	81	13.0703633086865	1456	267.419956588103	0	4.34928161755286	up
c38831.graph_c0	3	1.26869974810022	401	193.024203856489	0	6.88290291828202	up
c38867.graph_c0	0	0	12	2.0025240211298	0.00955052818539093	4.02320814890824	up
c38884.graph_c0	0	0	18	0.72091259990105	0.000332343431791338	4.57828675734102	up
c38899.graph_c0	33	5.56330095322605	121	23.2184798816317	0.000284049389623786	2.04146649913734	up
c38943.graph_c0	0	0	30	0.752678879279563	9.31018660166316e-07	5.29089139042181	up
c38994.graph_c0	0	0	24	1.00247896856719	1.55121430072125e-05	4.97814692869476	up
c39105.graph_c0	122	9.40773860149612	2735	240.055986101295	0	4.672905091898	up
c39111.graph_c0	0	0	19	2.9874600702458	0.000195593104211356	4.65310728422718	up
c39126.graph_c0	0	0	43	1.42312148775638	4.18474377372746e-09	5.79908109613048	up
c39229.graph_c0	0	0	17	0.87176197111853	0.000569390943688242	4.49937264795924	up
c39289.graph_c0	4876	133.542185686294	838	26.1233338147697	4.45508477220358e-07	-2.34306946654361	down
c39327.graph_c0	0	0	52	7.38615192187673	1.54260604290357e-10	6.06876455121828	up
c39405.graph_c0	0	0	17	1.03786777422987	0.000569390943688242	4.49937264795924	up
c39412.graph_c0	219	46.7138398760815	34	8.25486866942873	2.34751698013902e-06	-2.46374013056696	down
c39434.graph_c0	0	0	30	1.62338033769455	9.31018660166316e-07	5.29089139042181	up
c39446.graph_c0	2476	95.0265039558587	474	20.7062880559546	3.43309290451455e-06	-2.18666589485465	down
c39470.graph_c0	0	0	18	0.669914210716642	0.000332343431791338	4.57828675734102	up
c39490.graph_c0	0	0	22	1.2583907736117	4.18053829224219e-05	4.85677117785297	up
c39539.graph_c0	0	0	16	1.76405244007196	0.000983806664618503	4.41589096152374	up
c39577.graph_c0	3474	122.526983522422	763	30.630653601879	5.18949180987605e-05	-1.98921091384254	down
c39608.graph_c0	0	0	26	1.49622652400144	5.91848165254483e-06	5.09009889439193	up
c39621.graph_c0	0	0	18	1.65131765386202	0.000332343431791338	4.57828675734102	up
c39624.graph_c0	0	0	27	1.57952985829385	3.6923707392722e-06	5.14297713061707	up
c39689.graph_c0	0	0	15	1.60199035955982	0.001714548168258	4.32728029139015	up
c39703.graph_c0	0	0	34	1.13905460930738	1.60963392947799e-07	5.46712161449566	up
c39776.graph_c0	0	0	28	2.36719294435231	2.31834534136777e-06	5.19398558272678	up
c39814.graph_c1	85	16.3599784759778	775	169.783430006449	2.05391259555654e-14	3.3714299149695	up
c39838.graph_c0	0	0	13	1.73167588956586	0.00534384587842418	4.13184382108571	up
c39845.graph_c0	0	0	13	2.63152713381371	0.00534384587842418	4.13184382108571	up
c39859.graph_c0	0	0	13	1.9962132178238	0.00534384587842418	4.13184382108571	up
c39895.graph_c0	39	21.4599331730021	5	3.13158036115894	0.00297067749831048	-2.58917345116157	down
c39926.graph_c0	0	0	15	0.939315346935429	0.001714548168258	4.32728029139015	up
c39946.graph_c0	0	0	16	1.0505654397424	0.000983806664618503	4.41589096152374	up
c40006.graph_c0	56	2.93430152721847	0	0	3.06296743524115e-09	-5.98053643443736	down
c40024.graph_c0	0	0	12	1.48271781337763	0.00955052818539093	4.02320814890824	up
c40045.graph_c0	1093	41.991336424905	11276	493.087962395903	0	3.56232160124328	up
c40099.graph_c0	0	0	13	0.973755698886419	0.00534384587842418	4.13184382108571	up
c40130.graph_c0	0	0	13	1.00906002970859	0.00534384587842418	4.13184382108571	up
c40192.graph_c0	0	0	38	4.86343228590613	3.03021249203894e-08	5.62414912011108	up
c40215.graph_c0	0	0	17	2.83341393315498	0.000569390943688242	4.49937264795924	up
c40216.graph_c0	0	0	54	2.42226223791324	7.7175044133071e-11	6.12241608339761	up
c40226.graph_c0	0	0	13	2.25180510613146	0.00534384587842418	4.13184382108571	up
c40253.graph_c0	0	0	17	1.89219890933779	0.000569390943688242	4.49937264795924	up
c40260.graph_c0	0	0	24	1.70028859348748	1.55121430072125e-05	4.97814692869476	up
c40265.graph_c0	0	0	19	2.11119868985142	0.000195593104211356	4.65310728422718	up
c40280.graph_c0	0	0	29	5.65541744959215	1.46471559536732e-06	5.24325197889655	up
c40282.graph_c0	0	0	21	1.23347616058616	6.9386278719441e-05	4.79202598067581	up
c40424.graph_c0	0	0	21	2.31232757554014	6.9386278719441e-05	4.79202598067581	up
c40544.graph_c0	0	0	16	2.17956311375001	0.000983806664618503	4.41589096152374	up
c40551.graph_c0	408	18.793595471286	1250	65.5374474874366	0.000224735507683649	1.80953128202788	up
c40592.graph_c0	29	2.60985915754646	0	0	2.32705052437554e-05	-5.05227974529555	down
c40608.graph_c0	0	0	16	0.924500151013084	0.000983806664618503	4.41589096152374	up
c40620.graph_c0	0	0	17	1.3891206857503	0.000569390943688242	4.49937264795924	up
c40625.graph_c0	0	0	22	1.1660478998555	4.18053829224219e-05	4.85677117785297	up
c40645.graph_c0	0	0	65	11.4451097473445	2.15183426632848e-12	6.38638765585211	up
c40647.graph_c0	0	0	15	2.90527308117336	0.001714548168258	4.32728029139015	up
c40724.graph_c0	0	0	18	1.67292633825222	0.000332343431791338	4.57828675734102	up
c40852.graph_c0	4	0.505911248638584	26	3.74297986392893	0.00580572445300975	2.64682630594864	up
c40972.graph_c0	0	0	18	1.95422294685226	0.000332343431791338	4.57828675734102	up
c41003.graph_c0	0	0	53	2.67123695546087	1.08921427433017e-10	6.09583970482305	up
c41066.graph_c0	28	6.65482449046343	0	0	3.4287359288343e-05	-5.00320568444313	down
c41089.graph_c0	0	0	12	2.92992549721151	0.00955052818539093	4.02320814890824	up
c41091.graph_c0	262	37.4364718204971	42	6.83081792723967	1.98675162665918e-06	-2.42277649080946	down
c41130.graph_c0	0	0	14	2.59935359779153	0.00301406196692056	4.23286890931441	up
c41132.graph_c0	6	0.730487870180725	41	5.68166225303054	0.000274725719879076	2.79464320283241	up
c41134.graph_c0	115	24.9566595185504	11	2.71713425168769	2.56968220258003e-07	-3.10118039384248	down
c41180.graph_c0	0	0	38	2.10028693485436	3.03021249203894e-08	5.62414912011108	up
c41213.graph_c0	16	1.42961295672709	0	0	0.0055284443490351	-4.22920043093985	down
c41230.graph_c0	31	3.94078134071122	351	50.7875846380743	1.55431223447522e-14	3.65953896034565	up
c41313.graph_c0	0	0	18	1.44861206950458	0.000332343431791338	4.57828675734102	up
c41373.graph_c0	0	0	53	2.02923672582714	1.08921427433017e-10	6.09583970482305	up
c41415.graph_c0	23	4.12465670368379	0	0	0.000257529165724413	-4.7291588877445	down
c41429.graph_c0	0	0	20	2.21457668756549	0.000116041931896183	4.72423806618174	up
c41434.graph_c0	0	0	12	2.5188382753217	0.00955052818539093	4.02320814890824	up
c41460.graph_c0	145	10.1184548188465	430	34.1542260486657	0.000540919518697613	1.75850127130861	up
c41477.graph_c0	0	0	27	1.79076399768966	3.6923707392722e-06	5.14297713061707	up
c41478.graph_c0	0	0	23	2.14699308403222	2.53743927141059e-05	4.9187351138539	up
c41547.graph_c0	198	19.8081104482542	42	4.78252167939113	0.000220840302245118	-2.02030766716709	down
c41572.graph_c0	0	0	17	2.49581339268966	0.000569390943688242	4.49937264795924	up
c41573.graph_c0	0	0	15	0.80251870124199	0.001714548168258	4.32728029139015	up
c41588.graph_c0	0	0	56	1.89245532452861	3.91379151309934e-11	6.17414373287096	up
c41618.graph_c0	1	0.106660198471398	23	2.79228679047041	0.000290873903408317	3.84170742630846	up
c41630.graph_c0	545	33.0695924956581	126	8.70227261879535	0.000156405002193494	-1.9097198912425	down
c41635.graph_c0	133	31.6104163297013	8	2.16420482105829	7.96279042702963e-10	-3.73323302678264	down
c41677.graph_c0	24	2.54534200981404	2	0.241431925298647	0.00880656323530704	-2.96322011899581	down
c41697.graph_c0	0	0	13	2.0554656137224	0.00534384587842418	4.13184382108571	up
c41800.graph_c0	0	0	14	2.24692542092917	0.00301406196692056	4.23286890931441	up
c41823.graph_c0	0	0	22	1.99042493806422	4.18053829224219e-05	4.85677117785297	up
c41880.graph_c0	0	0	22	1.96951777192383	4.18053829224219e-05	4.85677117785297	up
c41924.graph_c0	0	0	94	20.4355029187694	7.7715611723761e-16	6.91327838435326	up
c41925.graph_c0	0	0	25	1.76526455658314	9.54930603935811e-06	5.03520856191658	up
c41948.graph_c0	0	0	42	2.2931153319223	6.16210504844616e-09	5.7657505509811	up
c42055.graph_c0	0	0	12	1.33165253090585	0.00955052818539093	4.02320814890824	up
c42056.graph_c0	0	0	34	2.74666745437647	1.60963392947799e-07	5.46712161449566	up
c42093.graph_c0	48	3.47082260306508	0	0	3.32208839326498e-08	-5.7619470443385	down
c42149.graph_c0	35	2.93467528487356	134	12.788706100183	0.000117709399936605	2.10509257401459	up
c42212.graph_c0	17	3.60564583406662	0	0	0.00350218643341704	-4.31213125667563	down
c42294.graph_c0	0	0	45	10.8329824311337	1.95476501652081e-09	5.86351739645008	up
c42298.graph_c0	302	9.71476720157763	79	2.89255978899393	0.00171080854525818	-1.72811248677327	down
c42302.graph_c0	0	0	15	1.34851889353663	0.001714548168258	4.32728029139015	up
c42519.graph_c0	0	0	12	0.711215408101098	0.00955052818539093	4.02320814890824	up
c42536.graph_c0	201	19.4948518654818	40	4.41584348324815	9.21759415094536e-05	-2.11096930559572	down
c42598.graph_c0	0	0	46	2.62227570984214	1.34430921949757e-09	5.89468748645522	up
c42711.graph_c0	169	43.3298866408351	36	10.5058972091589	0.000350626712980806	-2.01093149130912	down
c42726.graph_c0	0	0	19	0.816193672009362	0.000195593104211356	4.65310728422718	up
c42741.graph_c0	64	11.3280876146559	6	1.2088089699693	1.92989617363581e-05	-3.06100655464886	down
c42920.graph_c0	20	2.99898506619974	0	0	0.00092396969523334	-4.53566123231437	down
c42955.graph_c0	4	0.637210953390138	46	8.34086075871816	5.21693554278446e-06	3.45141489801192	up
c43073.graph_c0	0	0	23	2.05472479430829	2.53743927141059e-05	4.9187351138539	up
c43125.graph_c0	0	0	44	1.65637381519206	2.85411261291557e-09	5.83165896296753	up
c43175.graph_c0	119	10.2181810680964	311	30.3960268970022	0.00456708814781204	1.57523230726709	up
c43202.graph_c0	0	0	39	1.70355968637421	2.02078402899986e-08	5.66087361136413	up
c43266.graph_c0	0	0	30	3.64902630694884	9.31018660166316e-07	5.29089139042181	up
c43381.graph_c0	0	0	21	1.67367463067294	6.9386278719441e-05	4.79202598067581	up
c43418.graph_c0	10	0.717895545985017	48	3.92222311270672	0.00115440586313853	2.35851763407493	up
c43487.graph_c0	0	0	28	3.18175879772869	2.31834534136777e-06	5.19398558272678	up
c43490.graph_c0	0	0	15	2.31945347552438	0.001714548168258	4.32728029139015	up
c43564.graph_c0	47	4.97054782882806	165	19.8618703063921	0.000198921409879427	1.98771313861881	up
c43583.graph_c0	0	0	18	1.90184545957656	0.000332343431791338	4.57828675734102	up
c43595.graph_c0	0	0	16	0.580522793556842	0.000983806664618503	4.41589096152374	up
c43646.graph_c0	15	5.67090723514656	0	0	0.00877856005958988	-4.14121015890476	down
c43655.graph_c0	0	0	28	3.18175879772869	2.31834534136777e-06	5.19398558272678	up
c43688.graph_c0	190	10.593170096905	46	2.91917395071434	0.00128525587703598	-1.83214490980761	down
c43713.graph_c0	34	3.77709361677931	0	0	3.59882673195422e-06	-5.27535330280666	down
c43746.graph_c0	0	0	30	4.68652211092609	9.31018660166316e-07	5.29089139042181	up
c43749.graph_c0	0	0	21	3.57041016835632	6.9386278719441e-05	4.79202598067581	up
c43804.graph_c0	396	25.7388687938843	79	5.8445510947066	2.17590759010733e-05	-2.11804516637118	down
c43844.graph_c0	0	0	34	1.49676869558646	1.60963392947799e-07	5.46712161449566	up
c43947.graph_c0	63	5.30320003301871	0	0	4.39163483356708e-10	-6.14792050082207	down
c43957.graph_c0	2030	86.5609801881156	9958	483.312522716826	1.7463317902866e-08	2.49036981296774	up
c44029.graph_c1	150	18.4724419353178	15	2.10258764639825	5.95301337114051e-08	-3.06033012483189	down
c44119.graph_c1	76	7.0602559384868	339	35.8456408397371	7.15900004055747e-07	2.34007079255931	up
c44146.graph_c0	77	4.61610750200667	0	0	1.26521015886283e-11	-6.43372320530902	down
c44186.graph_c0	0	0	36	6.31274644048816	6.91364056004673e-08	5.5477707350498	up
c44209.graph_c0	32	2.79910411113163	0	0	7.48902421310316e-06	-5.19021675654482	down
c44218.graph_c0	0	0	69	7.53920655172471	6.38267216857002e-13	6.47154420355189	up
c44268.graph_c0	328	20.0978700977742	79	5.50976506111539	0.000491502187504267	-1.84691948135944	down
c44302.graph_c0	0	0	18	3.52639674505202	0.000332343431791338	4.57828675734102	up
c44306.graph_c0	1	0.197548172047476	52	11.692467121369	2.9644456889244e-09	4.99173686367285	up
c44316.graph_c0	0	0	43	7.60926627847098	4.18474377372746e-09	5.79908109613048	up
c44338.graph_c0	0	0	18	1.26961255935203	0.000332343431791338	4.57828675734102	up
c44352.graph_c0	0	0	20	5.27914095260316	0.000116041931896183	4.72423806618174	up
c44356.graph_c0	0	0	22	3.91416166584135	4.18053829224219e-05	4.85677117785297	up
c44362.graph_c0	550	27.2912152330181	3645	205.867369829231	7.19413417726855e-12	2.9228845372144	up
c44365.graph_c0	0	0	20	2.38393049548416	0.000116041931896183	4.72423806618174	up
c44400.graph_c0	0	0	15	1.65688560847021	0.001714548168258	4.32728029139015	up
c44454.graph_c0	3669	197.075959885023	538	32.8925855374736	1.39946617627729e-08	-2.57143597854361	down
c44477.graph_c0	0	0	76	5.00174584705137	8.39328606616618e-14	6.60944910939219	up
c44528.graph_c0	0	0	20	2.36737611236481	0.000116041931896183	4.72423806618174	up
c44557.graph_c0	15	1.81441915091858	0	0	0.00877856005958988	-4.14121015890476	down
c44581.graph_c0	0	0	19	0.966760434784293	0.000195593104211356	4.65310728422718	up
c44596.graph_c0	0	0	15	1.70907098196533	0.001714548168258	4.32728029139015	up
c44626.graph_c0	0	0	43	8.60212871490934	4.18474377372746e-09	5.79908109613048	up
c44627.graph_c0	0	0	49	5.14294479804415	4.47734516129117e-10	5.98434996732244	up
c44630.graph_c0	0	0	16	3.05043275265933	0.000983806664618503	4.41589096152374	up
c44645.graph_c0	0	0	15	3.37817452341065	0.001714548168258	4.32728029139015	up
c44651.graph_c0	0	0	50	11.6420461027896	3.12734727003772e-10	6.01304048151975	up
c44739.graph_c0	0	0	402	18.1566242327569	0	9.00054141054529	up
c44782.graph_c0	0	0	39	2.82400155753275	2.02078402899986e-08	5.66087361136413	up
c44794.graph_c0	93	3.00415236185787	13	0.477982676851	4.03964745885332e-05	-2.57137756422127	down
c44821.graph_c0	0	0	41	10.3678872996718	9.11369701928066e-09	5.73163172357972	up
c44827.graph_c0	45	5.35672330569191	8	1.08394310108328	0.00899779529499156	-2.18866701484184	down
c44874.graph_c0	119	28.4636972905675	28	7.62310988998706	0.00276320033172794	-1.86186654517802	down
c44898.graph_c0	1	0.406816576838396	22	10.1871129218985	0.000464216252404115	3.77974349030753	up
c44899.graph_c0	313	20.906684306923	3507	266.628388642874	0	3.67869854571883	up
c44901.graph_c0	0	0	13	3.32676230121881	0.00534384587842418	4.13184382108571	up
c44906.graph_c0	492	9.21000599829866	137	2.919074477435	0.00278187705696931	-1.64234500525506	down
c44917.graph_c0	28	5.02734139583854	0	0	3.4287359288343e-05	-5.00320568444313	down
c44947.graph_c0	0	0	16	1.64887060656666	0.000983806664618503	4.41589096152374	up
c44956.graph_c0	0	0	120	22.6206863802805	0	7.26298443657007	up
c44992.graph_c0	0	0	73	7.59571199347955	1.97175609173428e-13	6.55195322531621	up
c45044.graph_c0	0	0	12	1.66433270949475	0.00955052818539093	4.02320814890824	up
c45081.graph_c0	0	0	35	1.47671974615504	1.05218324275569e-07	5.50800965438263	up
c45122.graph_c0	49	8.81263942333402	5	1.02355155773288	0.000219848607700301	-2.91181614018484	down
c45129.graph_c0	127	49.0033479845159	18	7.90540884245817	8.68687072974605e-06	-2.57074910560944	down
c45145.graph_c0	15	2.03091980144859	0	0	0.00877856005958988	-4.14121015890476	down
c45148.graph_c0	114	7.43549135575531	7	0.519675999551503	4.59405236075128e-09	-3.686773707018	down
c45162.graph_c0	0	0	14	1.94323937841836	0.00301406196692056	4.23286890931441	up
c45168.graph_c0	66	4.80724444108612	1	0.0829052567622558	3.78327114081145e-09	-5.03038660892218	down
c45207.graph_c0	2	0.46646104427893	34	9.0259744516937	1.71695605274413e-05	3.78034311097299	up
c45230.graph_c0	0	0	40	2.40755043634109	1.35397163480988e-08	5.69668642240339	up
c45259.graph_c0	0	0	47	1.58387692100209	9.28210508455152e-10	5.92519835011507	up
c45297.graph_c0	77	7.63632803098074	17	1.91898937639316	0.00556830418202225	-1.93435055734978	down
c45310.graph_c0	157	13.0472342584169	12	1.13508883534579	1.95691363114037e-09	-3.42982014246581	down
c45318.graph_c0	159	5.20347495536647	456	16.9859947403844	0.000886137825426458	1.71085921079052	up
c45339.graph_c0	0	0	41	1.58978391354139	9.11369701928066e-09	5.73163172357972	up
c45356.graph_c0	0	0	16	1.36226232755145	0.000983806664618503	4.41589096152374	up
c45372.graph_c0	0	0	13	1.87465642086006	0.00534384587842418	4.13184382108571	up
c45386.graph_c0	0	0	36	0.78531449206555	6.91364056004673e-08	5.5477707350498	up
c45405.graph_c0	0	0	14	3.89975251014879	0.00301406196692056	4.23286890931441	up
c45475.graph_c0	0	0	16	0.626100401623866	0.000983806664618503	4.41589096152374	up
c45490.graph_c0	0	0	97	19.3141338136676	4.44089209850063e-16	6.95823214144018	up
c45491.graph_c0	0	0	209	9.14874451952157	0	8.05944758296285	up
c45516.graph_c0	0	0	40	2.55171189596946	1.35397163480988e-08	5.69668642240339	up
c45531.graph_c0	0	0	88	18.0709329645783	3.21964677141295e-15	6.81893701226907	up
c45537.graph_c0	0	0	20	1.95922189141298	0.000116041931896183	4.72423806618174	up
c45558.graph_c0	15	2.70619672078144	52	10.6782785699781	0.00952221521409091	1.92755439231352	up
c45570.graph_c0	494	112.074102746979	12	3.09877016607066	0	-5.07793881795969	down
c45585.graph_c0	7	2.27842040395621	43	15.9306712353835	0.000393602486134847	2.66686688875797	up
c45628.graph_c0	0	0	24	5.23091803043996	1.55121430072125e-05	4.97814692869476	up
c45652.graph_c0	164	55.8745113194628	529	205.1423659879	0.000115329229024574	1.88032918001945	up
c45654.graph_c0	0	0	18	1.25641764736938	0.000332343431791338	4.57828675734102	up
c45680.graph_c0	0	0	24	2.40740309369902	1.55121430072125e-05	4.97814692869476	up
c45719.graph_c0	0	0	119	7.90887471206646	0	7.25099053380082	up
c45722.graph_c0	12	3.16333008130436	98	29.4048615691307	7.64470428071817e-08	3.13333188791649	up
c45732.graph_c0	0	0	12	1.69273269333271	0.00955052818539093	4.02320814890824	up
c45788.graph_c0	16	6.40467521718167	0	0	0.0055284443490351	-4.22920043093985	down
c45808.graph_c0	71	8.14110346911189	14	1.82718600298642	0.00292122354002777	-2.08522452573095	down
c45811.graph_c0	0	0	21	6.36830070555181	6.9386278719441e-05	4.79202598067581	up
c45836.graph_c0	112	5.31111493947678	562	30.3342870011511	2.50263058054756e-08	2.51404708924001	up
c45859.graph_c0	717	58.9310984251578	2395	224.058124547795	4.85722038557901e-05	1.93516205565899	up
c45889.graph_c0	576	38.5592894849859	1888	143.859427480789	6.65851042869203e-05	1.90758339189399	up
c45919.graph_c0	777	53.326414623103	110	8.59298096479766	1.6621725107413e-08	-2.61528620578246	down
c45994.graph_c0	39	2.98281738678297	0	0	6.20505798631932e-07	-5.46850902192407	down
c46022.graph_c0	20	2.7552216629089	0	0	0.00092396969523334	-4.53566123231437	down
c46026.graph_c0	0	0	15	4.39249739439796	0.001714548168258	4.32728029139015	up
c46046.graph_c0	0	0	17	1.5187096305757	0.000569390943688242	4.49937264795924	up
c46115.graph_c0	0	0	31	3.19468680022291	5.95283461635177e-07	5.33700785065159	up
c46169.graph_c0	0	0	40	3.50006020797313	1.35397163480988e-08	5.69668642240339	up
c46194.graph_c0	0	0	17	8.15451682157885	0.000569390943688242	4.49937264795924	up
c46255.graph_c0	0	0	12	1.63894218757371	0.00955052818539093	4.02320814890824	up
c46266.graph_c0	0	0	14	0.51720492387625	0.00301406196692056	4.23286890931441	up
c46279.graph_c0	417	18.4975390593822	55	2.77696487089187	1.91041502617395e-08	-2.7086565727623	down
c46302.graph_c0	16	8.80407514789832	0	0	0.0055284443490351	-4.22920043093985	down
c46318.graph_c0	0	0	26	3.09478146005314	5.91848165254483e-06	5.09009889439193	up
c46330.graph_c0	27	3.35817782600141	181	25.6240810105537	1.06850465142472e-08	2.90036731374537	up
c46360.graph_c0	0	0	24	3.33670160778957	1.55121430072125e-05	4.97814692869476	up
c46379.graph_c0	58	5.5181660542886	2	0.216584097453215	2.64106687963839e-07	-4.20530333102568	down
c46380.graph_c0	0	0	44	3.48841406945915	2.85411261291557e-09	5.83165896296753	up
c46401.graph_c0	32	3.63930299552249	3	0.388346405419054	0.00235608576338797	-2.92272080921332	down
c46454.graph_c0	35	4.57342082516165	0	0	2.51119756300433e-06	-5.31610877874131	down
c46465.graph_c0	0	0	17	3.79252054459777	0.000569390943688242	4.49937264795924	up
c46471.graph_c0	135	42.4642679392487	35	12.5310572939532	0.00566144086308851	-1.72855463250931	down
c46522.graph_c0	27	3.86533304639727	141	22.9758753564002	1.5492525046179e-06	2.54184219338295	up
c46616.graph_c0	21	3.47564617344587	0	0	0.000599959881179668	-4.603085514649	down
c46632.graph_c0	0	0	13	3.48366038176678	0.00534384587842418	4.13184382108571	up
c46743.graph_c0	0	0	53	13.3627435474884	1.08921427433017e-10	6.09583970482305	up
c46760.graph_c0	40	9.35837014627404	4	1.06519720180349	0.000758557328019771	-2.89860976992081	down
c46796.graph_c0	573	56.5267139416591	52	5.8389164297639	6.66788846359623e-12	-3.24604428375585	down
c46826.graph_c0	49	5.37173227751473	219	27.3270148499145	2.43837348989917e-06	2.33547683640378	up
c46829.graph_c0	0	0	20	1.92601586633903	0.000116041931896183	4.72423806618174	up
c46863.graph_c0	0	0	12	1.18369627595294	0.00955052818539093	4.02320814890824	up
c46901.graph_c0	82	8.08763293628178	224	25.146954528489	0.00341014415760987	1.63561049571995	up
c46932.graph_c0	0	0	34	3.52473343354002	1.60963392947799e-07	5.46712161449566	up
c46952.graph_c0	36	16.3302340145605	2	1.0326418017726	0.000155847430533429	-3.53067340223815	down
c46967.graph_c0	119	6.31685838424227	26	1.57093177998146	0.00127431184023152	-1.96575323351287	down
c46971.graph_c0	57	6.79598676906181	2	0.271417260670037	3.44093247006683e-07	-4.18059953443473	down
c47007.graph_c0	0	0	13	4.7238464481813	0.00534384587842418	4.13184382108571	up
c47009.graph_c0	444	43.2312454065467	1106	122.574379109902	0.0073123903557295	1.51133995988763	up
c47026.graph_c0	18	2.77877260512896	0	0	0.00223225713730479	-4.39055297199225	down
c47045.graph_c0	0	0	13	1.08515732585813	0.00534384587842418	4.13184382108571	up
c47052.graph_c0	0	0	14	1.08965715599593	0.00301406196692056	4.23286890931441	up
c47061.graph_c0	33	4.18075891882932	0	0	5.17996575410962e-06	-5.23341294997588	down
c47074.graph_c0	0	0	18	2.39209711064106	0.000332343431791338	4.57828675734102	up
c47105.graph_c0	133	14.0655927922156	35	4.2131240043862	0.00683140760905532	-1.70716532044953	down
c47140.graph_c0	0	0	12	1.01864395816024	0.00955052818539093	4.02320814890824	up
c47144.graph_c0	0	0	12	7.13114693426036	0.00955052818539093	4.02320814890824	up
c47173.graph_c0	0	0	19	4.7762881402688	0.000195593104211356	4.65310728422718	up
c47202.graph_c0	26	2.12067703392564	81	7.51996817081516	0.00582144194917578	1.80071260684614	up
c47237.graph_c0	0	0	14	3.5719421509661	0.00301406196692056	4.23286890931441	up
c47238.graph_c0	29	2.2525036719328	2	0.176818337830362	0.00156306616549395	-3.22720865605721	down
c47261.graph_c0	0	0	13	3.20419382984159	0.00534384587842418	4.13184382108571	up
c47274.graph_c0	0	0	13	2.48080736290565	0.00534384587842418	4.13184382108571	up
c47284.graph_c0	224	51.9201970152114	8	2.11061052120233	1.14352971536391e-14	-4.48135568524703	down
c47293.graph_c1	0	0	36	5.60881705165045	6.91364056004673e-08	5.5477707350498	up
c47297.graph_c0	0	0	12	1.37855383921232	0.00955052818539093	4.02320814890824	up
c47299.graph_c0	3684	232.387266010844	13557	973.388249906325	1.42236170764809e-05	2.07594371635524	up
c47305.graph_c0	0	0	54	15.7050705337052	7.7175044133071e-11	6.12241608339761	up
c47314.graph_c0	0	0	15	1.1274385249879	0.001714548168258	4.32728029139015	up
c47331.graph_c0	0	0	17	5.4459483136934	0.000569390943688242	4.49937264795924	up
c47334.graph_c0	28	2.161378983867	0	0	3.4287359288343e-05	-5.00320568444313	down
c47392.graph_c0	0	0	12	2.74556144348238	0.00955052818539093	4.02320814890824	up
c47395.graph_c0	333	22.7706944022058	10	0.778326539997094	0	-4.75561624872061	down
c47397.graph_c0	0	0	43	3.036255037323	4.18474377372746e-09	5.79908109613048	up
c47405.graph_c0	31	1.99757186399588	0	0	1.08768764521816e-05	-5.14568718633403	down
c47422.graph_c0	0	0	31	8.92451215804207	5.95283461635177e-07	5.33700785065159	up
c47437.graph_c0	0	0	19	1.36994123062851	0.000195593104211356	4.65310728422718	up
c47473.graph_c0	0	0	19	3.81886786877826	0.000195593104211356	4.65310728422718	up
c47482.graph_c0	17	1.8636622187296	0	0	0.00350218643341704	-4.31213125667563	down
c47493.graph_c0	281	51.6924705590063	40	8.37550030555246	2.57371080336632e-07	-2.59250952758008	down
c47508.graph_c0	0	0	27	1.8623881806971	3.6923707392722e-06	5.14297713061707	up
c47603.graph_c0	0	0	14	2.44780551333489	0.00301406196692056	4.23286890931441	up
c47623.graph_c0	0	0	47	3.34921973707782	9.28210508455152e-10	5.92519835011507	up
c47635.graph_c0	0	0	18	1.69137034052615	0.000332343431791338	4.57828675734102	up
c47639.graph_c0	54	16.1705562614487	2	0.681696389596495	7.71181763115081e-07	-4.10384391014034	down
c47647.graph_c0	0	0	12	2.95319096012827	0.00955052818539093	4.02320814890824	up
c47704.graph_c0	0	0	15	2.82190615980824	0.001714548168258	4.32728029139015	up
c47743.graph_c0	0	0	12	5.74384529547131	0.00955052818539093	4.02320814890824	up
c47751.graph_c0	0	0	34	3.20187076419153	1.60963392947799e-07	5.46712161449566	up
c47765.graph_c0	0	0	32	2.02992863400046	3.8280958025716e-07	5.38169572307694	up
c47773.graph_c0	486	32.7543165698292	137	10.5095141283083	0.00333096803734678	-1.62467556656728	down
c47774.graph_c0	41	5.11645255145223	1	0.142041383113014	4.64802686228616e-06	-4.35534552269019	down
c47853.graph_c0	0	0	123	4.77587012771767	0	7.29837923369054	up
c47865.graph_c0	0	0	22	2.5825930118654	4.18053829224219e-05	4.85677117785297	up
c47950.graph_c0	17	2.61361942604073	0	0	0.00350218643341704	-4.31213125667563	down
c48044.graph_c0	202	19.0730352506725	47	5.0512178380858	0.000691262763740319	-1.88958529157939	down
c48071.graph_c1	154	9.01567086500143	34	2.265614643688	0.000689666303531289	-1.95823285446068	down
c48132.graph_c0	4	0.829588512440452	64	15.1081925299006	2.25371248330219e-08	3.92101669294823	up
c48226.graph_c0	0	0	28	6.47198370368684	2.31834534136777e-06	5.19398558272678	up
c48238.graph_c0	0	0	19	1.896130968557	0.000195593104211356	4.65310728422718	up
c48250.graph_c0	0	0	13	3.01868511448595	0.00534384587842418	4.13184382108571	up
c48268.graph_c0	0	0	15	1.67328032490809	0.001714548168258	4.32728029139015	up
c48274.graph_c0	0	0	14	2.42010237613627	0.00301406196692056	4.23286890931441	up
c48286.graph_c0	260	21.8739271423969	972	93.0785215759484	5.34625563564095e-06	2.0951396116988	up
c48322.graph_c0	0	0	16	1.42192158508996	0.000983806664618503	4.41589096152374	up
c48333.graph_c0	2	0.653819333183804	52	19.349106036602	2.70407828351082e-08	4.38198604769561	up
c48363.graph_c0	47	3.26759419816081	0	0	4.53675060851921e-08	-5.73213894744842	down
c48378.graph_c0	0	0	31	1.00872456786804	5.95283461635177e-07	5.33700785065159	up
c48409.graph_c0	0	0	14	1.46760547031503	0.00301406196692056	4.23286890931441	up
c48470.graph_c0	0	0	15	2.82814876258633	0.001714548168258	4.32728029139015	up
c48513.graph_c0	0	0	18	5.94967477202805	0.000332343431791338	4.57828675734102	up
c48523.graph_c0	5	1.59282406153744	320	116.031947053719	0	5.96099132321515	up
c48535.graph_c0	0	0	13	1.2919371094331	0.00534384587842418	4.13184382108571	up
c48574.graph_c0	8	0.729607046104286	104	10.7959824554126	3.7760461424341e-10	3.75383473055789	up
c48581.graph_c0	0	0	16	4.1823814069892	0.000983806664618503	4.41589096152374	up
c48600.graph_c0	0	0	12	0.868185948839691	0.00955052818539093	4.02320814890824	up
c48641.graph_c0	0	0	15	4.56502898282281	0.001714548168258	4.32728029139015	up
c48655.graph_c0	0	0	42	1.49320138932068	6.16210504844616e-09	5.7657505509811	up
c48717.graph_c0	6456	322.598196449702	26459	1504.87919444049	1.96046519618243e-06	2.23140746401196	up
c48755.graph_c0	0	0	40	2.09661792486736	1.35397163480988e-08	5.69668642240339	up
c48776.graph_c0	78	7.02806807499641	431	44.2026620797192	6.77320588504671e-09	2.64871933703355	up
c48864.graph_c0	34	3.30191355786125	190	21.0024607483073	1.31530167424287e-07	2.64713145803994	up
c48886.graph_c0	0	0	26	3.69887056843187	5.91848165254483e-06	5.09009889439193	up
c48911.graph_c0	168	12.714387239057	34	2.92883474602412	0.000190044527350608	-2.08306414562477	down
c48949.graph_c0	34	1.81714482239335	0	0	3.59882673195422e-06	-5.27535330280666	down
c48969.graph_c0	5	0.205594249223997	39	1.82530466453753	0.000179704758217825	2.94972551977648	up
c48974.graph_c0	0	0	22	0.953423099502013	4.18053829224219e-05	4.85677117785297	up
c49020.graph_c0	0	0	169	11.6815620037404	0	7.75424732669694	up
c49047.graph_c0	33	3.86679146735659	516	68.8202604140646	0	4.12668159494009	up
c49066.graph_c0	1	0.263610840108696	34	10.2016866668413	2.40326245082301e-06	4.39009392695022	up
c49068.graph_c0	107	10.3913161967986	10	1.10539267096354	3.56788895206073e-07	-3.12590548663476	down
c49087.graph_c0	0	0	43	3.2808885327162	4.18474377372746e-09	5.79908109613048	up
c49143.graph_c0	94	6.85722047687687	9	0.747295844886469	1.20488073218628e-06	-3.08105605736573	down
c49147.graph_c0	0	0	54	29.3724610370942	7.7175044133071e-11	6.12241608339761	up
c49161.graph_c0	21	1.38416401132926	1	0.075023627113106	0.00562958973034633	-3.41936251395553	down
c49166.graph_c0	38	14.2226784317168	5	2.13008825125717	0.0038837622133332	-2.55255593490023	down
c49205.graph_c0	52	7.04052197835511	813	125.29157216813	0	4.13979889287638	up
c49206.graph_c0	0	0	12	2.2776347169776	0.00955052818539093	4.02320814890824	up
c49225.graph_c0	0	0	31	3.28199175731135	5.95283461635177e-07	5.33700785065159	up
c49324.graph_c0	19	5.2295332605206	135	42.2934287805761	3.2922275572389e-08	2.96693467568456	up
c49334.graph_c0	20	1.15283956695188	1	0.0656097943152212	0.00834791628575882	-3.35193823162089	down
c49379.graph_c0	93	3.57658346268799	2727	119.371417726006	0	5.05696383557704	up
c49399.graph_c0	25848	1416.85291045333	6405	399.619575379075	0.00133737991834215	-1.81613545943449	down
c49470.graph_c0	0	0	24	1.92966065736181	1.55121430072125e-05	4.97814692869476	up
c49475.graph_c0	0	0	35	3.16322724497159	1.05218324275569e-07	5.50800965438263	up
c49502.graph_c0	0	0	15	1.9495194452926	0.001714548168258	4.32728029139015	up
c49578.graph_c0	1	0.0556859422700721	31	1.96488467299418	8.37135384001986e-06	4.25998016310615	up
c49595.graph_c0	0	0	124	34.8642737358672	0	7.30998712368222	up
c49617.graph_c0	30	2.91345313928933	0	0	1.58713465180371e-05	-5.09973929312825	down
c49619.graph_c0	140	18.7854137312783	372	56.8153212899797	0.00319822082190246	1.60018565959176	up
c49643.graph_c0	0	0	18	3.80638060730308	0.000332343431791338	4.57828675734102	up
c49712.graph_c0	30	3.20437038926473	0	0	1.58713465180371e-05	-5.09973929312825	down
c49729.graph_c0	0	0	21	2.13065118304744	6.9386278719441e-05	4.79202598067581	up
c49804.graph_c0	0	0	27	3.092866497253	3.6923707392722e-06	5.14297713061707	up
c49808.graph_c0	0	0	17	2.08465037316106	0.000569390943688242	4.49937264795924	up
c49853.graph_c0	0	0	21	1.70835647649601	6.9386278719441e-05	4.79202598067581	up
c49868.graph_c0	515	33.6487783508553	75	5.57767408636566	6.2405748901817e-08	-2.57056395882974	down
c49875.graph_c0	169	12.4060011896277	19	1.58755402397648	1.11949486791829e-07	-2.90559494213174	down
c49908.graph_c0	103	11.6146889307503	20	2.56702531841338	0.000616604380935692	-2.1249802001741	down
c49913.graph_c0	0	0	12	3.26704709570874	0.00955052818539093	4.02320814890824	up
c49960.graph_c0	0	0	17	1.9343611722603	0.000569390943688242	4.49937264795924	up
c50030.graph_c0	0	0	20	5.30774349116001	0.000116041931896183	4.72423806618174	up
c50031.graph_c0	138	8.28669090702805	392	26.7927886916656	0.00113560770847265	1.69620625151723	up
c50073.graph_c0	153	19.6161752775198	35	5.10764547852946	0.00106030235437427	-1.90800097210305	down
c50104.graph_c0	20	2.31096273730769	0	0	0.00092396969523334	-4.53566123231437	down
c50123.graph_c0	0	0	12	2.34017273776227	0.00955052818539093	4.02320814890824	up
c50130.graph_c0	1	0.149446469608964	97	16.5001234184941	9.2148511043888e-15	5.88120445389474	up
c50140.graph_c0	15	1.4653931491032	94	10.4525089883157	1.82801247916586e-06	2.77206822544851	up
c50142.graph_c0	0	0	15	3.93922587859594	0.001714548168258	4.32728029139015	up
c50146.graph_c0	0	0	14	2.69322696715923	0.00301406196692056	4.23286890931441	up
c50154.graph_c0	24	2.99499661548423	0	0	0.000170195600369571	-4.78829120823413	down
c50159.graph_c0	18	2.23507265706806	0	0	0.00223225713730479	-4.39055297199225	down
c50203.graph_c0	0	0	20	0.983584717048196	0.000116041931896183	4.72423806618174	up
c50205.graph_c0	168	9.1753023160128	45	2.79739254423213	0.00532874295071761	-1.68666836367035	down
c50212.graph_c0	18	3.23963047878029	0	0	0.00223225713730479	-4.39055297199225	down
c50215.graph_c0	0	0	49	2.02376705855126	4.47734516129117e-10	5.98434996732244	up
c50222.graph_c0	0	0	12	1.15822689298395	0.00955052818539093	4.02320814890824	up
c50230.graph_c0	11	1.85912163791447	353	67.907794243372	0	5.09022478975111	up
c50238.graph_c0	12	2.31559609729539	61	13.3980377220581	0.000201915884060933	2.45630874012586	up
c50301.graph_c0	15	2.3204278303304	0	0	0.00877856005958988	-4.14121015890476	down
c50328.graph_c0	0	0	15	1.25333212419196	0.001714548168258	4.32728029139015	up
c50339.graph_c0	214	20.4641368203457	1152	125.389720646611	2.0069051975824e-09	2.61989996088994	up
c50348.graph_c0	953	106.02701536875	3158	399.913034668848	6.18696532708185e-05	1.92397859215479	up
c50370.graph_c0	18	2.38534593018504	0	0	0.00223225713730479	-4.39055297199225	down
c50377.graph_c0	319	12.2806806390581	838	36.7202451116923	0.00306700787027459	1.58719715271013	up
c50416.graph_c0	0	0	19	3.83878420983485	0.000195593104211356	4.65310728422718	up
c50423.graph_c0	790	111.814117486336	61	9.82718614408629	7.7937656328686e-14	-3.48161635571431	down
c50449.graph_c0	0	0	15	1.37758086122165	0.001714548168258	4.32728029139015	up
c50455.graph_c0	0	0	12	3.3637529791535	0.00955052818539093	4.02320814890824	up
c50457.graph_c0	0	0	14	2.98271991683388	0.00301406196692056	4.23286890931441	up
c50499.graph_c0	347	45.9029303920354	18	2.71027425617877	1.08801856413265e-14	-4.01439727083	down
c50507.graph_c0	0	0	14	3.67129403873796	0.00301406196692056	4.23286890931441	up
c50617.graph_c0	0	0	36	5.76034409074414	6.91364056004673e-08	5.5477707350498	up
c50623.graph_c0	0	0	15	0.743696367509309	0.001714548168258	4.32728029139015	up
c50625.graph_c0	0	0	21	1.16673788211139	6.9386278719441e-05	4.79202598067581	up
c50656.graph_c0	2508	56.6279018262017	22399	575.653787419527	2.99760216648792e-15	3.35487733210781	up
c50673.graph_c0	788	61.5892857183028	194	17.2587953145565	0.000352241409385501	-1.82143172668413	down
c50700.graph_c0	0	0	24	1.92047524797976	1.55121430072125e-05	4.97814692869476	up
c50717.graph_c0	0	0	32	5.17480820335773	3.8280958025716e-07	5.38169572307694	up
c50737.graph_c0	0	0	20	4.3702743877193	0.000116041931896183	4.72423806618174	up
c50754.graph_c0	0	0	16	0.961661923759602	0.000983806664618503	4.41589096152374	up
c50795.graph_c0	0	0	103	9.96186693930924	0	7.04414381550434	up
c50814.graph_c0	40	13.1915717476988	0	0	4.4182781810953e-07	-5.50422009623392	down
c50846.graph_c0	0	0	72	3.58433821829625	2.63566946046012e-13	6.53226720601601	up
c50847.graph_c0	0	0	94	3.83988428118978	7.7715611723761e-16	6.91327838435326	up
c50861.graph_c0	176	7.35813694208697	37	1.76070549965337	0.0002671682883717	-2.03048471677358	down
c50878.graph_c0	0	0	13	2.49522156657266	0.00534384587842418	4.13184382108571	up
c50884.graph_c0	0	0	22	2.0378654541948	4.18053829224219e-05	4.85677117785297	up
c50937.graph_c0	0	0	35	4.64622866349791	1.05218324275569e-07	5.50800965438263	up
c50971.graph_c0	0	0	96	9.36122644130404	4.44089209850063e-16	6.94340265049453	up
c50972.graph_c1	63	16.8446903244818	9	2.73901738969368	0.000416436697931011	-2.51047243075252	down
c51027.graph_c0	0	0	13	3.66819461817886	0.00534384587842418	4.13184382108571	up
c51031.graph_c0	581	27.8512582704561	2589	141.263686921495	1.11051311257881e-07	2.35050698836627	up
c51031.graph_c1	268	27.1171177487542	1097	126.341246904726	8.10666935691096e-07	2.22596939852776	up
c51033.graph_c0	0	0	59	4.36825468049238	1.44824152670253e-11	6.2484156248891	up
c51077.graph_c0	5	0.478134037858544	29	3.15651206488864	0.00536682196317328	2.5321038873089	up
c51082.graph_c0	2	0.387370197273022	43	9.47969714873248	5.92862436921138e-07	4.11230259260781	up
c51085.graph_c0	0	0	23	4.65887702137547	2.53743927141059e-05	4.9187351138539	up
c51129.graph_c0	42	5.68657544405605	3	0.462330524605644	0.000116704509526611	-3.30559905163354	down
c51156.graph_c0	0	0	16	0.66584252073887	0.000983806664618503	4.41589096152374	up
c51167.graph_c0	0	0	15	2.57686923857036	0.001714548168258	4.32728029139015	up
c51195.graph_c0	0	0	106	9.6004204516179	0	7.08525433034034	up
c51201.graph_c0	124	34.5538079434205	3	0.951536129388208	2.03725925018716e-12	-4.84729744168672	down
c51208.graph_c0	0	0	14	3.15079819258047	0.00301406196692056	4.23286890931441	up
c51209.graph_c0	146	26.7921876124884	0	0	0	-7.3488523073297	down
c51212.graph_c0	0	0	19	1.90281509591523	0.000195593104211356	4.65310728422718	up
c51262.graph_c0	0	0	12	1.13383046385555	0.00955052818539093	4.02320814890824	up
c51270.graph_c0	36	5.5008401942362	144	25.0448720915424	5.18044983437438e-05	2.168708022429	up
c51310.graph_c0	0	0	14	1.44276178074583	0.00301406196692056	4.23286890931441	up
c51335.graph_c0	0	0	31	5.79243159710687	5.95283461635177e-07	5.33700785065159	up
c51386.graph_c0	50	1.93182404639957	0	0	1.79826417090467e-08	-5.81977689477673	down
c51399.graph_c0	0	0	17	4.0924600295394	0.000569390943688242	4.49937264795924	up
c51419.graph_c0	0	0	18	5.90774661108839	0.000332343431791338	4.57828675734102	up
c51434.graph_c0	0	0	35	8.4528710366267	1.05218324275569e-07	5.50800965438263	up
c51507.graph_c0	49	2.85522851412876	234	15.5199546466438	6.69467143832314e-07	2.43072356283934	up
c51545.graph_c0	291	20.5751393328486	78	6.27731896785317	0.00246980645974426	-1.69294156526412	down
c51617.graph_c0	34	3.39210212851952	0	0	3.59882673195422e-06	-5.27535330280666	down
c51669.graph_c0	61	10.2864566415309	0	0	7.55382867367871e-10	-6.1020448227427	down
c51750.graph_c0	0	0	18	2.78911286445973	0.000332343431791338	4.57828675734102	up
c51754.graph_c0	0	0	26	4.41390400932564	5.91848165254483e-06	5.09009889439193	up
c51793.graph_c0	21	1.91288863154676	0	0	0.000599959881179668	-4.603085514649	down
c51878.graph_c0	69	3.87983980908669	14	0.896029974265372	0.00409308025131738	-2.04452587464003	down
c51901.graph_c0	30	6.20472813497474	96	22.5996927038255	0.00273404299693936	1.84366335736629	up
c51907.graph_c0	0	0	13	2.47294479158317	0.00534384587842418	4.13184382108571	up
c51912.graph_c0	156	38.2259009906687	42	11.7141888428257	0.0064270195033701	-1.67811198884889	down
c51960.graph_c0	144	16.4862879610018	18	2.34564720267791	1.0420670523148e-06	-2.75078890576184	down
c51970.graph_c0	35	4.96317148255934	0	0	2.51119756300433e-06	-5.31610877874131	down
c52033.graph_c0	207	26.5850512675251	51	7.45533445375777	0.00135792837382043	-1.80873279473059	down
c52034.graph_c0	0	0	26	2.65057039680615	5.91848165254483e-06	5.09009889439193	up
c52053.graph_c0	0	0	14	0.842642652719381	0.00301406196692056	4.23286890931441	up
c52074.graph_c0	0	0	13	3.55064311623433	0.00534384587842418	4.13184382108571	up
c52077.graph_c0	24	3.95033812360196	2	0.374699248699999	0.00880656323530704	-2.96322011899581	down
c52106.graph_c0	37	4.94698662223481	5	0.760919676356169	0.00508303771738272	-2.51498475978598	down
c52118.graph_c0	0	0	76	4.48254425465695	8.39328606616618e-14	6.60944910939219	up
c52197.graph_c0	0	0	18	3.78758552233713	0.000332343431791338	4.57828675734102	up
c52237.graph_c0	0	0	14	3.64839405451835	0.00301406196692056	4.23286890931441	up
c52310.graph_c0	0	0	17	3.9151905014136	0.000569390943688242	4.49937264795924	up
c52317.graph_c0	15	2.52945655119613	0	0	0.00877856005958988	-4.14121015890476	down
c52324.graph_c0	50	8.50816506827506	0	0	1.79826417090467e-08	-5.81977689477673	down
c52327.graph_c0	23	5.46646297430925	0	0	0.000257529165724413	-4.7291588877445	down
c52340.graph_c0	0	0	22	2.05815396244321	4.18053829224219e-05	4.85677117785297	up
c52342.graph_c0	19	2.09518655070413	0	0	0.00143170459994479	-4.46493073230245	down
c52359.graph_c0	0	0	43	5.31885537306065	4.18474377372746e-09	5.79908109613048	up
c52367.graph_c0	2	0.18972713347491	36	3.88715401661519	7.91783123266221e-06	3.86099223152712	up
c52369.graph_c0	25	5.37859578876531	197	48.2419576730619	5.20676946003107e-10	3.12937467911886	up
c52416.graph_c0	0	0	17	0.994416414801432	0.000569390943688242	4.49937264795924	up
c52442.graph_c0	0	0	12	4.04072969583036	0.00955052818539093	4.02320814890824	up
c52456.graph_c0	91	3.84094856405565	4	0.192170574588483	4.59306326305864e-09	-4.06655114933167	down
c52498.graph_c0	0	0	13	1.1101652098844	0.00534384587842418	4.13184382108571	up
c52508.graph_c0	0	0	15	1.93082276119061	0.001714548168258	4.32728029139015	up
c52529.graph_c0	0	0	29	3.20563874579426	1.46471559536732e-06	5.24325197889655	up
c52531.graph_c0	0	0	16	1.05949502967844	0.000983806664618503	4.41589096152374	up
c52623.graph_c0	0	0	14	1.30116492975173	0.00301406196692056	4.23286890931441	up
c52636.graph_c0	3	0.434970136702474	29	4.78592603626704	0.000559796296386805	3.12919972716864	up
c52710.graph_c0	39	4.82664943256059	116	16.3406352886287	0.00374499094356606	1.74588966992197	up
c52718.graph_c0	0	0	30	6.19037558899635	9.31018660166316e-07	5.29089139042181	up
c52739.graph_c0	9	1.02412949591337	45	5.82847149813623	0.00120909101116806	2.40576997945808	up
c52745.graph_c0	35	4.58943869019794	4	0.597009604296034	0.00314139772061328	-2.71049845242819	down
c52751.graph_c0	31	2.7665738211019	1261	128.093016803725	0	5.50223506061246	up
c52785.graph_c0	2253	209.559418936397	460	48.7005228504265	1.17985468154336e-05	-2.09373431985434	down
c52816.graph_c0	43	3.61761102739642	0	0	1.63104256878377e-07	-5.60633740506933	down
c52821.graph_c0	0	0	19	2.24355445021576	0.000195593104211356	4.65310728422718	up
c52825.graph_c0	0	0	40	2.7738652794253	1.35397163480988e-08	5.69668642240339	up
c52828.graph_c0	44	14.6801274421713	1	0.37975801412156	1.80864429100147e-06	-4.45510806311206	down
c52832.graph_c0	360	25.6719496469959	63	5.11359936371914	3.22702152688592e-06	-2.30376317535933	down
c52837.graph_c0	348	15.6247891601951	95	4.85498983965154	0.0026514356977978	-1.66840579059772	down
c52868.graph_c0	235	16.3228155953226	608	48.068502170121	0.00398101005100593	1.56427352756795	up
c52900.graph_c0	0	0	20	9.96481832214449	0.000116041931896183	4.72423806618174	up
c52901.graph_c0	0	0	15	2.68556500848569	0.001714548168258	4.32728029139015	up
c52902.graph_c0	0	0	13	1.83464396678521	0.00534384587842418	4.13184382108571	up
c52936.graph_c0	0	0	27	0.941168599138313	3.6923707392722e-06	5.14297713061707	up
c52946.graph_c0	0	0	16	1.17731935088997	0.000983806664618503	4.41589096152374	up
c52952.graph_c0	106	5.58446050284233	20	1.19932021064388	0.000414282379670783	-2.16604594832233	down
c52953.graph_c0	0	0	23	7.39947567384094	2.53743927141059e-05	4.9187351138539	up
c52962.graph_c0	0	0	13	0.726528779381995	0.00534384587842418	4.13184382108571	up
c52974.graph_c0	8931	415.101708047465	27108	1434.10749755805	0.00105587208928526	1.79824123338123	up
c52997.graph_c0	0	0	21	1.84953231163813	6.9386278719441e-05	4.79202598067581	up
c52999.graph_c0	46	4.0284180907246	0	0	6.21565393599255e-08	-5.7017019569296	down
c53007.graph_c0	0	0	19	2.47596093616001	0.000195593104211356	4.65310728422718	up
c53033.graph_c0	0	0	13	0.677650064170641	0.00534384587842418	4.13184382108571	up
c53050.graph_c0	71	7.28241962444576	14	1.63446334469847	0.00292122354002777	-2.08522452573095	down
c53055.graph_c0	18	1.04479420198891	69	4.55865932307142	0.00139989886835712	2.08099123155964	up
c53068.graph_c0	459	81.4361305610599	1420	286.762651348708	0.000189947880304464	1.82381383943668	up
c53077.graph_c0	743	72.1565227497325	214	23.6554031586197	0.00403674573426371	-1.59568841792838	down
c53079.graph_c0	0	0	13	2.78030208632386	0.00534384587842418	4.13184382108571	up
c53089.graph_c0	0	0	13	1.7178222676645	0.00534384587842418	4.13184382108571	up
c53096.graph_c0	0	0	17	2.24624366131518	0.000569390943688242	4.49937264795924	up
c53157.graph_c1	0	0	229	11.5230886507791	0	8.19081984464288	up
c53196.graph_c0	904	135.369786129348	191	32.5549084110804	2.51361783374371e-05	-2.04173992050768	down
c53217.graph_c0	0	0	17	0.696573870981731	0.000569390943688242	4.49937264795924	up
c53238.graph_c0	0	0	14	0.88514890286583	0.00301406196692056	4.23286890931441	up
c53241.graph_c0	0	0	70	2.9829734442239	4.74176253817404e-13	6.49207049938009	up
c53244.graph_c0	0	0	23	3.01565942420187	2.53743927141059e-05	4.9187351138539	up
c53254.graph_c0	38	5.27862319503053	120	18.9735287420529	0.00173576963158517	1.83109293090734	up
c53279.graph_c0	64	4.88490075176499	302	26.2368994984956	3.59913373659815e-07	2.41850419606474	up
c53305.graph_c0	174	11.4587009042156	45	3.37309402559174	0.0033464931346967	-1.73702898589777	down
c53331.graph_c0	235	13.2464749781507	21	1.34735349806558	6.34301167146134e-10	-3.2401630641377	down
c53356.graph_c0	131	14.4884338159412	499	62.8174770151125	6.31075427282024e-06	2.11837431693732	up
c53378.graph_c0	0	0	20	5.75774977938198	0.000116041931896183	4.72423806618174	up
c53399.graph_c0	0	0	51	7.88185182885035	2.19246176769161e-10	6.04117154229369	up
c53420.graph_c0	32	4.77276131832524	0	0	7.48902421310316e-06	-5.19021675654482	down
c53432.graph_c0	0	0	13	1.9931249944611	0.00534384587842418	4.13184382108571	up
c53435.graph_c0	1	0.0425923671000354	17	0.824158034196305	0.00521073050694576	3.4223449604138	up
c53451.graph_c0	114	9.62331278665634	560	53.8068509759636	3.87904510734671e-08	2.48357793102302	up
c53452.graph_c0	12	1.6344294048212	53	8.21657055586619	0.00132864604012162	2.25626084337078	up
c53506.graph_c0	0	0	22	3.69247736196266	4.18053829224219e-05	4.85677117785297	up
c53511.graph_c0	0	0	56	7.90164247160058	3.91379151309934e-11	6.17414373287096	up
c53552.graph_c0	1	0.121747978363454	18	2.49438830620853	0.00317978627050441	3.50125906979558	up
c53586.graph_c0	0	0	28	1.14290242528146	2.31834534136777e-06	5.19398558272678	up
c53597.graph_c0	0	0	15	1.3672677525208	0.001714548168258	4.32728029139015	up
c53598.graph_c0	0	0	371	33.5302087966989	0	8.88500043501704	up
c53598.graph_c1	0	0	20	1.09195968186776	0.000116041931896183	4.72423806618174	up
c53607.graph_c0	239	9.04281366768425	1979	85.2277991264954	2.98649993624167e-14	3.24135266188146	up
c53609.graph_c0	0	0	12	3.74564765907937	0.00955052818539093	4.02320814890824	up
c53620.graph_c0	488	31.1507682300053	124	9.00949446949645	0.000731565533417244	-1.77356224770262	down
c53630.graph_c0	23	2.81388334104982	0	0	0.000257529165724413	-4.7291588877445	down
c53636.graph_c1	207	10.6526205236354	39	2.28444399996067	4.08683211279293e-05	-2.18903072566014	down
c53669.graph_c0	336	10.8630844456445	89	3.27516876237694	0.00181287812337116	-1.71123669218427	down
c53702.graph_c0	106	14.8596582695263	3	0.478689619440419	4.75027794877292e-11	-4.62278806717256	down
c53718.graph_c0	0	0	15	3.28917455654916	0.001714548168258	4.32728029139015	up
c53733.graph_c0	178	24.6831388674614	3	0.473512488106792	7.7715611723761e-16	-5.36567331984676	down
c53741.graph_c0	0	0	16	1.20568460407666	0.000983806664618503	4.41589096152374	up
c53749.graph_c0	0	0	13	1.99262316455817	0.00534384587842418	4.13184382108571	up
c53759.graph_c0	71	15.6807007976467	195	49.0197993343377	0.00380011451314399	1.64171354614767	up
c53767.graph_c0	15	2.2574211375603	0	0	0.00877856005958988	-4.14121015890476	down
c53800.graph_c0	8	0.751576820274019	106	11.3349355201009	2.52886267482211e-10	3.78111116792181	up
c53804.graph_c0	0	0	13	1.95052845648356	0.00534384587842418	4.13184382108571	up
c53808.graph_c0	0	0	12	5.32515408368021	0.00955052818539093	4.02320814890824	up
c53811.graph_c0	119	9.13875515298211	13	1.13635291675223	7.74229988675934e-07	-2.92400830681909	down
c53811.graph_c1	138	7.38073824156395	29	1.76542191393738	0.000533020471314871	-2.0248131860363	down
c53828.graph_c0	27	2.0236867727572	0	0	5.07754840149977e-05	-4.95240338302562	down
c53830.graph_c0	44	11.3982390653745	7	2.06401535293241	0.00518720337150924	-2.33120489812284	down
c53831.graph_c0	0	0	16	4.93992196250255	0.000983806664618503	4.41589096152374	up
c53841.graph_c0	0	0	71	17.7227784347482	3.530509218308e-13	6.51230884442511	up
c53849.graph_c0	0	0	12	3.01660303595924	0.00955052818539093	4.02320814890824	up
c53862.graph_c0	0	0	173	11.8302505411074	0	7.78784161016794	up
c53880.graph_c0	85	9.99118726950754	0	0	1.97930560830173e-12	-6.57475601364371	down
c53881.graph_c0	0	0	21	7.39438509934037	6.9386278719441e-05	4.79202598067581	up
c53929.graph_c0	0	0	13	2.94643703973227	0.00534384587842418	4.13184382108571	up
c53953.graph_c0	0	0	110	11.1811850276968	0	7.13830719926365	up
c53955.graph_c0	0	0	38	4.81212644630027	3.03021249203894e-08	5.62414912011108	up
c53958.graph_c0	0	0	16	1.43696504467785	0.000983806664618503	4.41589096152374	up
c53984.graph_c0	3	0.443716622681281	24	4.04041043460523	0.0040717628416187	2.86409467696685	up
c53985.graph_c0	48	6.76818250673774	301	48.3088965499771	2.22882923228696e-09	2.82210718305349	up
c53987.graph_c0	149	18.5630005337477	29	4.1123465420524	0.000172225939823467	-2.13476608850978	down
c54017.graph_c0	19	3.61053325430065	0	0	0.00143170459994479	-4.46493073230245	down
c54025.graph_c0	0	0	17	3.64924075372288	0.000569390943688242	4.49937264795924	up
c54032.graph_c0	54	4.30804789487871	163	14.8014467075968	0.00151263288346692	1.77342699147273	up
c54042.graph_c0	22	2.54598782270259	1	0.131723553945415	0.00380879114528754	-3.48377591561443	down
c54043.graph_c0	0	0	21	0.99876169109632	6.9386278719441e-05	4.79202598067581	up
c54046.graph_c0	5296	405.892915831839	469	40.9134531527764	1.03028696685215e-13	-3.29855184629866	down
c54061.graph_c0	0	0	12	2.51265009166574	0.00955052818539093	4.02320814890824	up
c54080.graph_c0	0	0	27	5.94560112637233	3.6923707392722e-06	5.14297713061707	up
c54089.graph_c0	86	6.77827509176265	295	26.4650399221541	8.11534713391904e-05	1.96362831910995	up
c54092.graph_c0	1	0.167311657355488	31	5.9036104580336	8.37135384001986e-06	4.25998016310615	up
c54094.graph_c0	0	0	19	2.72857169757487	0.000195593104211356	4.65310728422718	up
c54108.graph_c0	2029	229.143175091027	562	72.2422050335997	0.00249608807384727	-1.65423021971177	down
c54119.graph_c0	0	0	19	2.99253918850689	0.000195593104211356	4.65310728422718	up
c54133.graph_c0	0	0	13	2.15963313663832	0.00534384587842418	4.13184382108571	up
c54139.graph_c0	63	9.78623252296726	11	1.94490084267347	0.00185490809213096	-2.24219937889619	down
c54152.graph_c0	0	0	17	1.24152296758278	0.000569390943688242	4.49937264795924	up
c54156.graph_c0	41	5.85837917801672	4	0.65055408830854	0.000573912066149429	-2.93345819707056	down
c54160.graph_c0	0	0	29	7.88227075986144	1.46471559536732e-06	5.24325197889655	up
c54163.graph_c0	1	0.0619897502590198	19	1.34061256629308	0.00194991511852693	3.57607959668174	up
c54175.graph_c0	0	0	23	2.4936320559641	2.53743927141059e-05	4.9187351138539	up
c54184.graph_c0	68	9.34643125855485	197	30.8200208314043	0.0018547535772675	1.71786299813818	up
c54185.graph_c0	4	0.572641932799596	184	29.9827025927492	0	5.43311241808417	up
c54190.graph_c0	65	10.0969065713154	13	2.29851917770501	0.00457622690918702	-2.0605384213517	down
c54211.graph_c0	318	26.0898392674837	40	3.73537384199335	2.27409068243034e-08	-2.77042946053514	down
c54218.graph_c0	2	0.437835686661649	30	7.47536175090356	8.46356164353468e-05	3.60411288689913	up
c54224.graph_c0	0	0	16	1.63878461970488	0.000983806664618503	4.41589096152374	up
c54246.graph_c0	0	0	15	2.01002526082029	0.001714548168258	4.32728029139015	up
c54260.graph_c0	0	0	13	2.01983079832453	0.00534384587842418	4.13184382108571	up
c54313.graph_c0	0	0	12	1.76023457190097	0.00955052818539093	4.02320814890824	up
c54346.graph_c0	95	10.2347706107983	13	1.59414440300552	2.9350992110988e-05	-2.6017828510124	down
c54355.graph_c0	0	0	13	3.53783186800218	0.00534384587842418	4.13184382108571	up
c54358.graph_c0	22	5.70622640522101	0	0	0.00039192004061861	-4.66749891630791	down
c54365.graph_c0	0	0	27	3.89351718178629	3.6923707392722e-06	5.14297713061707	up
c54375.graph_c0	0	0	20	2.09704351625273	0.000116041931896183	4.72423806618174	up
c54381.graph_c0	0	0	87	10.836264817264	4.32986979603811e-15	6.80259575796078	up
c54382.graph_c0	11	0.80070892556566	131	10.8538315838107	7.39592831422442e-11	3.66554767495084	up
c54388.graph_c0	2	0.265508329667666	43	6.49750180430462	5.92862436921138e-07	4.11230259260781	up
c54389.graph_c0	36	6.35822183409639	5	1.00515486259673	0.00665893635918668	-2.47640892071397	down
c54390.graph_c0	0	0	12	1.25332290885338	0.00955052818539093	4.02320814890824	up
c54412.graph_c0	0	0	13	1.0572008286222	0.00534384587842418	4.13184382108571	up
c54420.graph_c0	0	0	45	5.78451819664054	1.95476501652081e-09	5.86351739645008	up
c54443.graph_c0	0	0	26	2.32805207631649	5.91848165254483e-06	5.09009889439193	up
c54473.graph_c0	0	0	46	4.78680657732669	1.34430921949757e-09	5.89468748645522	up
c54485.graph_c0	19	2.57715840070399	0	0	0.00143170459994479	-4.46493073230245	down
c54543.graph_c0	0	0	21	3.17883438706901	6.9386278719441e-05	4.79202598067581	up
c54552.graph_c0	126	18.9436813323072	3	0.513387023789064	1.46338496875842e-12	-4.87021582337945	down
c54560.graph_c0	22	2.51489321240745	0	0	0.00039192004061861	-4.66749891630791	down
c54567.graph_c0	155	5.81463813950474	22	0.939384680793695	3.23094965815063e-06	-2.57786700591879	down
c54574.graph_c0	0	0	15	1.51827888155948	0.001714548168258	4.32728029139015	up
c54600.graph_c0	0	0	16	0.900685889809864	0.000983806664618503	4.41589096152374	up
c54602.graph_c0	9	1.55982763678335	52	10.2581074383939	0.00018437714074937	2.61101713422629	up
c54652.graph_c0	0	0	39	5.65564308388819	2.02078402899986e-08	5.66087361136413	up
c54666.graph_c0	0	0	18	2.25205683998684	0.000332343431791338	4.57828675734102	up
c54667.graph_c0	411	15.6534380978987	91	3.94492825183057	0.00010560657236669	-1.96942601752628	down
c54676.graph_c0	0	0	27	4.22204876697334	3.6923707392722e-06	5.14297713061707	up
c54690.graph_c0	22	3.41033972532969	0	0	0.00039192004061861	-4.66749891630791	down
c54705.graph_c0	0	0	425	54.2901134913868	0	9.08065630880923	up
c54720.graph_c0	51	3.23345860458806	0	0	1.32915086714647e-08	-5.84784514546401	down
c54787.graph_c0	0	0	54	11.8912022527447	7.7175044133071e-11	6.12241608339761	up
c54813.graph_c0	63	4.63380796771327	6	0.502317757488297	2.41176339670357e-05	-3.03860440992464	down
c54823.graph_c0	0	0	26	3.23011583872695	5.91848165254483e-06	5.09009889439193	up
c54849.graph_c0	0	0	31	4.38865475871361	5.95283461635177e-07	5.33700785065159	up
c54863.graph_c0	0	0	15	0.947670820248272	0.001714548168258	4.32728029139015	up
c54873.graph_c0	0	0	15	3.42303835985736	0.001714548168258	4.32728029139015	up
c54901.graph_c0	42	3.67382414586026	5	0.497816029282279	0.00133953549984189	-2.69375942820253	down
c54914.graph_c0	60	1.91503073190561	5	0.181645356430442	1.5022401009479e-05	-3.19921251327837	down
c54933.graph_c0	0	0	47	3.17155355148903	9.28210508455152e-10	5.92519835011507	up
c54968.graph_c0	0	0	13	1.39538579703654	0.00534384587842418	4.13184382108571	up
c54969.graph_c0	0	0	66	3.90663176576955	1.581623720881e-12	6.40815264035422	up
c54971.graph_c0	0	0	15	3.40880003903457	0.001714548168258	4.32728029139015	up
c54995.graph_c0	49	11.1129582551214	6	1.5488688716253	0.000630838594578909	-2.68183562004992	down
c55015.graph_c0	35	1.41050094436076	140	6.4218945632214	5.72026419983773e-05	2.16792561602353	up
c55041.graph_c0	166	5.34151146141531	10	0.366256950315646	8.63531468553447e-11	-3.75518911007754	down
c55052.graph_c0	24	2.96045964645735	0	0	0.000170195600369571	-4.78829120823413	down
c55067.graph_c0	148	16.5891375412265	31	3.95506462941538	0.000416686569318592	-2.03135366214289	down
c55073.graph_c0	0	0	30	1.74051771119654	9.31018660166316e-07	5.29089139042181	up
c55103.graph_c0	145	8.06025520906506	426	26.9538115799667	0.000632013269321496	1.74504277063334	up
c55108.graph_c0	1074	35.662354784064	92	3.47714947564146	2.66009436700188e-13	-3.33762698133678	down
c55116.graph_c0	0	0	12	3.12719490387287	0.00955052818539093	4.02320814890824	up
c55132.graph_c0	371	24.9141122106999	0	0	0	-8.6889257876616	down
c55137.graph_c0	0	0	14	0.590103646103285	0.00301406196692056	4.23286890931441	up
c55141.graph_c0	0	0	17	3.16587542904805	0.000569390943688242	4.49937264795924	up
c55160.graph_c0	53	2.24209133971875	2	0.0963024255061234	1.01382050599064e-06	-4.07732359773713	down
c55170.graph_c0	19	3.61053325430065	67	14.491800589593	0.00335475275096231	1.96466341273071	up
c55172.graph_c0	0	0	45	1.85188485918532	1.95476501652081e-09	5.86351739645008	up
c55194.graph_c0	20	2.20871227328806	1	0.125701062061121	0.00834791628575882	-3.35193823162089	down
c55202.graph_c0	15	2.59370932706708	0	0	0.00877856005958988	-4.14121015890476	down
c55231.graph_c0	1	0.0792341609608956	22	1.98410632932779	0.000464216252404115	3.77974349030753	up
c55253.graph_c0	0	0	52	5.63118653378358	1.54260604290357e-10	6.06876455121828	up
c55264.graph_c0	0	0	12	3.69156864577376	0.00955052818539093	4.02320814890824	up
c55287.graph_c0	0	0	13	1.20428484334307	0.00534384587842418	4.13184382108571	up
c55315.graph_c0	1	0.257270775237503	31	9.07782794842245	8.37135384001986e-06	4.25998016310615	up
c55325.graph_c0	1	0.175343431839816	23	4.5903641240023	0.000290873903408317	3.84170742630846	up
c55331.graph_c0	0	0	28	2.87824989273018	2.31834534136777e-06	5.19398558272678	up
c55357.graph_c0	0	0	19	3.73949919424703	0.000195593104211356	4.65310728422718	up
c55384.graph_c0	0	0	65	4.83398420818357	2.15183426632848e-12	6.38638765585211	up
c55391.graph_c0	47	1.68143647212182	3	0.122161303625799	2.8283140207308e-05	-3.46464300011692	down
c55418.graph_c0	88	10.1369506079612	269	35.2701037004479	0.00055006273053626	1.79806341103684	up
c55434.graph_c0	13	1.61387122608823	52	7.34782269660404	0.00314726339224547	2.12148117693259	up
c55480.graph_c0	110	7.86240216171847	4	0.325426082891569	1.32145627773639e-10	-4.33767063766942	down
c55492.graph_c0	13	2.63058741954215	48	11.0555517599354	0.00795698766842667	2.00779392098198	up
c55499.graph_c0	1	0.201535929194367	17	3.89970002922466	0.00521073050694576	3.4223449604138	up
c55535.graph_c0	0	0	13	3.48387945923631	0.00534384587842418	4.13184382108571	up
c55553.graph_c0	104	21.6894511748524	400	94.9521959773861	7.22211010728557e-06	2.13032285566277	up
c55559.graph_c0	0	0	25	2.8183104873253	9.54930603935811e-06	5.03520856191658	up
c55568.graph_c0	3	0.55187690988263	41	8.58488781319127	6.5849645241034e-06	3.61757947185181	up
c55569.graph_c0	0	0	39	2.12632469519058	2.02078402899986e-08	5.66087361136413	up
c55601.graph_c0	604	29.0841399305844	100	5.48086474918823	4.66583370939411e-07	-2.38887858930259	down
c55608.graph_c0	18	1.43380090464321	0	0	0.00223225713730479	-4.39055297199225	down
c55639.graph_c0	19	1.83093899016078	0	0	0.00143170459994479	-4.46493073230245	down
c55666.graph_c0	0	0	22	4.84756981490341	4.18053829224219e-05	4.85677117785297	up
c55674.graph_c0	280	52.1491009780247	81	17.1713172317517	0.00687016949218167	-1.58360985391268	down
c55687.graph_c0	15	1.16267599038656	0	0	0.00877856005958988	-4.14121015890476	down
c55690.graph_c0	0	0	14	1.61591429629911	0.00301406196692056	4.23286890931441	up
c55691.graph_c0	0	0	46	2.72253924642395	1.34430921949757e-09	5.89468748645522	up
c55702.graph_c0	0	0	53	4.2573177278616	1.08921427433017e-10	6.09583970482305	up
c55713.graph_c0	0	0	18	4.71747736767353	0.000332343431791338	4.57828675734102	up
c55721.graph_c0	0	0	32	2.29954631459378	3.8280958025716e-07	5.38169572307694	up
c55743.graph_c0	505	31.7221234885883	1629	116.472059777902	8.83857213725969e-05	1.88427534819138	up
c55747.graph_c0	0	0	50	5.17537381798264	3.12734727003772e-10	6.01304048151975	up
c55754.graph_c0	0	0	18	3.00755482359472	0.000332343431791338	4.57828675734102	up
c55810.graph_c0	134	14.7765788312818	977	122.629076791582	2.14273043752655e-12	3.05413651398016	up
c55810.graph_c1	83	11.7475591789442	517	83.2894301064362	3.5242153639814e-10	2.8221143574933	up
c55831.graph_c0	0	0	36	4.59986399402555	6.91364056004673e-08	5.5477707350498	up
c55875.graph_c0	30	1.49157704294487	0	0	1.58713465180371e-05	-5.09973929312825	down
c55893.graph_c0	0	0	30	4.28552492043486	9.31018660166316e-07	5.29089139042181	up
c55901.graph_c0	0	0	15	1.95470600223159	0.001714548168258	4.32728029139015	up
c55917.graph_c0	0	0	14	2.44916208364339	0.00301406196692056	4.23286890931441	up
c55923.graph_c0	26	1.06325135986562	1630	75.871732581204	0	6.11827571536517	up
c55926.graph_c0	4	0.446264134530515	37	4.69854635413935	0.0001077906393393	3.1431927280441	up
c55961.graph_c0	24	3.15256441510947	0	0	0.000170195600369571	-4.78829120823413	down
c55998.graph_c0	0	0	12	0.77070532942859	0.00955052818539093	4.02320814890824	up
c56005.graph_c0	0	0	21	11.043443655799	6.9386278719441e-05	4.79202598067581	up
c56009.graph_c0	0	0	27	1.67053993070914	3.6923707392722e-06	5.14297713061707	up
c56041.graph_c0	1	0.129664506360177	23	3.39452291943261	0.000290873903408317	3.84170742630846	up
c56042.graph_c0	88	5.20471237150227	7	0.471239731890328	4.40725379857732e-07	-3.31665448018037	down
c56050.graph_c0	331	29.5751180422917	41	4.16977045628602	1.50937934373374e-08	-2.79312848625105	down
c56105.graph_c0	0	0	12	0.952253748323251	0.00955052818539093	4.02320814890824	up
c56123.graph_c0	866	17.8733138394859	226	5.30915526903091	0.000876851875757145	-1.7380135037258	down
c56126.graph_c0	0	0	30	1.74170332573521	9.31018660166316e-07	5.29089139042181	up
c56157.graph_c0	0	0	31	1.89258241183095	5.95283461635177e-07	5.33700785065159	up
c56179.graph_c0	32	5.23123983113267	0	0	7.48902421310316e-06	-5.19021675654482	down
c56200.graph_c0	0	0	32	4.07703253680792	3.8280958025716e-07	5.38169572307694	up
c56217.graph_c1	107	11.7997297897167	15	1.88282233672979	1.92289706105742e-05	-2.57643659022769	down
c56256.graph_c0	821	35.0480773693098	90	4.37313968394905	9.12446784795407e-11	-2.9818969543614	down
c56279.graph_c0	23	1.50082279026425	158	11.7351451362251	1.77349865904119e-08	2.92845488591832	up
c56282.graph_c0	0	0	29	3.01500846833267	1.46471559536732e-06	5.24325197889655	up
c56350.graph_c0	0	0	21	5.45308303362177	6.9386278719441e-05	4.79202598067581	up
c56361.graph_c0	0	0	23	2.12645126160866	2.53743927141059e-05	4.9187351138539	up
c56371.graph_c0	0	0	13	1.44450436674044	0.00534384587842418	4.13184382108571	up
c56393.graph_c0	0	0	35	2.69924641338626	1.05218324275569e-07	5.50800965438263	up
c56394.graph_c0	36	3.03894087999674	5	0.480418312285389	0.00665893635918668	-2.47640892071397	down
c56410.graph_c0	10	2.68334202232128	197	60.1688978625065	1.33226762955019e-15	4.37790999467022	up
c56414.graph_c0	0	0	453	40.280835765124	0	9.17253981190271	up
c56417.graph_c0	0	0	13	1.2838234875044	0.00534384587842418	4.13184382108571	up
c56482.graph_c0	0	0	13	2.02911542088661	0.00534384587842418	4.13184382108571	up
c56499.graph_c0	0	0	16	2.85321475028001	0.000983806664618503	4.41589096152374	up
c56530.graph_c0	94	10.6802330068286	15	1.93987582756404	0.000133677065384696	-2.39122383604513	down
c56539.graph_c0	1	0.0880894311175784	62	6.21649076947486	1.16153198170821e-10	5.24202269275016	up
c56546.graph_c0	99	10.8372253470676	379	47.2228199500393	8.55344914585388e-06	2.12313484386856	up
c56547.graph_c0	21	2.94444581265519	0	0	0.000599959881179668	-4.603085514649	down
c56558.graph_c0	0	0	17	0.978301958000939	0.000569390943688242	4.49937264795924	up
c56573.graph_c0	1	0.0584519169206616	32	2.12901408670965	5.49633723290199e-06	4.30466803553151	up
c56585.graph_c0	0	0	32	2.7218056500281	3.8280958025716e-07	5.38169572307694	up
c56586.graph_c0	0	0	12	1.14397625729743	0.00955052818539093	4.02320814890824	up
c56596.graph_c0	0	0	13	1.28531279006638	0.00534384587842418	4.13184382108571	up
c56604.graph_c0	0	0	26	1.95577907808429	5.91848165254483e-06	5.09009889439193	up
c56609.graph_c0	1	0.180413114718762	264	54.2127988937348	0	7.31832776967403	up
c56620.graph_c0	6	0.444542027623339	34	2.86728122547718	0.00255332672713271	2.53013309374834	up
c56650.graph_c0	0	0	12	1.28159228764786	0.00955052818539093	4.02320814890824	up
c56651.graph_c0	0	0	40	1.9120057679187	1.35397163480988e-08	5.69668642240339	up
c56662.graph_c0	15	1.73322205298077	0	0	0.00877856005958988	-4.14121015890476	down
c56663.graph_c0	0	0	20	2.38623319733745	0.000116041931896183	4.72423806618174	up
c56699.graph_c0	0	0	23	1.72402583530245	2.53743927141059e-05	4.9187351138539	up
c56707.graph_c0	427	22.0366442093153	125	7.34272724611638	0.00597570047169171	-1.56978176967373	down
c56723.graph_c0	0	0	69	6.16598404879877	6.38267216857002e-13	6.47154420355189	up
c56743.graph_c0	0	0	14	1.68524960175448	0.00301406196692056	4.23286890931441	up
c56748.graph_c0	0	0	12	1.33165253090585	0.00955052818539093	4.02320814890824	up
c56758.graph_c0	0	0	12	2.02044467268199	0.00955052818539093	4.02320814890824	up
c56763.graph_c0	1	0.0901034368589283	21	2.15372599460349	0.000744938955413388	3.71499829313037	up
c56788.graph_c0	0	0	35	2.08094802811709	1.05218324275569e-07	5.50800965438263	up
c56804.graph_c0	0	0	12	1.13508883534579	0.00955052818539093	4.02320814890824	up
c56832.graph_c0	0	0	61	4.42115989698996	7.58115792365288e-12	6.29588760157812	up
c56838.graph_c0	0	0	12	3.94274901045344	0.00955052818539093	4.02320814890824	up
c56850.graph_c0	0	0	15	1.26254097575477	0.001714548168258	4.32728029139015	up
c56853.graph_c0	0	0	13	2.68900636933531	0.00534384587842418	4.13184382108571	up
c56857.graph_c0	51	5.00624220418798	9	1.00557389124909	0.00505015703438294	-2.21039707539446	down
c56870.graph_c0	0	0	28	4.31641172619323	2.31834534136777e-06	5.19398558272678	up
c56877.graph_c0	637	41.6752198474819	172	12.8084539853736	0.00159715498308832	-1.68782335538363	down
c56898.graph_c0	0	0	23	2.41701181893881	2.53743927141059e-05	4.9187351138539	up
c56923.graph_c0	124	8.03871218278012	2099	154.88416944878	0	4.26790373093817	up
c56949.graph_c0	0	0	13	1.46940862355732	0.00534384587842418	4.13184382108571	up
c56950.graph_c0	1178	36.8753989116052	184	6.55600170738307	7.20366984952037e-08	-2.4769924040438	down
c56951.graph_c0	0	0	15	2.74832075722752	0.001714548168258	4.32728029139015	up
c56964.graph_c0	0	0	64	1.53262597702051	2.93554069941138e-12	6.36428928139152	up
c56971.graph_c0	0	0	13	3.92830414614757	0.00534384587842418	4.13184382108571	up
c56977.graph_c0	0	0	21	2.14084532049728	6.9386278719441e-05	4.79202598067581	up
c57014.graph_c0	77	5.72091916535829	17	1.43765210936291	0.00556830418202225	-1.93435055734978	down
c57032.graph_c0	0	0	29	2.43025637608502	1.46471559536732e-06	5.24325197889655	up
c57034.graph_c0	0	0	182	4.49683417507412	0	7.86068515820482	up
c57035.graph_c0	0	0	16	1.26731174572161	0.000983806664618503	4.41589096152374	up
c57037.graph_c0	70	7.09241321637993	3	0.345976852533599	8.12621335777308e-08	-4.03039167181813	down
c57059.graph_c0	40	4.04957459954437	212	24.4295277509694	1.82618680288904e-07	2.57571227845925	up
c57083.graph_c0	10	1.14041729439795	47	6.10086550531867	0.00149781077604716	2.32863868892232	up
c57095.graph_c0	0	0	12	1.03513971570865	0.00955052818539093	4.02320814890824	up
c57104.graph_c0	65	4.24693318991378	1434	106.645128531311	0	4.640908274343	up
c57109.graph_c0	0	0	309	57.7488578913566	0	8.62180024491353	up
c57132.graph_c0	0	0	18	4.60628626322604	0.000332343431791338	4.57828675734102	up
c57137.graph_c0	66	4.60993769089462	1	0.0795025242850497	3.78327114081145e-09	-5.03038660892218	down
c57144.graph_c0	27	6.47884568686951	0	0	5.07754840149977e-05	-4.95240338302562	down
c57153.graph_c0	155	29.2317957021853	21	4.50788563695179	1.8297580675064e-06	-2.64261220309595	down
c57153.graph_c1	257	28.4238739747853	24	3.02128145964469	6.69206245973442e-10	-3.18267786731075	down
c57180.graph_c0	54	4.10073485915769	215	18.5838712701438	1.56523199934533e-05	2.17121537143911	up
c57221.graph_c1	8	1.08315722743925	52	8.0137290931645	7.65562863772606e-05	2.76462138879975	up
c57227.graph_c0	0	0	42	10.9118177917716	6.16210504844616e-09	5.7657505509811	up
c57240.graph_c0	0	0	22	1.02069100907696	4.18053829224219e-05	4.85677117785297	up
c57255.graph_c0	0	0	18	3.35217664146713	0.000332343431791338	4.57828675734102	up
c57256.graph_c0	31	3.1198183314102	1	0.11455061100937	0.000134255156799545	-3.96196418564055	down
c57257.graph_c1	225	15.5274032099545	28	2.19939960283167	9.05288165542473e-08	-2.77571262734332	down
c57270.graph_c0	0	0	13	2.12904860479415	0.00534384587842418	4.13184382108571	up
c57284.graph_c0	8	1.20762291964963	169	29.0374090748165	5.10702591327572e-15	4.45010416427841	up
c57294.graph_c0	297	8.67990639098244	65	2.16222929531194	0.000144216857238089	-1.98245262191363	down
c57298.graph_c0	0	0	15	2.36729939752523	0.001714548168258	4.32728029139015	up
c57329.graph_c0	33	2.71529043150762	481	45.0481773387407	0	4.02550715981606	up
c57332.graph_c0	0	0	28	8.06084969113477	2.31834534136777e-06	5.19398558272678	up
c57348.graph_c0	3	0.482010079389378	31	5.66925977252673	0.000258486688365922	3.22295559892368	up
c57385.graph_c0	0	0	15	2.5824910444399	0.001714548168258	4.32728029139015	up
c57395.graph_c0	0	0	17	5.19428747708514	0.000569390943688242	4.49937264795924	up
c57478.graph_c0	0	0	23	6.94638233704444	2.53743927141059e-05	4.9187351138539	up
c57492.graph_c0	0	0	37	2.6322182007497	4.56581552565893e-08	5.58646531648739	up
c57521.graph_c0	12	1.96600715384759	49	9.13754915183745	0.00347044809610497	2.14477110587019	up
c57544.graph_c0	288	37.6985068006923	824	122.76898656399	0.000755204031698486	1.70996445572907	up
c57550.graph_c0	580	30.9762432309349	35	2.12764219654755	2.77555756156289e-15	-3.82428960101055	down
c57553.graph_c0	0	0	43	2.72271117114773	4.18474377372746e-09	5.79908109613048	up
c57579.graph_c0	0	0	13	0.982241455679403	0.00534384587842418	4.13184382108571	up
c57596.graph_c0	54	11.8910939688721	7	1.75451016870107	0.000507158389659979	-2.62128883369597	down
c57603.graph_c0	157	43.0542006367383	11	3.43351035415609	7.50189577125582e-10	-3.54730716944817	down
c57628.graph_c0	224	53.9024316154001	561	153.657229528291	0.00657732287539303	1.51725050783459	up
c57650.graph_c0	0	0	12	2.48850116380355	0.00955052818539093	4.02320814890824	up
c57663.graph_c0	0	0	26	2.72555301629933	5.91848165254483e-06	5.09009889439193	up
c57667.graph_c0	17	1.89982120988445	433	55.0784240262789	0	4.79538000535072	up
c57741.graph_c0	0	0	45	2.06039899213436	1.95476501652081e-09	5.86351739645008	up
c57754.graph_c0	0	0	13	1.06944604347454	0.00534384587842418	4.13184382108571	up
c57756.graph_c0	0	0	31	9.30153784329645	5.95283461635177e-07	5.33700785065159	up
c57765.graph_c0	564	44.7354043313683	1770	159.799467457034	0.000150383498762952	1.8448397326795	up
c57774.graph_c0	0	0	17	1.49554045567049	0.000569390943688242	4.49937264795924	up
c57826.graph_c0	0	0	18	2.48509490866705	0.000332343431791338	4.57828675734102	up
c57838.graph_c0	0	0	42	5.17645451554644	6.16210504844616e-09	5.7657505509811	up
c57874.graph_c0	2	0.09026799893055	51	2.62001509711964	3.76321882544772e-08	4.35439303877101	up
c57921.graph_c0	0	0	39	2.03543998166768	2.02078402899986e-08	5.66087361136413	up
c57935.graph_c0	0	0	21	1.73090811030177	6.9386278719441e-05	4.79202598067581	up
c58020.graph_c0	0	0	12	4.42652712967592	0.00955052818539093	4.02320814890824	up
c58046.graph_c0	0	0	18	2.68748447895633	0.000332343431791338	4.57828675734102	up
c58048.graph_c0	62	5.25149244509605	12	1.15691672602923	0.00428784796144777	-2.10195685296656	down
c58052.graph_c0	0	0	13	3.21115866108545	0.00534384587842418	4.13184382108571	up
c58056.graph_c0	17	1.9857685369778	0	0	0.00350218643341704	-4.31213125667563	down
c58072.graph_c0	0	0	23	3.97660836903122	2.53743927141059e-05	4.9187351138539	up
c58092.graph_c0	0	0	17	1.78452870831871	0.000569390943688242	4.49937264795924	up
c58103.graph_c0	0	0	26	1.08580602538261	5.91848165254483e-06	5.09009889439193	up
c58104.graph_c0	0	0	19	4.13058037719808	0.000195593104211356	4.65310728422718	up
c58105.graph_c0	0	0	40	1.89605492921257	1.35397163480988e-08	5.69668642240339	up
c58115.graph_c0	0	0	16	6.25362495528216	0.000983806664618503	4.41589096152374	up
c58119.graph_c0	0	0	14	1.93354065811642	0.00301406196692056	4.23286890931441	up
c58130.graph_c0	0	0	13	2.71869800368289	0.00534384587842418	4.13184382108571	up
c58158.graph_c0	49	2.29598586854495	432	23.040222873925	5.4811710725744e-13	3.31302989270239	up
c58159.graph_c0	21	1.58828706381663	1	0.0860873823109419	0.00562958973034633	-3.41936251395553	down
c58160.graph_c0	9	1.97603780259171	139	34.737402252501	2.06878958408652e-12	4.01600300740523	up
c58216.graph_c0	0	0	52	6.56161665558784	1.54260604290357e-10	6.06876455121828	up
c58224.graph_c0	0	0	25	0.905140239390553	9.54930603935811e-06	5.03520856191658	up
c58226.graph_c0	897	90.5167678425253	275	31.5863240772718	0.0099390603634848	-1.50648544306138	down
c58228.graph_c0	1	0.244661523061183	23	6.40506157658533	0.000290873903408317	3.84170742630846	up
c58296.graph_c0	0	0	46	9.2456801033579	1.34430921949757e-09	5.89468748645522	up
c58305.graph_c0	0	0	15	3.02810669755211	0.001714548168258	4.32728029139015	up
c58306.graph_c0	0	0	12	3.02776604787478	0.00955052818539093	4.02320814890824	up
c58331.graph_c0	0	0	12	0.909086062870876	0.00955052818539093	4.02320814890824	up
c58338.graph_c0	34	3.31050077437519	0	0	3.59882673195422e-06	-5.27535330280666	down
c58348.graph_c0	0	0	12	2.26251901006907	0.00955052818539093	4.02320814890824	up
c58397.graph_c0	93	4.06277328830732	0	0	3.44613226843649e-13	-6.70322138530698	down
c58405.graph_c0	49	3.6098527130174	2	0.167707774713305	3.10065958641914e-06	-3.96608062170902	down
c58429.graph_c0	30	8.98364236747153	0	0	1.58713465180371e-05	-5.09973929312825	down
c58436.graph_c0	0	0	23	5.37236651916778	2.53743927141059e-05	4.9187351138539	up
c58447.graph_c0	1	0.18147123050961	24	4.95734134705841	0.000183258946076292	3.90111924114933	up
c58448.graph_c0	7	0.846715258998007	71	9.7752414525078	1.8805409263134e-07	3.38009463705259	up
c58453.graph_c0	0	0	14	1.59151597979303	0.00301406196692056	4.23286890931441	up
c58464.graph_c0	0	0	28	2.86939033169061	2.31834534136777e-06	5.19398558272678	up
c58472.graph_c0	0	0	30	2.87926391369554	9.31018660166316e-07	5.29089139042181	up
c58492.graph_c0	366	38.9267350008271	61	7.38459235780778	1.41076619009084e-06	-2.37351040386045	down
c58508.graph_c0	0	0	26	6.70668674931705	5.91848165254483e-06	5.09009889439193	up
c58512.graph_c0	0	0	12	2.12612068291955	0.00955052818539093	4.02320814890824	up
c58548.graph_c0	0	0	34	4.99592968935445	1.60963392947799e-07	5.46712161449566	up
c58560.graph_c0	0	0	18	2.7344282760007	0.000332343431791338	4.57828675734102	up
c58572.graph_c0	63	5.08944483743609	210	19.3098524452237	0.000234745609725362	1.9183877149738	up
c58578.graph_c0	0	0	18	1.89157446699559	0.000332343431791338	4.57828675734102	up
c58599.graph_c0	147	11.7845924569154	523	47.723108090923	2.07250125592306e-05	2.02086515498975	up
c58602.graph_c0	83	5.63441493706304	17	1.31355860571166	0.00225151613255492	-2.04139650800875	down
c58608.graph_c0	0	0	16	2.70547071214354	0.000983806664618503	4.41589096152374	up
c58610.graph_c0	22	1.00937513460124	0	0	0.00039192004061861	-4.66749891630791	down
c58637.graph_c0	21	4.26092521621065	0	0	0.000599959881179668	-4.603085514649	down
c58644.graph_c0	107	6.38346654281475	24	1.62972320305887	0.00229220140657971	-1.92556995292307	down
c58653.graph_c0	0	0	27	1.9957724083078	3.6923707392722e-06	5.14297713061707	up
c58664.graph_c0	118	41.8633648141726	12	4.84577415574539	3.93104874429895e-07	-3.02056115236637	down
c58666.graph_c0	302	78.2333681305252	18	5.30746805039762	2.81885625952327e-13	-3.81456688251521	down
c58668.graph_c0	204	20.15124264621	50	5.62174921238617	0.00130653553949334	-1.81589419916228	down
c58674.graph_c0	18	0.868981170184815	0	0	0.00223225713730479	-4.39055297199225	down
c58687.graph_c0	228	10.7034565383068	38	2.03049814872038	5.53867972052924e-06	-2.36458218531824	down
c58704.graph_c0	44	1.69041061545821	1	0.0437289785735991	1.80864429100147e-06	-4.45510806311206	down
c58712.graph_c0	26	7.66323612460049	0	0	7.55828730477637e-05	-4.89974665685162	down
c58717.graph_c0	0	0	21	2.66166633944343	6.9386278719441e-05	4.79202598067581	up
c58721.graph_c0	783	38.3701612561706	181	10.0957883068721	0.000125319556171677	-1.91190761032461	down
c58741.graph_c0	0	0	15	1.1263458821701	0.001714548168258	4.32728029139015	up
c58745.graph_c0	3	0.953665792394929	93	33.6502036644664	2.30115926314056e-12	4.78392478894729	up
c58755.graph_c0	7	1.17776068202887	39	7.46884449322032	0.00130696553887477	2.52865940399161	up
c58759.graph_c0	0	0	29	5.68141697813937	1.46471559536732e-06	5.24325197889655	up
c58771.graph_c0	156	14.0055763278641	33	3.37225280458372	0.000402035556272717	-2.01882167601395	down
c58796.graph_c0	872	139.208150187334	9866	1792.74734113161	0	3.69520996913224	up
c58820.graph_c0	0	0	12	1.31622857973517	0.00955052818539093	4.02320814890824	up
c58826.graph_c0	91	7.12734744839769	316	28.171074956371	5.96148978032618e-05	1.98187536033707	up
c58826.graph_c1	63	7.95466591128802	243	34.9234762820774	1.86385007809875e-05	2.12822357610834	up
c58868.graph_c0	0	0	150	11.8110176979105	0	7.58303273308911	up
c58871.graph_c0	182	24.5022671428528	1876	287.473300348892	1.11022302462516e-16	3.55564825520426	up
c58887.graph_c0	3	0.998160308369809	34	12.8762012784548	8.30902572970249e-05	3.35306936276774	up
c58891.graph_c0	0	0	313	13.2942822130694	0	8.6403092606125	up
c58892.graph_c0	8257	322.012202132337	1667	73.9972265429218	1.47170882995873e-05	-2.11132072765209	down
c58914.graph_c0	0	0	99	10.3399139980404	2.22044604925031e-16	6.98744151370736	up
c58930.graph_c0	0	0	12	4.49817079347153	0.00955052818539093	4.02320814890824	up
c58957.graph_c0	30	2.80988151102165	2	0.213219316053041	0.00111478017137001	-3.27466820388991	down
c58977.graph_c0	28	6.11183085273002	1	0.248452341153515	0.000395360476165063	-3.81948268374966	down
c58979.graph_c0	1	0.0672142214598127	30	2.29515608491607	1.28123173136485e-05	4.21386370287637	up
c58979.graph_c1	0	0	36	2.58912896496761	6.91364056004673e-08	5.5477707350498	up
c58983.graph_c0	0	0	20	3.59313200292166	0.000116041931896183	4.72423806618174	up
c58985.graph_c0	3	0.216823815332206	54	4.44231433443269	8.8070316928146e-08	4.00836383166969	up
c58990.graph_c0	0	0	47	7.94464068966737	9.28210508455152e-10	5.92519835011507	up
c58999.graph_c0	33	2.37019150660881	0	0	5.17996575410962e-06	-5.23341294997588	down
c59002.graph_c0	48	16.2500028862375	271	104.426637537846	2.25777876394773e-08	2.67105265564615	up
c59005.graph_c0	0	0	34	1.53482153234655	1.60963392947799e-07	5.46712161449566	up
c59010.graph_c0	0	0	76	15.7203449284218	8.39328606616618e-14	6.60944910939219	up
c59020.graph_c0	0	0	13	1.23241514123102	0.00534384587842418	4.13184382108571	up
c59022.graph_c0	0	0	16	1.77092510389053	0.000983806664618503	4.41589096152374	up
c59043.graph_c0	675	23.4426677340718	148	5.85052410410647	5.61546525819079e-05	-1.9870497545274	down
c59045.graph_c0	0	0	15	3.67324550810116	0.001714548168258	4.32728029139015	up
c59050.graph_c0	140	11.1636606696299	1604	145.583700349637	0	3.70614581961964	up
c59059.graph_c0	10	2.30360434188202	43	11.2747297883402	0.00427730806131721	2.20252143493774	up
c59064.graph_c0	2	0.283609799003391	20	3.22813010791992	0.00603687373151862	3.03745956265906	up
c59098.graph_c0	0	0	85	4.39850685433213	7.21644966006352e-15	6.7693472548754	up
c59099.graph_c0	1	0.0868631708094558	41	4.05367879944013	1.52813075637859e-07	4.65460403603429	up
c59109.graph_c0	20	1.90523667373701	1	0.108429819611595	0.00834791628575882	-3.35193823162089	down
c59110.graph_c0	221	23.6055285342502	837	101.759909359779	4.45807782989416e-06	2.11318516898313	up
c59117.graph_c0	2	0.483010218563942	175	48.1054376524039	0	6.11757137968127	up
c59195.graph_c0	2	0.316584894016892	19	3.42328921671895	0.00942726278309203	2.9663287807045	up
c59204.graph_c0	0	0	13	0.999051589606163	0.00534384587842418	4.13184382108571	up
c59205.graph_c0	92	8.93458962715396	16	1.76862827354166	0.000333896361596642	-2.27188405378211	down
c59207.graph_c0	0	0	13	2.29376073290188	0.00534384587842418	4.13184382108571	up
c59212.graph_c0	38	6.45154418431266	0	0	8.74813321449786e-07	-5.43189150566274	down
c59217.graph_c0	1	0.097551602611943	18	1.9986498345025	0.00317978627050441	3.50125906979558	up
c59226.graph_c0	0	0	25	5.04756183576752	9.54930603935811e-06	5.03520856191658	up
c59242.graph_c0	0	0	63	19.6552922610953	4.01589872467412e-12	6.34184714433262	up
c59252.graph_c0	20	5.69311227012927	0	0	0.00092396969523334	-4.53566123231437	down
c59267.graph_c0	0	0	22	2.93419714943686	4.18053829224219e-05	4.85677117785297	up
c59273.graph_c0	0	0	19	0.721948761753848	0.000195593104211356	4.65310728422718	up
c59275.graph_c0	0	0	13	0.833674322190562	0.00534384587842418	4.13184382108571	up
c59284.graph_c0	0	0	15	1.06979437055097	0.001714548168258	4.32728029139015	up
c59285.graph_c0	24	1.61895427978433	0	0	0.000170195600369571	-4.78829120823413	down
c59319.graph_c0	0	0	29	2.19500692003743	1.46471559536732e-06	5.24325197889655	up
c59370.graph_c1	0	0	17	2.51012534017901	0.000569390943688242	4.49937264795924	up
c59424.graph_c0	1	0.136879678145794	26	4.05081231508088	7.39311855019187e-05	4.0130712068465	up
c59437.graph_c0	123	6.06312915040759	1090	61.1572577955267	1.47659662275146e-14	3.33462695081011	up
c59452.graph_c0	37	7.23295318482765	5	1.11253512830647	0.00508303771738272	-2.51498475978598	down
c59463.graph_c0	0	0	12	0.804029066383357	0.00955052818539093	4.02320814890824	up
c59465.graph_c0	0	0	99	3.57372842353586	2.22044604925031e-16	6.98744151370736	up
c59478.graph_c0	0	0	18	0.972176473176956	0.000332343431791338	4.57828675734102	up
c59482.graph_c0	307	21.6247409327984	1600	128.28099468019	3.35233485415642e-09	2.57476151745518	up
c59490.graph_c0	0	0	20	2.14135374569556	0.000116041931896183	4.72423806618174	up
c59493.graph_c0	1	0.566918981926675	32	20.6490832487709	5.49633723290199e-06	4.30466803553151	up
c59493.graph_c1	94	6.13101918807894	1412	104.826073052389	0	4.09249377404387	up
c59514.graph_c0	0	0	20	2.35199081351386	0.000116041931896183	4.72423806618174	up
c59543.graph_c0	0	0	16	1.17352001045483	0.000983806664618503	4.41589096152374	up
c59551.graph_c0	50	2.00314224846244	1	0.045600707912287	2.9686222158265e-07	-4.63605389408326	down
c59561.graph_c0	25	1.90622127462693	2	0.173577367512809	0.00620374830577153	-3.02002388750578	down
c59571.graph_c0	133	7.38141809445174	550	34.7440668480973	1.19253858987811e-06	2.23684440365919	up
c59573.graph_c0	0	0	14	2.52776729838621	0.00301406196692056	4.23286890931441	up
c59575.graph_c0	0	0	17	2.25036040825989	0.000569390943688242	4.49937264795924	up
c59644.graph_c0	356	17.087365404065	36	1.96678735661164	3.83555409655401e-10	-3.08176039460933	down
c59647.graph_c0	346	42.8919359302929	42	5.92623185370044	9.07002839500848e-09	-2.82278065268167	down
c59670.graph_c0	0	0	13	0.673940368740791	0.00534384587842418	4.13184382108571	up
c59682.graph_c0	0	0	19	3.8327875291757	0.000195593104211356	4.65310728422718	up
c59684.graph_c0	3	0.594212192886006	33	7.43984765264776	0.000120902449078586	3.31098861208813	up
c59688.graph_c0	25	2.14176455993716	119	11.6040202761998	1.19415087905805e-05	2.40589555705671	up
c59692.graph_c0	0	0	50	1.5285974544501	3.12734727003772e-10	6.01304048151975	up
c59696.graph_c0	0	0	52	5.23458382075886	1.54260604290357e-10	6.06876455121828	up
c59733.graph_c0	0	0	18	2.00094383718199	0.000332343431791338	4.57828675734102	up
c59753.graph_c0	19	0.569754677967277	81	2.76470702388575	0.000251036643887148	2.2355285313953	up
c59767.graph_c0	1208	39.6025534833226	299	11.1572519807889	0.000359776634966225	-1.8151695673543	down
c59798.graph_c0	0	0	21	1.84320866841945	6.9386278719441e-05	4.79202598067581	up
c59806.graph_c0	202	28.536505065355	2066	332.207573450716	2.22044604925031e-16	3.54506019608924	up
c59810.graph_c0	0	0	27	4.10896625232331	3.6923707392722e-06	5.14297713061707	up
c59819.graph_c0	29	1.84331563275416	2926	211.692673858745	0	6.80949225767136	up
c59820.graph_c0	0	0	32	3.9697406452377	3.8280958025716e-07	5.38169572307694	up
c59836.graph_c0	0	0	12	4.05772304428336	0.00955052818539093	4.02320814890824	up
c59836.graph_c1	0	0	12	3.30249311670258	0.00955052818539093	4.02320814890824	up
c59844.graph_c0	1329	45.0486131865982	3761	145.107405359857	0.00130386898157975	1.69661880480946	up
c59847.graph_c0	30	2.9990251044501	0	0	1.58713465180371e-05	-5.09973929312825	down
c59873.graph_c0	0	0	21	1.37252280491656	6.9386278719441e-05	4.79202598067581	up
c59874.graph_c0	2209	65.2227923267947	332	11.1576196844234	2.4367897699662e-08	-2.53479357854131	down
c59876.graph_c0	0	0	24	3.02964954473494	1.55121430072125e-05	4.97814692869476	up
c59877.graph_c0	0	0	13	1.07255179851594	0.00534384587842418	4.13184382108571	up
c59894.graph_c0	244	21.7238300993086	58	5.87765868558732	0.00063907859257295	-1.86212542719737	down
c59897.graph_c0	0	0	14	1.62334500024519	0.00301406196692056	4.23286890931441	up
c59900.graph_c0	0	0	12	1.48218062013481	0.00955052818539093	4.02320814890824	up
c59949.graph_c0	0	0	16	2.90116895955414	0.000983806664618503	4.41589096152374	up
c59956.graph_c0	0	0	90	30.4329228321252	1.99840144432528e-15	6.85107450183033	up
c59980.graph_c0	2267	28.3671572926987	16362	233.040006271759	1.03850261723437e-12	3.04750867116533	up
c59987.graph_c0	499	21.6350908248871	2051	101.21704073767	6.54662308252618e-07	2.23368567206762	up
c59994.graph_c0	0	0	26	7.85772266530211	5.91848165254483e-06	5.09009889439193	up
c59996.graph_c0	239	23.4809414587118	28	3.13116125573765	2.8035497368073e-08	-2.86246108320828	down
c60015.graph_c0	84	5.50274915545656	4	0.298256707555539	1.88898123809622e-08	-3.95225233852978	down
c60031.graph_c0	15	1.57081505250567	0	0	0.00877856005958988	-4.14121015890476	down
c60047.graph_c0	4093	418.846487496389	139	16.1904057073648	0	-4.67566049395384	down
c60056.graph_c0	0	0	29	9.7289653303277	1.46471559536732e-06	5.24325197889655	up
c60086.graph_c0	0	0	27	1.6870490091502	3.6923707392722e-06	5.14297713061707	up
c60157.graph_c0	49	8.37607135766342	1	0.194569197126522	3.98346176377906e-07	-4.60742871025387	down
c60174.graph_c0	101	7.15471138228848	17	1.37072225845826	0.000160814190185321	-2.32180433084565	down
c60188.graph_c0	0	0	15	2.30739697260139	0.001714548168258	4.32728029139015	up
c60217.graph_c0	1000	168.251526004124	11556	2213.07607599113	0	3.72588876490607	up
c60222.graph_c0	0	0	87	12.5740731329647	4.32986979603811e-15	6.80259575796078	up
c60234.graph_c0	0	0	42	5.1135263154303	6.16210504844616e-09	5.7657505509811	up
c60272.graph_c0	0	0	17	2.18144589478633	0.000569390943688242	4.49937264795924	up
c60280.graph_c0	0	0	226	18.3452460957581	0	8.17186055723935	up
c60284.graph_c0	5105	185.468214860205	61276	2533.92613732628	0	3.78162302017376	up
c60292.graph_c0	184	10.343365600211	19	1.21570289789024	2.23378898711601e-08	-3.02765351765749	down
c60314.graph_c0	0	0	21	7.67039904557872	6.9386278719441e-05	4.79202598067581	up
c60321.graph_c0	0	0	16	2.54002916487945	0.000983806664618503	4.41589096152374	up
c60326.graph_c0	1032	32.397337027665	10966	391.838997285199	0	3.60488662294196	up
c60332.graph_c0	0	0	25	15.4311071678197	9.54930603935811e-06	5.03520856191658	up
c60347.graph_c0	259	17.4554896946209	28	2.14792989483673	5.62148838589849e-09	-2.97798402417609	down
c60366.graph_c0	0	0	14	1.61455864515679	0.00301406196692056	4.23286890931441	up
c60376.graph_c0	628	66.0418773583214	15	1.79548104242732	0	-5.11955955050781	down
c60388.graph_c0	5	2.17594615636624	31	15.355700478835	0.00268212169304238	2.62585975906393	up
c60414.graph_c0	0	0	25	4.06417929260218	9.54930603935811e-06	5.03520856191658	up
c60432.graph_c0	0	0	14	5.36345249035926	0.00301406196692056	4.23286890931441	up
c60433.graph_c0	0	0	13	2.1216693815268	0.00534384587842418	4.13184382108571	up
c60445.graph_c0	39	2.51091348132218	165	12.0915195936775	1.47876133319569e-05	2.25134306414315	up
c60447.graph_c0	176	14.8026418441025	43	4.11646869862626	0.00167388638045007	-1.81786893713049	down
c60456.graph_c0	31	4.7652291696484	0	0	1.08768764521816e-05	-5.14568718633403	down
c60466.graph_c0	0	0	20	2.8743601878253	0.000116041931896183	4.72423806618174	up
c6047.graph_c0	0	0	14	1.16293605014495	0.00301406196692056	4.23286890931441	up
c60481.graph_c0	0	0	22	5.58879285962635	4.18053829224219e-05	4.85677117785297	up
c60482.graph_c0	22	1.65058214775433	0	0	0.00039192004061861	-4.66749891630791	down
c60488.graph_c0	2	0.796327333115763	30	13.5960477149795	8.46356164353468e-05	3.60411288689913	up
c60491.graph_c0	0	0	19	3.75685024841484	0.000195593104211356	4.65310728422718	up
c60492.graph_c0	0	0	19	3.96861271217708	0.000195593104211356	4.65310728422718	up
c60498.graph_c0	4	0.436591164426484	44	5.46634988092252	1.00363339802234e-05	3.38838637452424	up
c60501.graph_c0	0	0	12	1.33448472509345	0.00955052818539093	4.02320814890824	up
c60511.graph_c0	0	0	13	4.26769195139405	0.00534384587842418	4.13184382108571	up
c60528.graph_c0	542	18.9998423477284	1924	76.7689457986529	1.38843897501406e-05	2.02245678557425	up
c60535.graph_c0	0	0	32	2.25265207107974	3.8280958025716e-07	5.38169572307694	up
c60552.graph_c0	4	1.03588101449644	44	12.9697724590485	1.00363339802234e-05	3.38838637452424	up
c60553.graph_c0	0	0	12	1.97426664603432	0.00955052818539093	4.02320814890824	up
c60570.graph_c0	0	0	13	1.23104583671758	0.00534384587842418	4.13184382108571	up
c60603.graph_c0	590	48.3934810914628	1590	148.443701241965	0.00221891899584925	1.62527129910452	up
c60627.graph_c0	0	0	19	1.98930350365064	0.000195593104211356	4.65310728422718	up
c60673.graph_c0	1669	177.258389136304	368	44.4864835939223	4.80596725954685e-05	-1.98238546733264	down
c60679.graph_c0	1905	75.1536306845135	133	5.97222863576294	7.7715611723761e-16	-3.6359500645157	down
c60722.graph_c0	53	3.57197279465216	8	0.613694255667637	0.00151623685071089	-2.42045273892595	down
c60733.graph_c0	28	5.00334683018448	2	0.406782603614461	0.00219771170168592	-3.17813459520481	down
c60739.graph_c0	0	0	12	2.38937737901042	0.00955052818539093	4.02320814890824	up
c60741.graph_c0	0	0	13	0.858877843477224	0.00534384587842418	4.13184382108571	up
c60749.graph_c0	38	2.46774936215819	4	0.295669986415971	0.0013323714930632	-2.82628117934962	down
c60753.graph_c0	34	2.69347694722573	536	48.3313508618131	0	4.139521258481	up
c60761.graph_c0	0	0	14	3.41228344638019	0.00301406196692056	4.23286890931441	up
c60767.graph_c0	0	0	16	1.0570804227412	0.000983806664618503	4.41589096152374	up
c60776.graph_c0	1266	122.155564169194	6001	659.072169564218	3.21922806190145e-08	2.44060790065512	up
c60778.graph_c0	718	28.3704623448728	2813	126.514848467025	1.90449482506683e-06	2.16516737980922	up
c60789.graph_c0	52	2.35976938292607	983	50.7749535223261	0	4.41349383468418	up
c60846.graph_c0	0	0	28	2.49930830730125	2.31834534136777e-06	5.19398558272678	up
c60856.graph_c0	80	7.19096878939536	13	1.33005796240342	0.000342923623788738	-2.35639496433199	down
c60872.graph_c0	0	0	21	1.65259587757988	6.9386278719441e-05	4.79202598067581	up
c60882.graph_c0	0	0	13	2.56815285080065	0.00534384587842418	4.13184382108571	up
c60883.graph_c0	57	5.23511378983157	3	0.313618969345385	1.95487846443854e-06	-3.73817467634156	down
c60893.graph_c0	0	0	50	2.41164810753925	3.12734727003772e-10	6.01304048151975	up
c60901.graph_c0	136	10.696614226517	21	1.87999423683638	1.63855410079128e-05	-2.45511520702429	down
c60920.graph_c0	316	44.4358697552791	61	9.76351585507222	1.98974883292014e-05	-2.162151876511	down
c60922.graph_c0	0	0	40	5.36006736218743	1.35397163480988e-08	5.69668642240339	up
c60924.graph_c0	0	0	14	1.08371913165874	0.00301406196692056	4.23286890931441	up
c60925.graph_c0	16	4.03318817076587	0	0	0.0055284443490351	-4.22920043093985	down
c60933.graph_c0	43	4.87085660667993	131	16.8903240931857	0.00214658027842585	1.78239050738523	up
c60967.graph_c0	193	12.4151277996657	2912	213.213674312764	0	4.10552649092882	up
c60971.graph_c0	54	2.4790761624098	0	0	5.4628712664595e-09	-5.92891499937866	down
c60981.graph_c1	964	43.7199974586117	3266	168.596701188337	4.0317086162478e-05	1.95593895468332	up
c60993.graph_c0	0	0	33	1.85643849072755	2.47554677423878e-07	5.42504086381604	up
c61007.graph_c0	0	0	22	4.0494125872595	4.18053829224219e-05	4.85677117785297	up
c61009.graph_c0	417	17.9860952048115	32	1.57101600519441	1.52033940992169e-12	-3.47547258144908	down
c61010.graph_c0	0	0	17	3.76982502174671	0.000569390943688242	4.49937264795924	up
c61013.graph_c0	0	0	29	2.12116375494087	1.46471559536732e-06	5.24325197889655	up
c61037.graph_c0	30	6.78556041077256	114	29.3493924979925	0.000226090851649707	2.08973883895738	up
c61054.graph_c0	1	0.562658995588181	25	16.0108752459614	0.00011608652869366	3.95818087437115	up
c61084.graph_c0	0	0	18	1.28482838786918	0.000332343431791338	4.57828675734102	up
c61136.graph_c0	16	3.53367905299081	0	0	0.0055284443490351	-4.22920043093985	down
c61139.graph_c0	83	8.2877871528206	246	27.9592425727617	0.000975556138713474	1.75302016802449	up
c61157.graph_c0	256	8.94478226530475	26	1.03402956040832	2.36595643077209e-09	-3.06512104390869	down
c61160.graph_c0	190	16.333473284785	24	2.3483670902532	2.60923880945896e-07	-2.74868546756806	down
c61168.graph_c0	276	73.5332144482247	55	16.6788828002548	4.2812893784272e-05	-2.11486590089312	down
c61170.graph_c0	22	2.65685612135422	0	0	0.00039192004061861	-4.66749891630791	down
c61176.graph_c0	29	2.17141597237421	106	9.03401263720687	0.000459733403197382	2.0329745850448	up
c61195.graph_c0	0	0	13	1.9748648660005	0.00534384587842418	4.13184382108571	up
c61202.graph_c0	33	4.44391725664499	1	0.153278704966013	6.65973868464453e-05	-4.0496899492824	down
c61209.graph_c0	0	0	21	3.23047237256396	6.9386278719441e-05	4.79202598067581	up
c61241.graph_c0	1	0.054654758751907	17	1.05756410360221	0.00521073050694576	3.4223449604138	up
c61242.graph_c0	2699	157.761723768866	93	6.18744718949991	0	-4.65086419856714	down
c61243.graph_c0	5	1.89030241171552	36	15.4915039883614	0.000487612813222738	2.83662264346214	up
c61245.graph_c0	0	0	20	2.48108790327356	0.000116041931896183	4.72423806618174	up
c61251.graph_c0	0	0	18	5.57619816795374	0.000332343431791338	4.57828675734102	up
c61276.graph_c0	253	15.2404211970889	1561	107.030893237991	6.22315532439188e-11	2.81737817640346	up
c61282.graph_c0	21	3.24190137265046	1	0.175715592753797	0.00562958973034633	-3.41936251395553	down
c61297.graph_c0	27	1.06014262837377	119	5.31835463627049	3.12007976270845e-05	2.29858715077519	up
c61301.graph_c0	3647	257.374880877634	158	12.6916264340025	0	-4.32538751323972	down
c61302.graph_c0	63	5.12483082420356	13	1.20368302145697	0.00651226515773762	-2.01607667973635	down
c61327.graph_c0	378	27.319800731858	93	7.65065246485629	0.000566013568900292	-1.81785105599745	down
c61336.graph_c0	45	5.23196071763642	7	0.926360010814888	0.00409435749063269	-2.36298279720865	down
c61359.graph_c0	0	0	26	1.69812893224351	5.91848165254483e-06	5.09009889439193	up
c61363.graph_c0	69	3.28935798471289	7	0.379830546545901	1.91630312353919e-05	-2.96976861827175	down
c61368.graph_c0	239	18.354306567754	645	56.3805870234758	0.00204077930377944	1.62513683547393	up
c61369.graph_c0	1812	111.760113299317	218	15.30435150847	2.13371875723567e-10	-2.85418542524468	down
c61397.graph_c0	15	1.57965189512837	0	0	0.00877856005958988	-4.14121015890476	down
c61412.graph_c0	112	9.3413789978302	16	1.51894745619572	1.82766844198934e-05	-2.55317585654777	down
c61417.graph_c0	0	0	12	2.19927123110189	0.00955052818539093	4.02320814890824	up
c61420.graph_c0	15	1.70171035709457	0	0	0.00877856005958988	-4.14121015890476	down
c61443.graph_c0	71	4.13073883159999	251	16.6216031238081	6.78317095055281e-05	2.00463335658809	up
c61468.graph_c0	0	0	12	1.52188011444671	0.00955052818539093	4.02320814890824	up
c61472.graph_c0	0	0	16	1.35819194421365	0.000983806664618503	4.41589096152374	up
c61491.graph_c0	144	7.10479884236975	20	1.12317929297201	3.599961547196e-06	-2.60483759692112	down
c61497.graph_c0	0	0	29	3.66153154996038	1.46471559536732e-06	5.24325197889655	up
c61503.graph_c1	1	0.409643082952433	25	11.6566949927925	0.00011608652869366	3.95818087437115	up
c61505.graph_c0	0	0	14	1.91277356170986	0.00301406196692056	4.23286890931441	up
c61521.graph_c0	0	0	12	0.602315090611839	0.00955052818539093	4.02320814890824	up
c61537.graph_c0	29	2.03697936723486	0	0	2.32705052437554e-05	-5.05227974529555	down
c61543.graph_c0	0	0	18	2.98119634661374	0.000332343431791338	4.57828675734102	up
c61583.graph_c0	23	2.68244343730998	81	10.752700621238	0.00173818483521537	1.97130037595325	up
c61586.graph_c0	0	0	14	1.25464735658205	0.00301406196692056	4.23286890931441	up
c61598.graph_c0	0	0	16	2.48825899158607	0.000983806664618503	4.41589096152374	up
c61612.graph_c0	468	57.6340188381915	123	17.2412187004656	0.00124050656186281	-1.72491115697375	down
c61621.graph_c0	581	79.9465258213435	1533	240.101800302405	0.00312967591862745	1.59477145728149	up
c61638.graph_c0	4	0.510220323546498	43	6.24303854607086	1.39756570340932e-05	3.35580850768719	up
c61647.graph_c0	0	0	14	0.974818652753793	0.00301406196692056	4.23286890931441	up
c61658.graph_c0	23	2.29618703259354	1	0.113634242776025	0.00258608760943868	-3.54543588705103	down
c61700.graph_c0	6	0.838788609083401	72	11.4568062429889	4.3464375099056e-08	3.59527868526868	up
c61703.graph_c0	0	0	18	4.57810695305113	0.000332343431791338	4.57828675734102	up
c61713.graph_c0	25	1.33996154579492	0	0	0.000113110061830457	-4.84509497674411	down
c61715.graph_c0	65	8.43461951274935	1	0.147700490623357	4.88421036948239e-09	-5.00865924174394	down
[truncated: 3,207 more rows]
