# Supplementary material for: Transcriptional Responses and Gentiopicroside Biosynthesis in Methyl Jasmonate-Treated Gentiana macrophylla Seedlings
Source: PLoS One. 2016 Nov 16;11(11):e0166493. doi: 10.1371/journal.pone.0166493 (PMC5112864; doi:10.1371/journal.pone.0166493)
Supplement: S4 Table — (XLS) [file pone.0166493.s004.xls]

#ID	C_count	C_FPKM	M5_count	M5_FPKM	FDR	log2FC	regulated	COG_class_annotation	GO_annotation	KEGG_annotation	KOG_class_annotation	Pfam_annotation	Swissprot_annotation	nr_annotation
	20 Most up regulated genes in C/M5
c18767.graph_c0	0	0	2133	146.6042365	0	11.40587031	up	General function prediction only	Biological Process: ethylene biosynthetic process (GO:0009693);; Molecular Function: 1-aminocyclopropane-1-carboxylate oxidase activity (GO:0009815);; Biological Process: fruit ripening (GO:0009835);; Molecular Function: oxidoreductase activity, acting on paired donors, with incorporation or reduction of molecular oxygen, 2-oxoglutarate as one donor, and incorporation of one atom each of oxygen i…	K05933|0|pper:PRUPE_ppa008791mg|hypothetical protein; K05933 aminocyclopropanecarboxylate oxidase [EC:1.14.17.4] (A)	--	2OG-Fe(II) oxygenase superfamily;; non-haem dioxygenase in morphine synthesis N-terminal	1-aminocyclopropane-1-carboxylate oxidase GN=ACO1 OS=Prunus mume (Japanese apricot) PE=2 SV=1	1-aminocyclopropane-1-carboxylate oxidase, partial [Prunus persica]
c76598.graph_c0	0	0	1881	170.362178	0	11.22455742	up	--	Cellular Component: extracellular region (GO:0005576);; Biological Process: defense response (GO:0006952);;	--	--	Thaumatin family	Thaumatin-like protein 1 (Precursor) OS=Prunus persica (Peach) PE=2 SV=1	hypothetical protein PRUPE_ppa010471mg [Prunus persica]
c83592.graph_c0	0	0	1764	118.8462856	0	11.13194812	up	--	Molecular Function: hydrolase activity, hydrolyzing O-glycosyl compounds (GO:0004553);; Biological Process: carbohydrate metabolic process (GO:0005975);;	K01183|0|pper:PRUPE_ppa009328mg|hypothetical protein; K01183 chitinase [EC:3.2.1.14] (A)	Cell wall/membrane/envelope biogenesis	Glycosyl hydrolases family 18	Acidic endochitinase (Precursor) OS=Cicer arietinum (Chickpea) PE=2 SV=1	hypothetical protein PRUPE_ppa009328mg [Prunus persica]
c71942.graph_c0	0	0	1518	204.8283204	0	10.91537353	up	--	Molecular Function: metal ion binding (GO:0046872);;	--	--	Metallothionein	Metallothionein-like protein 1 OS=Erythranthe guttata (Yellow monkey flower) PE=3 SV=1	PREDICTED: metallothionein-like protein 1 [Sesamum indicum]
c67530.graph_c0	0	0	1285	161.5258647	0	10.67510554	up	--	Biological Process: cellular metabolic process (GO:0044237);; Biological Process: primary metabolic process (GO:0044238);; Biological Process: single-organism cellular process (GO:0044763);; Biological Process: organic substance metabolic process (GO:0071704);; Biological Process: cellular component organization or biogenesis (GO:0071840);;	--	--	--	Subtilisin-like protease (Precursor) GN=At5g67360 OS=Arabidopsis thaliana (Mouse-ear cress) PE=1 SV=1	hypothetical protein PHAVU_002G152500g [Phaseolus vulgaris]
c83725.graph_c0	0	0	1044	58.96448124	0	10.37566256	up	Cell wall/membrane/envelope biogenesis	Molecular Function: polygalacturonase activity (GO:0004650);; Cellular Component: extracellular region (GO:0005576);; Cellular Component: cell wall (GO:0005618);; Biological Process: carbohydrate metabolic process (GO:0005975);; Biological Process: fruit ripening (GO:0009835);;	K01184|0|pper:PRUPE_ppa006857mg|hypothetical protein; K01184 polygalacturonase [EC:3.2.1.15] (A)	--	Glycosyl hydrolases family 28;; Pectate lyase superfamily protein	Polygalacturonase (Precursor) OS=Prunus persica (Peach) PE=2 SV=1	endopolygalacturonase [Prunus persica]
c83682.graph_c0	0	0	1035	59.60156841	0	10.36318106	up	Lipid transport and metabolism	Cellular Component: endoplasmic reticulum (GO:0005783);; Biological Process: lipid metabolic process (GO:0006629);; Molecular Function: oxidoreductase activity, acting on paired donors, with oxidation of a pair of donors resulting in the reduction of molecular oxygen to two molecules of water (GO:0016717);; Molecular Function: delta12-fatty acid dehydrogenase activity (GO:0016720);; Molecular Fun…	K10256|0|pper:PRUPE_ppa007098mg|hypothetical protein; K10256 omega-6 fatty acid desaturase (delta-12 desaturase) [EC:1.14.19.-] (A)	--	Fatty acid desaturase;; Domain of unknown function (DUF3474)	Omega-6 fatty acid desaturase, endoplasmic reticulum isozyme 2 GN=FAD2-2 OS=Glycine max (Soybean) PE=2 SV=1	hypothetical protein PRUPE_ppa007098mg [Prunus persica]
c70889.graph_c0	0	0	884	46.24992575	0	10.13585565	up	--	--	--	--	Leucine Rich Repeat;; Leucine Rich repeats (2 copies);; Leucine rich repeat;; Leucine rich repeat N-terminal domain;; Leucine Rich repeat;; Leucine rich repeat;; FNIP Repeat;; Uncharacterized conserved protein (DUF2048)	Polygalacturonase inhibitor (Precursor) GN=PGIP OS=Pyrus communis (Pear) PE=1 SV=1	polygalacturonase inhibiting protein [Prunus persica]
c83618.graph_c0	0	0	849	80.39676272	0	10.0776267	up	--	Biological Process: response to stress (GO:0006950);;	--	--	ABA/WDS induced protein;; Domain of unknown function (DUF1903)	Abscisic stress-ripening protein 2 GN=ASR2 OS=Solanum lycopersicum (Tomato) PE=4 SV=1	hypothetical protein PRUPE_ppa011853mg [Prunus persica]
c18483.graph_c0	0	0	807	90.85488888	0	10.0045003	up	--	Molecular Function: ribonuclease activity (GO:0004540);; Cellular Component: extracellular region (GO:0005576);; Cellular Component: cell wall (GO:0005618);; Molecular Function: chitin binding (GO:0008061);; Biological Process: defense response to fungus, incompatible interaction (GO:0009817);; Biological Process: response to nitrate (GO:0010167);; Biological Process: nitrate transport (GO:001570…	--	General function prediction only	Barwin family	Pathogenesis-related protein PR-4B (Precursor) OS=Nicotiana tabacum (Common tobacco) PE=2 SV=1	hypothetical protein PRUPE_ppa012991mg [Prunus persica]
c18579.graph_c0	0	0	722	35.52790874	0	9.844095804	up	--	Molecular Function: lyase activity (GO:0016829);;	K01728|0|pper:PRUPE_ppa006392mg|hypothetical protein; K01728 pectate lyase [EC:4.2.2.2] (A)	--	Pectate lyase	Probable pectate lyase 22 (Precursor) GN=At5g63180 OS=Arabidopsis thaliana (Mouse-ear cress) PE=2 SV=1	hypothetical protein PRUPE_ppa006392mg [Prunus persica]
c67502.graph_c0	0	0	700	47.02739473	0	9.79950122	up	Posttranslational modification, protein turnover, chaperones	Molecular Function: ATP binding (GO:0005524);; Cellular Component: cell wall (GO:0005618);; Cellular Component: nucleolus (GO:0005730);; Cellular Component: plasma membrane (GO:0005886);; Biological Process: protein folding (GO:0006457);; Biological Process: response to heat (GO:0009408);; Biological Process: response to salt stress (GO:0009651);; Molecular Function: heat shock protein binding (G…	K09503|0|tcc:TCM_044345|DNAJ; K09503 DnaJ homolog subfamily A member 2 (A)	Posttranslational modification, protein turnover, chaperones	DnaJ domain;; DnaJ C terminal domain;; DnaJ central domain	DnaJ protein homolog (Precursor) GN=DNAJ1 OS=Cucumis sativus (Cucumber) PE=2 SV=1	DNAJ [Theobroma cacao]
c83797.graph_c0	0	0	699	42.85888411	0	9.79744107	up	--	Molecular Function: hydrolase activity, acting on ester bonds (GO:0016788);;	K01051|0|pper:PRUPE_ppa005976mg|hypothetical protein; K01051 pectinesterase [EC:3.1.1.11] (A)	--	Pectinesterase	Putative pectinesterase 63 (Precursor) GN=K11J9.6 OS=Arabidopsis thaliana (Mouse-ear cress) PE=3 SV=2	hypothetical protein PRUPE_ppa005976mg [Prunus persica]
c71525.graph_c0	4	0.300708449	3446	294.8700822	0	9.654433851	up	Posttranslational modification, protein turnover, chaperones	Biological Process: metabolic process (GO:0008152);; Molecular Function: peptidase activity (GO:0008233);;	--	--	Subtilase family;; PA domain	Subtilisin-like protease (Precursor) GN=At5g67360 OS=Arabidopsis thaliana (Mouse-ear cress) PE=1 SV=1	PREDICTED: subtilisin-like protease [Sesamum indicum]
c18866.graph_c0	0	0	499	67.07776677	0	9.311838085	up	--	Cellular Component: extracellular region (GO:0005576);; Cellular Component: plasmodesma (GO:0009506);; Biological Process: response to gibberellin (GO:0009739);; Biological Process: response to salicylic acid (GO:0009751);; Biological Process: heat acclimation (GO:0010286);;	--	--	Gibberellin regulated protein	Protein RSI-1 (Precursor) GN=RSI-1 OS=Solanum lycopersicum (Tomato) PE=2 SV=1	hypothetical protein PRUPE_ppa013959mg [Prunus persica]
c83649.graph_c0	0	0	497	77.5746434	0	9.306053256	up	--	Molecular Function: metal ion binding (GO:0046872);;	--	Inorganic ion transport and metabolism	Metallothionein	Metallothionein-like protein 2 OS=Cicer arietinum (Chickpea) PE=3 SV=2	metallothionein [Bruguiera gymnorhiza]
c18766.graph_c0	0	0	489	108.8059355	0	9.282679155	up	--	--	--	--	--	--	hypothetical protein PRUPE_ppa014020mg [Prunus persica]
c71921.graph_c1	0	0	463	14.03294744	0	9.203986955	up	--	Cellular Component: plant-type vacuole (GO:0000325);; Molecular Function: voltage-gated calcium channel activity (GO:0005245);; Molecular Function: calcium ion binding (GO:0005509);; Cellular Component: vacuolar membrane (GO:0005774);; Cellular Component: Golgi apparatus (GO:0005794);; Cellular Component: plasma membrane (GO:0005886);; Biological Process: membrane fusion (GO:0006944);; Biological…	K16900|0|tcc:TCM_008109|Two-pore channel 1; K16900 two pore calcium channel protein, plant (A)	--	Ion transport protein;; EF-hand domain pair	Two pore calcium channel protein 1B GN=TPC1B OS=Nicotiana tabacum (Common tobacco) PE=2 SV=1	unnamed protein product [Coffea canephora]
c56414.graph_c0	0	0	453	40.28083577	0	9.172539812	up	Function unknown	Cellular Component: extracellular region (GO:0005576);;	K13449|2.75302e-107|pper:PRUPEppa1027191mg|hypothetical protein; K13449 pathogenesis-related protein 1 (A)	Function unknown	Cysteine-rich secretory protein family	Pathogenesis-related protein 1 (Precursor) GN=At2g14610 OS=Arabidopsis thaliana (Mouse-ear cress) PE=1 SV=1	hypothetical protein PRUPE_ppa1027191mg [Prunus persica]
c54705.graph_c0	0	0	425	54.29011349	0	9.080656309	up	--	Biological Process: response to light stimulus (GO:0009416);; Cellular Component: chloroplast (GO:0009507);; Biological Process: response to sucrose (GO:0009744);; Biological Process: negative regulation of reductive pentose-phosphate cycle (GO:0080153);;	--	--	CP12 domain	Calvin cycle protein CP12-2, chloroplastic (Precursor) GN=CP12-2 OS=Arabidopsis thaliana (Mouse-ear cress) PE=1 SV=1	PREDICTED: calvin cycle protein CP12-1, chloroplastic-like [Sesamum indicum]
	20 Most down regulated genes in C/M5
c82114.graph_c0	938	20.73374472	0	0	0	-10.02497984	down	--	--	--	General function prediction only	GIY-YIG catalytic domain	--	reverse transcriptase, partial [Rhodosporidium toruloides NP11]
c83466.graph_c0	834	306.0315678	0	0	0	-9.855611961	down	--	Molecular Function: organic cyclic compound binding (GO:0097159);; Molecular Function: heterocyclic compound binding (GO:1901363);;	--	General function prediction only	Reverse transcriptase (RNA-dependent DNA polymerase);; Endonuclease-reverse transcriptase;; Endonuclease/Exonuclease/phosphatase family	--	putative RNA-directed DNA polymerase (Reverse transcriptase) [Malus domestica]
c83443.graph_c1	639	14.26991801	0	0	0	-9.471855627	down	--	--	--	General function prediction only	Reverse transcriptase (RNA-dependent DNA polymerase);; Endonuclease-reverse transcriptase;; Endonuclease/Exonuclease/phosphatase family	--	hypothetical protein FOXB_16927 [Fusarium oxysporum Fo5176]
c81788.graph_c0	1173	52.061637	1	0.050518402	0	-9.163522585	down	Carbohydrate transport and metabolism	Molecular Function: hydrolase activity, hydrolyzing O-glycosyl compounds (GO:0004553);; Biological Process: metabolic process (GO:0008152);;	K01188|0|vvi:100260409|beta-glucosidase 12-like; K01188 beta-glucosidase [EC:3.2.1.21] (A)	Carbohydrate transport and metabolism	Glycosyl hydrolase family 1	Beta-glucosidase 12 (Precursor) OS=Oryza sativa subsp. japonica (Rice) PE=2 SV=2	unnamed protein product [Coffea canephora]
c83485.graph_c0	508	9.275318356	0	0	0	-9.141392023	down	Replication, recombination and repair	Molecular Function: nucleic acid binding (GO:0003676);; Biological Process: DNA metabolic process (GO:0006259);;	--	General function prediction only	Integrase core domain;; Reverse transcriptase (RNA-dependent DNA polymerase);; Retroviral aspartyl protease	RNA-directed DNA polymerase homolog OS=Oenothera berteroana (Bertero&apos;s evening primrose) PE=4 SV=1	hypothetical protein LRAMOSA11498 [Absidia idahoensis var. thermophila]
c83469.graph_c0	466	13.01009129	0	0	0	-9.017123715	down	--	--	--	General function prediction only	Reverse transcriptase (RNA-dependent DNA polymerase);; Domain of unknown function (DUF1891)	--	hypothetical protein BN946_scf184943.g92 [Trametes cinnabarina]
c83499.graph_c0	400	9.365598088	0	0	0	-8.797253133	down	--	--	--	--	Recombination endonuclease VII;; Integrase core domain;; Chromo (CHRromatin Organisation MOdifier) domain	DNA polymerase OS=Zea mays (Maize) PE=3 SV=1	hypothetical protein GUITHDRAFT_175435 [Guillardia theta CCMP2712]
c83474.graph_c0	389	12.75280903	0	0	0	-8.757114987	down	--	--	--	General function prediction only	Reverse transcriptase (RNA-dependent DNA polymerase);; Endonuclease/Exonuclease/phosphatase family;; Endonuclease-reverse transcriptase	--	reverse transcriptase [Ascobolus immersus]
c19593.graph_c0	386	23.69053419	0	0	0	-8.745971595	down	--	--	--	Chromatin structure and dynamics	linker histone H1 and H5 family	Histone H1A (Fragment) OS=Olisthodiscus luteus (Marine phytoflagellate) PE=1 SV=1	hypothetical protein AALP_AAs67754U000100, partial [Arabis alpina]
c83444.graph_c0	380	5.332907972	0	0	0	-8.723423222	down	--	--	--	--	Parvovirus coat protein VP1;; Poxvirus A32 protein	--	hypothetical protein RirG_098950 [Rhizophagus irregularis DAOM 197198w]
c62474.graph_c0	365	17.94495879	0	0	0	-8.665460529	down	Carbohydrate transport and metabolism	Molecular Function: hydrolase activity, hydrolyzing O-glycosyl compounds (GO:0004553);; Biological Process: metabolic process (GO:0008152);;	K01188|0|vvi:100254458|beta-glucosidase 12-like; K01188 beta-glucosidase [EC:3.2.1.21] (A)	Carbohydrate transport and metabolism	Glycosyl hydrolase family 1	Furcatin hydrolase {ECO:0000303|PubMed:14976214, ECO:0000312|EMBL:BAD14925.1} (Precursor) OS=Viburnum furcatum (Scarlet leaved viburnum) PE=1 SV=1	unnamed protein product [Coffea canephora]
c83873.graph_c0	356	37.49040498	0	0	0	-8.62953113	down	--	--	--	--	Hydrophobic seed protein;; Protease inhibitor/seed storage/LTP family;; Probable lipid transfer	pEARLI1-like lipid transfer protein 3 (Precursor) GN=At4g12500 OS=Arabidopsis thaliana (Mouse-ear cress) PE=2 SV=1	14 kDa proline-rich protein DC2.15 [Medicago truncatula]
c74501.graph_c0	336	15.57818088	0	0	0	-8.546331934	down	Chromatin structure and dynamics	Cellular Component: nucleosome (GO:0000786);; Molecular Function: DNA binding (GO:0003677);; Cellular Component: nucleus (GO:0005634);; Biological Process: nucleosome assembly (GO:0006334);; Molecular Function: protein heterodimerization activity (GO:0046982);;	K11253|6.34813e-85|obr:102704769|histone H3-like; K11253 histone H3 (A)	Chromatin structure and dynamics	Core histone H2A/H2B/H3/H4;; Core histone H2A/H2B/H3/H4;; Histone-like transcription factor (CBF/NF-Y) and archaeal histone;; Core histone H2A/H2B/H3/H4;; TATA box binding protein associated factor (TAF);; Histone-like transcription factor (CBF/NF-Y) and archaeal histone	Histone H3.2 OS=Encephalartos altensteinii (Altenstein&apos;s bread tree) PE=1 SV=2	putative histone H3 [Emiliania huxleyi CCMP1516]
c83496.graph_c0	309	7.766791765	0	0	0	-8.425814692	down	--	Molecular Function: binding (GO:0005488);;	--	--	Reverse transcriptase (RNA-dependent DNA polymerase)	--	hypothetical protein RO3G_10719 [Rhizopus delemar RA 99-880]
c82823.graph_c0	285	6.785441746	0	0	0	-8.309523009	down	Replication, recombination and repair	--	--	General function prediction only	Endonuclease-reverse transcriptase;; Endonuclease/Exonuclease/phosphatase family;; Reverse transcriptase (RNA-dependent DNA polymerase);; Zinc finger C-x8-C-x5-C-x3-H type (and similar)	--	pol-like protein [Neurospora crassa]
c83427.graph_c0	252	7.696998243	0	0	0	-8.132580188	down	--	--	--	--	Phage integrase family	--	hypothetical protein RMATCC62417_11533 [Rhizopus microsporus]
c71430.graph_c0	500	42.05012587	1	0.095725379	0	-7.934809495	down	--	--	--	--	Pollen proteins Ole e I like	Pistil-specific extensin-like protein (Precursor) OS=Nicotiana tabacum (Common tobacco) PE=2 SV=1	PREDICTED: pistil-specific extensin-like protein [Sesamum indicum]
c69113.graph_c0	204	29.31684029	0	0	0	-7.828934681	down	--	--	--	--	Gibberellin regulated protein	Gibberellin-regulated protein 10 (Precursor) GN=GASA10 OS=Arabidopsis thaliana (Mouse-ear cress) PE=2 SV=1	PREDICTED: snakin-1-like [Citrus sinensis]
c82749.graph_c0	184	10.90307702	0	0	0	-7.680760802	down	--	--	--	--	Root cap	--	PREDICTED: uncharacterized protein LOC104101110 [Nicotiana tomentosiformis]
c73901.graph_c0	178	9.911213229	0	0	0	-7.633169267	down	Amino acid transport and metabolism	Cellular Component: cytoplasm (GO:0005737);; Biological Process: L-phenylalanine catabolic process (GO:0006559);; Biological Process: cinnamic acid biosynthetic process (GO:0009800);; Molecular Function: phenylalanine ammonia-lyase activity (GO:0045548);;	K10775|0|vvi:100241377|phenylalanine ammonia-lyase; K10775 phenylalanine ammonia-lyase [EC:4.3.1.24] (A)	Secondary metabolites biosynthesis, transport and catabolism	Aromatic amino acid lyase	Phenylalanine ammonia-lyase 1 GN=PAL1 OS=Petroselinum crispum (Parsley) PE=1 SV=1	phenylalanine ammonia-lyase [Rudbeckia hirta]
