# Supplementary material for: Transcriptional Responses and Gentiopicroside Biosynthesis in Methyl Jasmonate-Treated Gentiana macrophylla Seedlings
Source: PLoS One. 2016 Nov 16;11(11):e0166493. doi: 10.1371/journal.pone.0166493 (PMC5112864; doi:10.1371/journal.pone.0166493)
Supplement: S7 Table — (XLSX) [file pone.0166493.s007.xlsx]

## Sheet: Sheet1
#ID	C_count	C_FPKM	M5_count	M5_FPKM	FDR	log2FC	Fold change	TF family	TF Name
up-regulated DEGs of putative transcription factors
c29973.graph_c0	0	0	166	7.67143	0	7.72853	212.089	ERF	Ethylene-responsive transcription factor RAP2-12 GN=T18A20.14 OS=Arabidopsis thaliana (Mouse-ear cress) PE=1 SV=1
c84341.graph_c0	0	0	128	7.36107	0	7.35551	163.768	NAC	NAC transcription factor 25 GN=At1g61110 OS=Arabidopsis thaliana (Mouse-ear cress) PE=2 SV=1
c79856.graph_c0	0	0	97	10.2726	4.44e-16	6.95823	124.347	ERF	Ethylene-responsive transcription factor ERF060 GN=ERF060 OS=Arabidopsis thaliana (Mouse-ear cress) PE=2 SV=1
c66931.graph_c0	0	0	95	8.45845	5.55e-16	6.92842	121.804	HD-ZIP	Homeobox-leucine zipper protein ATHB-52 GN=ATHB-52 OS=Arabidopsis thaliana (Mouse-ear cress) PE=2 SV=1
c67982.graph_c0	0	0	82	4.62518	1.61e-14	6.71799	105.273	ERF	Ethylene-responsive transcription factor RAP2-12 GN=T18A20.14 OS=Arabidopsis thaliana (Mouse-ear cress) PE=1 SV=1
c71307.graph_c0	0	0	74	5.27765	1.48e-13	6.57137	95.1001	ERF	Ethylene-responsive transcription factor ERF109 GN=ERF109 OS=Arabidopsis thaliana (Mouse-ear cress) PE=1 SV=1
c55384.graph_c0	0	0	65	4.83398	2.15e-12	6.38639	83.6555	ERF	Ethylene-responsive transcription factor 4 GN=ERF4 OS=Nicotiana tabacum (Common tobacco) PE=1 SV=1
c32773.graph_c0	0	0	65	5.83742	2.15e-12	6.38639	83.6555	HD-ZIP	Homeobox-leucine zipper protein HAT5 GN=F4P13.2 OS=Arabidopsis thaliana (Mouse-ear cress) PE=1 SV=1
c31452.graph_c0	0	0	64	4.46726	2.94e-12	6.36429	82.3838	TCP	Transcription factor TCP8 GN=TCP8 OS=Arabidopsis thaliana (Mouse-ear cress) PE=1 SV=1
c71628.graph_c0	0	0	57	4.9364	2.8e-11	6.19933	73.4825	ERF	Ethylene-responsive transcription factor 4 GN=ERF4 OS=Nicotiana sylvestris (Wood tobacco) PE=2 SV=1
c75909.graph_c0	0	0	57	2.83099	2.8e-11	6.19933	73.4825	WRKY	Probable WRKY transcription factor 33 GN=WRKY33 OS=Arabidopsis thaliana (Mouse-ear cress) PE=1 SV=2
c65224.graph_c0	0	0	56	5.43584	3.91e-11	6.17414	72.2109	ERF	Ethylene-responsive transcription factor 13 GN=T13E15.15 OS=Arabidopsis thaliana (Mouse-ear cress) PE=2 SV=2
c84957.graph_c0	0	0	56	3.45599	3.91e-11	6.17414	72.2109	HD-ZIP	Homeobox-leucine zipper protein HAT3 GN=HAT3 OS=Arabidopsis thaliana (Mouse-ear cress) PE=2 SV=2
c75416.graph_c0	0	0	54	3.58932	7.72e-11	6.12242	69.6676	WRKY	Probable WRKY transcription factor 30 GN=WRKY30 OS=Arabidopsis thaliana (Mouse-ear cress) PE=2 SV=1
c42294.graph_c0	0	0	45	10.833	1.95e-09	5.86352	58.223	MYB	Transcription factor MYB108 GN=F5E6.18 OS=Arabidopsis thaliana (Mouse-ear cress) PE=1 SV=1
c78506.graph_c0	0	0	45	5.40962	1.95e-09	5.86352	58.223	ERF	Ethylene-responsive transcription factor 2 GN=ERF2 OS=Nicotiana sylvestris (Wood tobacco) PE=2 SV=1
c80217.graph_c0	0	0	44	3.62695	2.85e-09	5.83166	56.9514	RAV	AP2/ERF and B3 domain-containing transcription factor RAV1 GN=RAV1 OS=Arabidopsis thaliana (Mouse-ear cress) PE=1 SV=1
c19007.graph_c0	0	0	44	3.67284	2.85e-09	5.83166	56.9514	HD-ZIP	Homeobox-leucine zipper protein ATHB-7 GN=ATHB-7 OS=Arabidopsis thaliana (Mouse-ear cress) PE=2 SV=2
c60234.graph_c0	0	0	42	5.11353	6.16e-09	5.76575	54.4081	ERF	Ethylene-responsive transcription factor RAP2-4 OS=Arabidopsis thaliana (Mouse-ear cress) PE=1 SV=1
c57838.graph_c0	0	0	42	5.17645	6.16e-09	5.76575	54.4081	ERF	Ethylene-responsive transcription factor 5 GN=ERF5 OS=Nicotiana tabacum (Common tobacco) PE=2 SV=1
c52825.graph_c0	0	0	40	2.77387	1.35e-08	5.69669	51.8649	WRKY	Probable WRKY transcription factor 41 GN=WRKY41 OS=Arabidopsis thaliana (Mouse-ear cress) PE=2 SV=2
c74491.graph_c0	0	0	37	5.11115	4.57e-08	5.58647	48.05	MYB	transcription factor MYB44-like [Nicotiana tomentosiformis]
c80565.graph_c0	0	0	36	1.43294	6.91e-08	5.54777	46.7784	HD-ZIP	Homeobox-leucine zipper protein HAT5 GN=F4P13.2 OS=Arabidopsis thaliana (Mouse-ear cress) PE=1 SV=1
c56788.graph_c0	0	0	35	2.08095	1.05e-07	5.50801	45.5068	HD-ZIP	Homeobox-leucine zipper protein HOX6 GN=OJ1439_F07.36 OS=Oryza sativa subsp. japonica (Rice) PE=2 SV=1
c73077.graph_c0	0	0	33	1.68313	2.48e-07	5.42504	42.9635	WRKY	Probable WRKY transcription factor 53 GN=WRKY53 OS=Arabidopsis thaliana (Mouse-ear cress) PE=1 SV=1
c66302.graph_c0	0	0	33	2.20272	2.48e-07	5.42504	42.9635	MYB	Transcription factor MYB44 GN=K8K14.2 OS=Arabidopsis thaliana (Mouse-ear cress) PE=2 SV=1
c85653.graph_c0	0	0	33	2.28102	2.48e-07	5.42504	42.9635	HD-ZIP	Homeobox-leucine zipper protein ATHB-13 GN=ATHB-13 OS=Arabidopsis thaliana (Mouse-ear cress) PE=2 SV=2
c84776.graph_c0	0	0	32	3.46095	3.83e-07	5.3817	41.6919	HD-ZIP	Homeobox-leucine zipper protein HAT5 GN=F4P13.2 OS=Arabidopsis thaliana (Mouse-ear cress) PE=1 SV=1
c51335.graph_c0	0	0	31	5.79243	5.95e-07	5.33701	40.4203	ERF	Ethylene-responsive transcription factor RAP2-12 GN=T18A20.14 OS=Arabidopsis thaliana (Mouse-ear cress) PE=1 SV=1
c32504.graph_c0	0	0	30	3.38399	9.31e-07	5.29089	39.1487	ERF	Ethylene-responsive transcription factor ERF011 GN=ERF011 OS=Arabidopsis thaliana (Mouse-ear cress) PE=2 SV=1
c86735.graph_c0	0	0	29	1.05715	1.46e-06	5.24325	37.877	HD-ZIP	Homeobox-leucine zipper protein HAT14 GN=HAT14 OS=Arabidopsis thaliana (Mouse-ear cress) PE=2 SV=3
c72158.graph_c0	0	0	28	2.02639	2.32e-06	5.19399	36.6054	WRKY	Probable WRKY transcription factor 33 GN=WRKY33 OS=Arabidopsis thaliana (Mouse-ear cress) PE=1 SV=2
c85283.graph_c0	0	0	28	2.09146	2.32e-06	5.19399	36.6054	HD-ZIP	Homeobox-leucine zipper protein HAT14 GN=HAT14 OS=Arabidopsis thaliana (Mouse-ear cress) PE=2 SV=3
c19087.graph_c0	0	0	28	2.54951	2.32e-06	5.19399	36.6054	HD-ZIP	Homeobox-leucine zipper protein ATHB-13 GN=ATHB-13 OS=Arabidopsis thaliana (Mouse-ear cress) PE=2 SV=2
c82067.graph_c0	27	2.17628	874	80.185	0	5.16705	35.9284	HD-ZIP	Homeobox-leucine zipper protein HAT5 GN=F4P13.2 OS=Arabidopsis thaliana (Mouse-ear cress) PE=1 SV=1
c84294.graph_c0	0	0	27	11.0073	3.69e-06	5.14298	35.3338	MIKC	Agamous-like MADS-box protein AGL62 GN=AGL62 OS=Arabidopsis thaliana (Mouse-ear cress) PE=1 SV=1
c46318.graph_c0	0	0	26	3.09478	5.92e-06	5.0901	34.0622	bHLH	Transcription factor PRE5 GN=MLD15.1 OS=Arabidopsis thaliana (Mouse-ear cress) PE=1 SV=1
c68496.graph_c0	0	0	26	1.53138	5.92e-06	5.0901	34.0622	MYB	Transcription factor DIVARICATA GN=DIVARICATA OS=Antirrhinum majus (Garden snapdragon) PE=2 SV=1
c69175.graph_c0	0	0	25	2.42395	9.55e-06	5.03521	32.7906	ERF	Ethylene-responsive transcription factor RAP2-3 OS=Arabidopsis thaliana (Mouse-ear cress) PE=1 SV=2
c71309.graph_c0	0	0	25	1.31931	9.55e-06	5.03521	32.7906	bHLH	Transcription factor bHLH144 OS=Arabidopsis thaliana (Mouse-ear cress) PE=1 SV=1
c78840.graph_c3	9	0.610407	275	21.2295	0	4.99633	31.9187	MYB	Transcription factor MYB39 GN=dl4925c OS=Arabidopsis thaliana (Mouse-ear cress) PE=2 SV=1
c72938.graph_c0	1	0.129989	50	7.39784	5.88e-09	4.93601	30.6117	GATA	GATA transcription factor 8 GN=GATA8 OS=Arabidopsis thaliana (Mouse-ear cress) PE=2 SV=1
c63988.graph_c0	0	0	23	5.40108	2.54e-05	4.91874	30.2473	MYB	Transcription factor MYB21 GN=MGF10.23 OS=Arabidopsis thaliana (Mouse-ear cress) PE=1 SV=1
c67165.graph_c0	0	0	22	2.4272	4.18e-05	4.85677	28.9757	WRKY	Probable WRKY transcription factor 19 GN=WRKY19 OS=Arabidopsis thaliana (Mouse-ear cress) PE=2 SV=1
c70482.graph_c0	0	0	22	3.73246	4.18e-05	4.85677	28.9757	bHLH	Transcription factor ILR3 GN=K5F14.2 OS=Arabidopsis thaliana (Mouse-ear cress) PE=1 SV=1
c16487.graph_c0	0	0	21	1.71269	6.94e-05	4.79203	27.7041	MYB	Transcription factor MYB44 GN=K8K14.2 OS=Arabidopsis thaliana (Mouse-ear cress) PE=2 SV=1
c71067.graph_c0	0	0	21	2.96695	6.94e-05	4.79203	27.7041	MIKC	Agamous-like MADS-box protein AGL9 homolog GN=FBP2 OS=Petunia hybrida (Petunia) PE=1 SV=2
c64252.graph_c0	6	0.468954	165	14.6789	4.44e-16	4.78286	27.5287	MYB	Transcription factor MYB108 GN=F5E6.18 OS=Arabidopsis thaliana (Mouse-ear cress) PE=1 SV=1
c53598.graph_c1	0	0	20	1.09196	0.000116042	4.72424	26.4324	bHLH	Transcription factor UNE12 GN=T10P11.13 OS=Arabidopsis thaliana (Mouse-ear cress) PE=2 SV=2
c63997.graph_c0	0	0	20	2.06859	0.000116042	4.72424	26.4324	NF-YB	Nuclear transcription factor Y subunit C-1 GN=T8P19.100 OS=Arabidopsis thaliana (Mouse-ear cress) PE=1 SV=1
c86308.graph_c0	0	0	20	0.950671	0.000116042	4.72424	26.4324	MYB	Transcription factor AS1 GN=F13M22.13 OS=Arabidopsis thaliana (Mouse-ear cress) PE=1 SV=1
c67714.graph_c0	0	0	20	1.72175	0.000116042	4.72424	26.4324	WRKY	Probable WRKY transcription factor 7 GN=WRKY7 OS=Arabidopsis thaliana (Mouse-ear cress) PE=2 SV=1
c85430.graph_c0	0	0	19	1.66595	0.000195593	4.65311	25.1608	bHLH	Transcription factor ILR3 GN=K5F14.2 OS=Arabidopsis thaliana (Mouse-ear cress) PE=1 SV=1
c17913.graph_c0	0	0	19	1.06185	0.000195593	4.65311	25.1608	bHLH	Transcription factor bHLH78 GN=K15N18.2 OS=Arabidopsis thaliana (Mouse-ear cress) PE=2 SV=1
c30039.graph_c0	0	0	19	2.85968	0.000195593	4.65311	25.1608	NAC	NAC transcription factor NAM-B1 GN=NAM-B1 OS=Triticum dicoccoides (Wild emmer) PE=3 SV=1
c69516.graph_c0	0	0	19	3.05659	0.000195593	4.65311	25.1608	WRKY	Probable WRKY transcription factor 33 GN=WRKY33 OS=Arabidopsis thaliana (Mouse-ear cress) PE=1 SV=2
c74413.graph_c0	0	0	19	2.11407	0.000195593	4.65311	25.1608	MIKC	MADS-box protein CMB1 GN=CMB1 OS=Dianthus caryophyllus (Carnation) PE=2 SV=1
c61084.graph_c0	0	0	18	1.28483	0.000332343	4.57829	23.8892	ERF	Ethylene-responsive transcription factor ERF118 GN=ERF118 OS=Arabidopsis thaliana (Mouse-ear cress) PE=2 SV=1
c58046.graph_c0	0	0	18	2.68748	0.000332343	4.57829	23.8892	ERF	Ethylene-responsive transcription factor 5 GN=ERF5 OS=Nicotiana tabacum (Common tobacco) PE=2 SV=1
c17290.graph_c0	0	0	18	1.05003	0.000332343	4.57829	23.8892	MIKC	MADS-box protein SVP GN=SVP OS=Arabidopsis thaliana (Mouse-ear cress) PE=1 SV=1
c90315.graph_c0	0	0	17	0.791733	0.000569391	4.49937	22.6176	bHLH	Transcription factor LHW GN=F12K2 OS=Arabidopsis thaliana (Mouse-ear cress) PE=1 SV=1
c85717.graph_c0	0	0	17	2.24973	0.000569391	4.49937	22.6176	WRKY	Probable WRKY transcription factor 7 GN=WRKY7 OS=Arabidopsis thaliana (Mouse-ear cress) PE=2 SV=1
c17659.graph_c0	0	0	17	1.68863	0.000569391	4.49937	22.6176	MIKC	MADS-box protein AGL24 GN=AGL24 OS=Arabidopsis thaliana (Mouse-ear cress) PE=1 SV=1
c19433.graph_c0	0	0	16	2.70622	0.000983807	4.41589	21.346	HSF	Heat stress transcription factor B-1 GN=C7A10.370 OS=Arabidopsis thaliana (Mouse-ear cress) PE=2 SV=2
c87671.graph_c0	0	0	16	0.992457	0.000983807	4.41589	21.346	HSF	Heat stress transcription factor B-2b GN=T5C23.90 OS=Arabidopsis thaliana (Mouse-ear cress) PE=2 SV=1
c45356.graph_c0	0	0	16	1.36226	0.000983807	4.41589	21.346	NAC	NAC transcription factor 29 GN=At1g69490 OS=Arabidopsis thaliana (Mouse-ear cress) PE=2 SV=1
c88148.graph_c0	0	0	16	0.691503	0.000983807	4.41589	21.346	bZIP	Transcription factor RF2b GN=RF2b OS=Oryza sativa subsp. japonica (Rice) PE=1 SV=1
c86593.graph_c0	0	0	16	1.20996	0.000983807	4.41589	21.346	TALE	BEL1-like homeodomain protein 10 OS=Arabidopsis thaliana (Mouse-ear cress) PE=1 SV=1
c69688.graph_c0	0	0	16	0.471688	0.000983807	4.41589	21.346	TALE	BEL1-like homeodomain protein 1 GN=F11F19.15 OS=Arabidopsis thaliana (Mouse-ear cress) PE=1 SV=1
c58741.graph_c0	0	0	15	1.12635	0.00171455	4.32728	20.0743	GATA	GATA transcription factor 1 GN=GATA1 OS=Arabidopsis thaliana (Mouse-ear cress) PE=2 SV=2
c16745.graph_c0	0	0	15	0.978123	0.00171455	4.32728	20.0743	MYB	Transcription factor DIVARICATA GN=DIVARICATA OS=Antirrhinum majus (Garden snapdragon) PE=2 SV=1
c17717.graph_c0	0	0	15	1.87171	0.00171455	4.32728	20.0743	bHLH	Transcription factor bHLH62 GN=F21O3.5 OS=Arabidopsis thaliana (Mouse-ear cress) PE=2 SV=1
c88090.graph_c0	0	0	15	0.744563	0.00171455	4.32728	20.0743	bHLH	Transcription factor bHLH144 OS=Arabidopsis thaliana (Mouse-ear cress) PE=1 SV=1
c64780.graph_c0	0	0	15	1.14347	0.00171455	4.32728	20.0743	TALE	BEL1-like homeodomain protein 1 GN=F11F19.15 OS=Arabidopsis thaliana (Mouse-ear cress) PE=1 SV=1
c58305.graph_c0	0	0	15	3.02811	0.00171455	4.32728	20.0743	TALE	BEL1-like homeodomain protein 1 GN=F11F19.15 OS=Arabidopsis thaliana (Mouse-ear cress) PE=1 SV=1
c20935.graph_c0	0	0	15	0.68732	0.00171455	4.32728	20.0743	TALE	BEL1-like homeodomain protein 1 GN=F11F19.15 OS=Arabidopsis thaliana (Mouse-ear cress) PE=1 SV=1
c69458.graph_c0	0	0	14	1.06911	0.00301406	4.23287	18.8027	GATA	GATA transcription factor 8 GN=GATA8 OS=Arabidopsis thaliana (Mouse-ear cress) PE=2 SV=1
c75254.graph_c0	0	0	14	1.06878	0.00301406	4.23287	18.8027	WRKY	WRKY transcription factor 6 GN=WRKY6 OS=Arabidopsis thaliana (Mouse-ear cress) PE=1 SV=1
c52623.graph_c0	0	0	14	1.30116	0.00301406	4.23287	18.8027	MYB_related	Transcription factor GTE8 GN=GTE8 OS=Arabidopsis thaliana (Mouse-ear cress) PE=2 SV=2
c35673.graph_c0	0	0	14	4.92959	0.00301406	4.23287	18.8027	GATA	GATA transcription factor 10 GN=GATA10 OS=Arabidopsis thaliana (Mouse-ear cress) PE=2 SV=1
c58453.graph_c0	0	0	14	1.59152	0.00301406	4.23287	18.8027	HSF	Heat shock factor protein HSF24 GN=HSF24 OS=Solanum peruvianum (Peruvian tomato) PE=2 SV=1
c65495.graph_c0	128	7.58769	2032	137.105	0	4.17564	18.0715	HSF	Heat shock factor protein HSF24 GN=HSF24 OS=Solanum peruvianum (Peruvian tomato) PE=2 SV=1
c86369.graph_c0	0	0	13	1.31741	0.00534385	4.13184	17.5311	WRKY	Probable WRKY transcription factor 50 GN=WRKY50 OS=Arabidopsis thaliana (Mouse-ear cress) PE=2 SV=1
c89214.graph_c0	0	0	13	0.877238	0.00534385	4.13184	17.5311	GATA	GATA transcription factor 5 GN=GATA5 OS=Arabidopsis thaliana (Mouse-ear cress) PE=2 SV=1
c85627.graph_c0	0	0	13	1.62692	0.00534385	4.13184	17.5311	HSF	Heat stress transcription factor A-4b OS=Oryza sativa subsp. japonica (Rice) PE=2 SV=1
c74031.graph_c0	0	0	13	1.4445	0.00534385	4.13184	17.5311	WRKY	Probable WRKY transcription factor 7 GN=WRKY7 OS=Arabidopsis thaliana (Mouse-ear cress) PE=2 SV=1
c86017.graph_c0	0	0	13	1.4445	0.00534385	4.13184	17.5311	HD-ZIP	Homeobox-leucine zipper protein HAT22 GN=HAT22 OS=Arabidopsis thaliana (Mouse-ear cress) PE=1 SV=1
c86111.graph_c0	0	0	13	1.56487	0.00534385	4.13184	17.5311	HSF	Heat shock factor protein HSF24 GN=HSF24 OS=Solanum peruvianum (Peruvian tomato) PE=2 SV=1
c54388.graph_c0	2	0.265508	43	6.4975	5.93e-07	4.1123	17.2952	ERF	Ethylene-responsive transcription factor ERF034 OS=Arabidopsis thaliana (Mouse-ear cress) PE=2 SV=2
c59463.graph_c0	0	0	12	0.804029	0.00955053	4.02321	16.2595	HSF	Heat stress transcription factor B-2a GN=MTG10.4 OS=Arabidopsis thaliana (Mouse-ear cress) PE=2 SV=1
c45732.graph_c0	0	0	12	1.69273	0.00955053	4.02321	16.2595	ERF	Ethylene-responsive transcription factor ERF018 GN=ERF018 OS=Arabidopsis thaliana (Mouse-ear cress) PE=2 SV=1
c86540.graph_c0	0	0	12	0.773035	0.00955053	4.02321	16.2595	HSF	Heat stress transcription factor A-3 GN=F17C15.140 OS=Arabidopsis thaliana (Mouse-ear cress) PE=2 SV=2
c88174.graph_c0	0	0	12	0.790971	0.00955053	4.02321	16.2595	MYB_related	Transcription factor GTE7 GN=GTE7 OS=Arabidopsis thaliana (Mouse-ear cress) PE=2 SV=1
c87511.graph_c0	0	0	12	1.09148	0.00955053	4.02321	16.2595	DBB	B-box zinc finger
c87350.graph_c0	0	0	12	0.85512	0.00955053	4.02321	16.2595	DBB	B-box zinc finger
c65779.graph_c0	0	0	12	1.95914	0.00955053	4.02321	16.2595	CO-like	Zinc finger protein CONSTANS-LIKE 1 GN=COL1 OS=Arabidopsis thaliana (Mouse-ear cress) PE=1 SV=1
c73270.graph_c0	0	0	12	0.784901	0.00955053	4.02321	16.2595	CO-like	Zinc finger protein CONSTANS-LIKE 16 GN=COL16 OS=Arabidopsis thaliana (Mouse-ear cress) PE=2 SV=2
c74172.graph_c0	6	0.425838	93	7.51287	2.97e-10	3.96099	15.5731	GATA	GATA transcription factor 12 GN=GATA12 OS=Arabidopsis thaliana (Mouse-ear cress) PE=2 SV=1
c41230.graph_c0	31	3.94078	351	50.7876	1.55e-14	3.65954	12.6366	bHLH	Transcription factor bHLH148 GN=F5E6.8 OS=Arabidopsis thaliana (Mouse-ear cress) PE=1 SV=1
c71115.graph_c0	5	0.572441	62	8.07945	1.67e-07	3.6079	12.1923	CO-like	Zinc finger protein CONSTANS-LIKE 5 GN=COL5 OS=Arabidopsis thaliana (Mouse-ear cress) PE=2 SV=2
c23391.graph_c0	1	0.0917597	18	1.87998	0.00317979	3.50126	11.3236	TCP	Transcription factor TEOSINTE BRANCHED 1 GN=TB1 OS=Zea mays (Maize) PE=2 SV=2
c69178.graph_c0	56	3.40964	489	33.889	3.6e-13	3.30214	9.86379	bHLH	Transcription factor bHLH79 GN=MRG21.2 OS=Arabidopsis thaliana (Mouse-ear cress) PE=2 SV=1
c70398.graph_c0	20	1.06511	176	10.6686	2.33e-10	3.27687	9.69252	MYB	Transcription factor MYB108 GN=F5E6.18 OS=Arabidopsis thaliana (Mouse-ear cress) PE=1 SV=1
c77874.graph_c0	13	0.518691	116	5.26809	6.69e-09	3.26712	9.62719	C3H	Zinc finger CCCH domain-containing protein 44 GN=At3g51120 OS=Arabidopsis thaliana (Mouse-ear cress) PE=2 SV=3
c19555.graph_c0	13	2.95828	114	29.5278	9.52e-09	3.24219	9.46233	bHLH	Transcription factor bHLH147 GN=K14A17.17 OS=Arabidopsis thaliana (Mouse-ear cress) PE=1 SV=1
c74042.graph_c0	6	0.508784	56	5.40506	3.16e-06	3.23716	9.42933	ERF	ethylene-responsive transcription factor ABR1-like isoform X1 [Nicotiana sylvestris]
c81421.graph_c1	3	0.379433	29	4.17486	0.000559796	3.1292	8.74949	WRKY	WRKY transcription factor 44 GN=F3G5.5 OS=Arabidopsis thaliana (Mouse-ear cress) PE=1 SV=2
c80749.graph_c0	124	8.83894	871	70.6686	6.56e-12	2.99971	7.99838	ERF	Ethylene-responsive transcription factor ERF114 GN=ERF114 OS=Arabidopsis thaliana (Mouse-ear cress) PE=2 SV=1
c80002.graph_c0	112	8.66786	756	66.5956	2.25e-11	2.94135	7.68127	MYB_related	Myb-related protein Myb4 GN=OSJNBa0073E02.6 OS=Oryza sativa subsp. japonica (Rice) PE=2 SV=2
c75980.graph_c0	66	7.14708	400	49.3031	1.39e-09	2.77925	6.86496	GATA	GATA transcription factor 9 GN=GATA9 OS=Arabidopsis thaliana (Mouse-ear cress) PE=2 SV=1
c35736.graph_c0	35	7.08235	206	47.4467	3.92e-08	2.72256	6.60043	MYB_related	Myb-related protein Myb4 GN=OSJNBa0073E02.6 OS=Oryza sativa subsp. japonica (Rice) PE=2 SV=2
c66039.graph_c0	195	13.4944	1086	85.5418	9.82e-10	2.66839	6.3572	NAC	NAC domain
c29190.graph_c0	7	1.24195	42	8.48171	0.000530125	2.63354	6.20545	ERF	Ethylene-responsive transcription factor 1B GN=K14B15.15 OS=Arabidopsis thaliana (Mouse-ear cress) PE=1 SV=2
c67475.graph_c0	122	12.2357	617	70.4344	1.79e-08	2.52613	5.76024	WRKY	Probable WRKY transcription factor 40 GN=WRKY40 OS=Arabidopsis thaliana (Mouse-ear cress) PE=1 SV=1
c79868.graph_c0	10	1.0372	54	6.37509	0.000247115	2.52586	5.75915	WRKY	Probable WRKY transcription factor 31 GN=WRKY31 OS=Arabidopsis thaliana (Mouse-ear cress) PE=2 SV=1
c72678.graph_c0	33	1.72817	169	10.0737	8.5e-07	2.52083	5.73914	bHLH	Transcription factor bHLH19 GN=T30L20.2 OS=Arabidopsis thaliana (Mouse-ear cress) PE=2 SV=1
c19527.graph_c0	31	6.37633	153	35.8204	2.28e-06	2.46577	5.52421	WRKY	Probable WRKY transcription factor 40 GN=WRKY40 OS=Arabidopsis thaliana (Mouse-ear cress) PE=1 SV=1
c78982.graph_c0	13	0.712514	59	3.68071	0.000631689	2.30113	4.92844	bHLH	Transcription factor bHLH19 GN=T30L20.2 OS=Arabidopsis thaliana (Mouse-ear cress) PE=2 SV=1
c74909.graph_c0	34	2.29352	133	10.2119	9.16e-05	2.1351	4.39269	MYB	Transcription factor DIVARICATA GN=DIVARICATA OS=Antirrhinum majus (Garden snapdragon) PE=2 SV=1
c77634.graph_c0	88	3.79386	334	16.3898	1.24e-05	2.10949	4.31538	bHLH	Transcription factor bHLH14 OS=Arabidopsis thaliana (Mouse-ear cress) PE=2 SV=1
c45558.graph_c0	15	2.7062	52	10.6783	0.00952222	1.92755	3.8041	MYB_related	Myb-like DNA-binding domain; Response regulator receiver domain
c71142.graph_c0	34	1.83284	114	6.99489	0.000992147	1.91412	3.76885	HSF	Heat stress transcription factor A-3 OS=Oryza sativa subsp. japonica (Rice) PE=2 SV=1
c47202.graph_c0	26	2.12068	81	7.51997	0.00582144	1.80071	3.48392	ARR-B	Two-component response regulator-like PRR37 GN=PRR37 OS=Oryza sativa subsp. indica (Rice) PE=2 SV=2
c69027.graph_c0	25	3.53175	77	12.3814	0.00749262	1.78302	3.44146	HSF	Heat stress transcription factor A-3 GN=F17C15.140 OS=Arabidopsis thaliana (Mouse-ear cress) PE=2 SV=2
c83639.graph_c0	458	59.9511	1374	204.714	0.000331251	1.77947	3.43301	ERF	Ethylene-responsive transcription factor 2 GN=ERF2 OS=Nicotiana tabacum (Common tobacco) PE=2 SV=1
c69159.graph_c0	58	6.09085	175	20.9179	0.00132671	1.77398	3.41995	ERF	Ethylene-responsive transcription factor ERF113 GN=ERF113 OS=Arabidopsis thaliana (Mouse-ear cress) PE=2 SV=1
c78484.graph_c0	1414	42.5644	4145	142.021	0.00071855	1.74746	3.35768	bHLH	Transcription factor MYC2 GN=At1g32640 OS=Arabidopsis thaliana (Mouse-ear cress) PE=1 SV=2
c57544.graph_c0	288	37.6985	824	122.769	0.000755204	1.70996	3.27153	ERF	Ethylene-responsive transcription factor 1 GN=ERF1 OS=Nicotiana tabacum (Common tobacco) PE=2 SV=1
c74611.graph_c0	143	5.59766	383	17.0647	0.00279714	1.61175	3.05621	WRKY	Probable WRKY transcription factor 4 GN=WRKY4 OS=Arabidopsis thaliana (Mouse-ear cress) PE=1 SV=2
c70645.graph_c0	264	9.20596	667	26.4741	0.00565807	1.53045	2.88876	bHLH	Transcription factor bHLH13 GN=F6F3.7 OS=Arabidopsis thaliana (Mouse-ear cress) PE=2 SV=1
c69424.graph_c0	910	41.9579	2287	120.024	0.0079776	1.52511	2.87808	ERF	Ethylene-responsive transcription factor ERF008 GN=ERF008 OS=Arabidopsis thaliana (Mouse-ear cress) PE=2 SV=1
Down-regulated DEGs of putative transcription factors
c73852.graph_c0	54	3.68918	0	0	5.46e-09	-5.92891	60.923	bHLH	Transcription factor bHLH113 GN=MLD14.24 OS=Arabidopsis thaliana (Mouse-ear cress) PE=2 SV=1
c86437.graph_c0	31	4.05074	0	0	1.09e-05	-5.14569	35.4002	GATA	GATA transcription factor 15 GN=GATA15 OS=Arabidopsis thaliana (Mouse-ear cress) PE=2 SV=2
c69037.graph_c0	22	1.15357	0	0	0.00039192	-4.6675	25.4131	GATA	GATA transcription factor 12 GN=GATA12 OS=Arabidopsis thaliana (Mouse-ear cress) PE=2 SV=1
c81352.graph_c1	22	3.06743	0	0	0.00039192	-4.6675	25.4131	bHLH	Transcription factor bHLH63 GN=T4L20.110 OS=Arabidopsis thaliana (Mouse-ear cress) PE=1 SV=1
c50104.graph_c0	20	2.31096	0	0	0.00092397	-4.53566	23.1937	bHLH	Transcription factor bHLH25 GN=T28I19.130 OS=Arabidopsis thaliana (Mouse-ear cress) PE=2 SV=2
c74603.graph_c0	34	3.61102	1	0.120887	4.72e-05	-4.09163	17.0492	ERF	Ethylene-responsive transcription factor CRF4 GN=T13J8.60 OS=Arabidopsis thaliana (Mouse-ear cress) PE=1 SV=2
c61202.graph_c0	33	4.44392	1	0.153279	6.66e-05	-4.04969	16.5607	WRKY	Probable WRKY transcription factor 54 GN=WRKY54 OS=Arabidopsis thaliana (Mouse-ear cress) PE=2 SV=2
c60015.graph_c0	84	5.50275	4	0.298257	1.89e-08	-3.95225	15.4791	bHLH	Transcription factor bHLH25 GN=T28I19.130 OS=Arabidopsis thaliana (Mouse-ear cress) PE=2 SV=2
c45148.graph_c0	114	7.43549	7	0.519676	4.59e-09	-3.68677	12.8774	ARR-B	Two-component response regulator-like PRR73 GN=PRR73 OS=Oryza sativa subsp. indica (Rice) PE=2 SV=2
c79638.graph_c2	93	20.8214	6	1.529	5.22e-08	-3.59391	12.0746	bHLH	Transcription factor PRE5 GN=MLD15.1 OS=Arabidopsis thaliana (Mouse-ear cress) PE=1 SV=1
c74490.graph_c0	35	5.85682	2	0.380938	0.000214768	-3.49104	11.2436	bHLH	Transcription factor bHLH25 GN=T28I19.130 OS=Arabidopsis thaliana (Mouse-ear cress) PE=2 SV=2
c45310.graph_c0	157	13.0472	12	1.13509	1.96e-09	-3.42982	10.7765	AP2-EREBP	AP2-like ethylene-responsive transcription factor AIL5 GN=AIL5 OS=Arabidopsis thaliana (Mouse-ear cress) PE=2 SV=2
c65924.graph_c0	41	2.93151	3	0.244151	0.000156011	-3.27157	9.65698	ERF	Ethylene-responsive transcription factor TINY GN=F18A17.60 OS=Arabidopsis thaliana (Mouse-ear cress) PE=2 SV=1
c44029.graph_c1	150	18.4724	15	2.10259	5.95e-08	-3.06033	8.34163	AP2-EREBP	AP2-like ethylene-responsive transcription factor At1g16060 GN=At1g16060 OS=Arabidopsis thaliana (Mouse-ear cress) PE=2 SV=1
c27276.graph_c0	315	19.3806	41	2.87125	4.09e-08	-2.72185	6.59717	ARR-B	Two-component response regulator ARR2 OS=Arabidopsis thaliana (Mouse-ear cress) PE=1 SV=1
c72487.graph_c0	57	5.09908	7	0.712763	0.000257799	-2.69804	6.48922	ERF	Ethylene-responsive transcription factor 5 GN=ERF5 OS=Nicotiana tabacum (Common tobacco) PE=2 SV=1
c67526.graph_c0	42	3.48261	5	0.471906	0.00133953	-2.69376	6.46997	ARR-B	Two-component response regulator-like APRR7 GN=APRR7 OS=Arabidopsis thaliana (Mouse-ear cress) PE=1 SV=1
c72645.graph_c0	34	3.1138	4	0.416967	0.00419395	-2.66974	6.36316	MYB	Transcription factor DIVARICATA GN=DIVARICATA OS=Antirrhinum majus (Garden snapdragon) PE=2 SV=1
c62348.graph_c0	137	6.9831	21	1.21836	1.46e-05	-2.46562	5.52362	ERF	Ethylene-responsive transcription factor WIN1 GN=F9L1.31 OS=Arabidopsis thaliana (Mouse-ear cress) PE=2 SV=1
c71678.graph_c0	71	2.89401	11	0.510346	0.000414656	-2.41237	5.32349	bHLH	Transcription factor SCREAM2 GN=F13K23.12 OS=Arabidopsis thaliana (Mouse-ear cress) PE=1 SV=1
c55601.graph_c0	604	29.0841	100	5.48086	4.67e-07	-2.38888	5.2375	ERF	Ethylene-responsive transcription factor ERF012 GN=ERF012 OS=Arabidopsis thaliana (Mouse-ear cress) PE=2 SV=1
c31829.graph_c0	50	5.80428	8	1.05706	0.0029418	-2.33783	5.05543	MYB	Transcription factor MYB59 GN=MYB59 OS=Arabidopsis thaliana (Mouse-ear cress) PE=2 SV=2
c81315.graph_c0	444	18.1684	81	3.77266	4.19e-06	-2.24703	4.74705	bHLH	Transcription factor bHLH93 GN=K21L13.16 OS=Arabidopsis thaliana (Mouse-ear cress) PE=1 SV=1
c54139.graph_c0	63	9.78623	11	1.9449	0.00185491	-2.2422	4.73118	ARR-B	Two-component response regulator ARR9 GN=F24I3.120 OS=Arabidopsis thaliana (Mouse-ear cress) PE=1 SV=1
c82470.graph_c0	141	8.78309	28	1.98525	0.00026098	-2.10491	4.3017	bHLH	Transcription factor bHLH93 GN=K21L13.16 OS=Arabidopsis thaliana (Mouse-ear cress) PE=1 SV=1
c45808.graph_c0	71	8.1411	14	1.82719	0.00292122	-2.08522	4.24341	ARR-B	Two-component response regulator ARR9 GN=F24I3.120 OS=Arabidopsis thaliana (Mouse-ear cress) PE=1 SV=1
c75518.graph_c0	65	10.6308	13	2.42006	0.00457623	-2.06054	4.17142	WRKY	Probable WRKY transcription factor 51 GN=WRKY51 OS=Arabidopsis thaliana (Mouse-ear cress) PE=2 SV=1
c76023.graph_c0	300	20.3855	64	4.95005	9.78e-05	-2.01901	4.05305	ERF	Ethylene-responsive transcription factor RAP2-4 OS=Arabidopsis thaliana (Mouse-ear cress) PE=1 SV=1
c58644.graph_c0	107	6.38347	24	1.62972	0.0022922	-1.92557	3.79887	ERF	Ethylene-responsive transcription factor CRF4 GN=T13J8.60 OS=Arabidopsis thaliana (Mouse-ear cress) PE=1 SV=2
c79638.graph_c1	116	11.9727	27	3.17195	0.00264708	-1.87632	3.67137	MYB	transcription factor MYB59 [Vitis vinifera]
c79170.graph_c0	231	19.1389	55	5.18678	0.000718984	-1.859	3.62757	bZIP	Transcription factor TGA2 GN=MOJ9.12 OS=Arabidopsis thaliana (Mouse-ear cress) PE=1 SV=1
c66078.graph_c0	282	20.4839	71	5.87017	0.00110995	-1.782	3.43902	ERF	Ethylene-responsive transcription factor RAP2-12 GN=T18A20.14 OS=Arabidopsis thaliana (Mouse-ear cress) PE=1 SV=1
c76436.graph_c1	689	25.2003	194	8.07642	0.00292404	-1.62798	3.09079	bHLH	Transcription factor BEE 1 OS=Arabidopsis thaliana (Mouse-ear cress) PE=2 SV=1
